# Supplementary material for: Vertical Structure of Phyllosphere Fungal Communities in a Tropical Forest in Thailand Uncovered by High-Throughput Sequencing
Source: PLoS One. 2016 Nov 18;11(11):e0166669. doi: 10.1371/journal.pone.0166669 (PMC5115777; doi:10.1371/journal.pone.0166669)
Supplement: S1 Data — (SH) [file pone.0166669.s001.sh]

### Claident ver. 0.2.2015.11.19 ###
### BLAST database downloaded on 2015-11-15 ###
cd /mnt/WD3TB/Izuno_Sakaerat_0.2.2015.11.19_run160217

# Prepare tag list
cat <<EOS > taglist148_11b.fasta 2>&1
>A097
ATGCGGTTGAT
>A098
TTATCGCCGAT
>A099
GGCGTTATGAT
>A100
TCCTTGCAGAT
>A101
AACCTACGGAT
>A102
TGACCACAGAT
>A103
GTTGGTACGAT
>A104
GACTGAGAGAT
>A105
TCTGGTGAGAT
>A106
TTCCTTCCGAT
>A107
GATGACGAGAT
>A108
ACCTTGGAGAT
>A109
CTGTGTCTGAT
>A110
GCTTCGTTGAT
>A111
TCACGTCTGAT
>A112
TTCGCGAAGAT
>A113
TCACGAGTGAT
>A114
ACAGTGAGGAT
>A115
CGAAGGATGAT
>A116
GTTGAGCTGAT
>A117
TGGATGCTGAT
>A118
CAGATCTGGAT
>A119
AACCTTCCGAT
>A120
CAACGTTGGAT
>A121
TGTGGTGTGAT
>A122
TAGCGGAAGAT
>A123
ACACGACTGAT
>A124
AGACCACTGAT
>A125
AGCATCCAGAT
>A126
GAACGATGGAT
>A127
CATCTGGAGAT
>A128
CATCTGCTGAT
>A129
AGCAACGAGAT
>A130
GTCTTGAGGAT
>A131
ATATCGGCGAT
>A132
AACCAAGGGAT
>A133
CGTAGGAAGAT
>A134
TCTGGAGTGAT
>A135
GCATATGCGAT
>A136
TTCCTTGGGAT
>A137
CTACAGCAGAT
>A138
TGGATCGTGAT
>A139
TGTGTCTCGAT
>A140
ATGGATGGGAT
>A141
ATCCATCCGAT
>A142
GTCTAGTGGAT
>A143
GTGAGTGAGAT
>A144
TGGAGATGGAT
>A145
GATCGAAGGAT
>A146
CTTCTCCTGAT
>A147
GTTGACGTGAT
>A148
CATCGAACGAT
EOS

cat <<EOS > taglist148_13b.fasta 2>&1
>A001
CTAAGGTAACGAT
>A002
TAAGGAGAACGAT
>A003
AAGAGGATTCGAT
>A004
TACCAAGATCGAT
>A005
CAGAAGGAACGAT
>A006
CTGCAAGTTCGAT
>A007
TTCGTGATTCGAT
>A008
TTCCGATAACGAT
>A009
TGAGCGGAACGAT
>A010
CTGACCGAACGAT
>A011
TCCTCGAATCGAT
>A012
TAGGTGGTTCGAT
>A013
TCTAACGGACGAT
>A014
TTGGAGTGTCGAT
>A015
TCTAGAGGTCGAT
>A016
TCTGGATGACGAT
>A017
TCTATTCGTCGAT
>A018
AGGCAATTGCGAT
>A019
TTAGTCGGACGAT
>A020
CAGATCCATCGAT
>A021
TCGCAATTACGAT
>A022
TTCGAGACGCGAT
>A023
TGCCACGAACGAT
>A024
AACCTCATTCGAT
>A025
CCTGAGATACGAT
>A026
TTACAACCTCGAT
>A027
AACCATCCGCGAT
>A028
ATCCGGAATCGAT
>A029
TCGACCACTCGAT
>A030
CGAGGTTATCGAT
>A031
TCCAAGCTGCGAT
>A032
TCTTACACACGAT
>A042
AGCACGAATCGAT
>A069
TTCAATTGGCGAT
>A070
CCTACTGGTCGAT
>A073
TCTGCCTGTCGAT
>A074
CGATCGGTTCGAT
>A075
TCAGGAATACGAT
>A079
CCTGGTTGTCGAT
>A082
TTGGCATCTCGAT
>A084
CTTCCATAACGAT
>A087
TTGGCTGGACGAT
>A094
TCCGACAAGCGAT
>A095
CGGACAGATCGAT
>A096
TTAAGCGGTCGAT
EOS

cat <<EOS > taglist148_14b.fasta 2>&1
>A034
TCGCATCGTTCGAT
>A036
AAGGAATCGTCGAT
>A039
TAACAATCGGCGAT
>A040
CTGACATAATCGAT
>A041
TTCCACTTCGCGAT
>A043
CTTGACACCGCGAT
>A046
TCAGTCCGAACGAT
>A048
TTCTAAGAGACGAT
>A050
CGGACAATGGCGAT
>A052
CCGCATGGAACGAT
>A055
TCCACCTCCTCGAT
>A058
TCCTAGAACACGAT
>A060
TCTAGCTCTTCGAT
>A061
TCACTCGGATCGAT
>A063
CCTTAGAGTTCGAT
>A066
CCGCAATCATCGAT
>A068
TCAAGAAGTTCGAT
>A077
CGAAGCGATTCGAT
>A083
CTAGGACATTCGAT
>A085
CCAGCCTCAACGAT
>A086
CTTGGTTATTCGAT
>A088
CCGAACACTTCGAT
>A089
TCCTGAATCTCGAT
>A090
CTAACCACGGCGAT
>A091
CGGAAGGATGCGAT
>A092
CTAGGAACCGCGAT
>A093
CTTGTCCAATCGAT
EOS

cat <<EOS > taglist148_15b.fasta 2>&1
>A033
TTCTCATTGAACGAT
>A035
TAAGCCATTGTCGAT
>A037
CTTGAGAATGTCGAT
>A038
TGGAGGACGGACGAT
>A044
TTGGAGGCCAGCGAT
>A045
TGGAGCTTCCTCGAT
>A047
TAAGGCAACCACGAT
>A049
TCCTAACATAACGAT
>A051
TTGAGCCTATTCGAT
>A053
CTGGCAATCCTCGAT
>A054
CCGGAGAATCGCGAT
>A056
CAGCATTAATTCGAT
>A057
TCTGGCAACGGCGAT
>A059
TCCTTGATGTTCGAT
>A062
TTCCTGCTTCACGAT
>A064
CTGAGTTCCGACGAT
>A065
TCCTGGCACATCGAT
>A067
TTCCTACCAGTCGAT
>A071
TGAGGCTCCGACGAT
>A072
CGAAGGCCACACGAT
>A076
CGGAAGAACCTCGAT
>A078
CAGCCAATTCTCGAT
>A080
TCGAAGGCAGGCGAT
>A081
CCTGCCATTCGCGAT
EOS

# Prepare primer list
cat <<EOS > primerlist.fasta 2>&1
>ITS1F
TAGAGGAAGTAAAAGTCGTAA
EOS

# Prepare FASTQ files
gunzip R*.fastq.gz
mv R_2013_02_10_20_38_42_user_FOR-16-130531Izuno_Auto_user_FOR-16-130531Izuno_37.fastq 130531.fastq
mv R_2013_02_14_12_47_15_user_130921_Izuno_Auto_user_130921_Izuno_44.fastq 130921.fastq

# Split raw sequence data for each sample
clsplitseq --runname=130531 --tagfile=taglist148_11b.fasta --primerfile=primerlist.fasta --numthreads=14 130531.fastq Samples
clsplitseq --runname=130531 --tagfile=taglist148_13b.fasta --primerfile=primerlist.fasta --numthreads=14 130531.fastq --append Samples
clsplitseq --runname=130531 --tagfile=taglist148_14b.fasta --primerfile=primerlist.fasta --numthreads=14 130531.fastq --append Samples
clsplitseq --runname=130531 --tagfile=taglist148_15b.fasta --primerfile=primerlist.fasta --numthreads=14 130531.fastq --append Samples
clsplitseq --runname=130921 --tagfile=taglist148_11b.fasta --primerfile=primerlist.fasta --numthreads=14 130921.fastq --append Samples
clsplitseq --runname=130921 --tagfile=taglist148_13b.fasta --primerfile=primerlist.fasta --numthreads=14 130921.fastq --append Samples
clsplitseq --runname=130921 --tagfile=taglist148_14b.fasta --primerfile=primerlist.fasta --numthreads=14 130921.fastq --append Samples
clsplitseq --runname=130921 --tagfile=taglist148_15b.fasta --primerfile=primerlist.fasta --numthreads=14 130921.fastq --append Samples
gzip 130531.fastq
gzip 130921.fastq

# Pickup samples for use
mkdir Samples_TW
mv Samples/130531__A001__ITS1F.fastq.gz Samples_TW
mv Samples/130531__A002__ITS1F.fastq.gz Samples_TW
mv Samples/130531__A003__ITS1F.fastq.gz Samples_TW
mv Samples/130531__A004__ITS1F.fastq.gz Samples_TW
mv Samples/130531__A005__ITS1F.fastq.gz Samples_TW
mv Samples/130531__A006__ITS1F.fastq.gz Samples_TW
mv Samples/130531__A007__ITS1F.fastq.gz Samples_TW
mv Samples/130531__A008__ITS1F.fastq.gz Samples_TW
mv Samples/130531__A017__ITS1F.fastq.gz Samples_TW
mv Samples/130531__A018__ITS1F.fastq.gz Samples_TW
mv Samples/130531__A019__ITS1F.fastq.gz Samples_TW
mv Samples/130531__A022__ITS1F.fastq.gz Samples_TW
mv Samples/130531__A023__ITS1F.fastq.gz Samples_TW
mv Samples/130531__A024__ITS1F.fastq.gz Samples_TW
mv Samples/130531__A025__ITS1F.fastq.gz Samples_TW
mv Samples/130531__A026__ITS1F.fastq.gz Samples_TW
mv Samples/130531__A027__ITS1F.fastq.gz Samples_TW
mv Samples/130531__A028__ITS1F.fastq.gz Samples_TW
mv Samples/130531__A029__ITS1F.fastq.gz Samples_TW
mv Samples/130531__A030__ITS1F.fastq.gz Samples_TW
mv Samples/130531__A031__ITS1F.fastq.gz Samples_TW
mv Samples/130531__A032__ITS1F.fastq.gz Samples_TW
mv Samples/130531__A033__ITS1F.fastq.gz Samples_TW
mv Samples/130531__A034__ITS1F.fastq.gz Samples_TW
mv Samples/130531__A035__ITS1F.fastq.gz Samples_TW
mv Samples/130531__A036__ITS1F.fastq.gz Samples_TW
mv Samples/130531__A037__ITS1F.fastq.gz Samples_TW
mv Samples/130531__A038__ITS1F.fastq.gz Samples_TW
mv Samples/130531__A039__ITS1F.fastq.gz Samples_TW
mv Samples/130531__A040__ITS1F.fastq.gz Samples_TW
mv Samples/130531__A042__ITS1F.fastq.gz Samples_TW
mv Samples/130531__A043__ITS1F.fastq.gz Samples_TW
mv Samples/130531__A046__ITS1F.fastq.gz Samples_TW
mv Samples/130531__A047__ITS1F.fastq.gz Samples_TW
mv Samples/130531__A048__ITS1F.fastq.gz Samples_TW
mv Samples/130531__A049__ITS1F.fastq.gz Samples_TW
mv Samples/130531__A050__ITS1F.fastq.gz Samples_TW
mv Samples/130531__A051__ITS1F.fastq.gz Samples_TW
mv Samples/130531__A052__ITS1F.fastq.gz Samples_TW
mv Samples/130531__A053__ITS1F.fastq.gz Samples_TW
mv Samples/130531__A054__ITS1F.fastq.gz Samples_TW
mv Samples/130531__A055__ITS1F.fastq.gz Samples_TW
mv Samples/130531__A056__ITS1F.fastq.gz Samples_TW
mv Samples/130531__A057__ITS1F.fastq.gz Samples_TW
mv Samples/130531__A058__ITS1F.fastq.gz Samples_TW
mv Samples/130531__A059__ITS1F.fastq.gz Samples_TW
mv Samples/130531__A060__ITS1F.fastq.gz Samples_TW
mv Samples/130531__A061__ITS1F.fastq.gz Samples_TW
mv Samples/130531__A062__ITS1F.fastq.gz Samples_TW
mv Samples/130531__A063__ITS1F.fastq.gz Samples_TW
mv Samples/130531__A064__ITS1F.fastq.gz Samples_TW
mv Samples/130531__A065__ITS1F.fastq.gz Samples_TW
mv Samples/130531__A066__ITS1F.fastq.gz Samples_TW
mv Samples/130531__A067__ITS1F.fastq.gz Samples_TW
mv Samples/130531__A068__ITS1F.fastq.gz Samples_TW
mv Samples/130531__A069__ITS1F.fastq.gz Samples_TW
mv Samples/130531__A070__ITS1F.fastq.gz Samples_TW
mv Samples/130531__A071__ITS1F.fastq.gz Samples_TW
mv Samples/130531__A072__ITS1F.fastq.gz Samples_TW
mv Samples/130531__A073__ITS1F.fastq.gz Samples_TW
mv Samples/130531__A074__ITS1F.fastq.gz Samples_TW
mv Samples/130531__A075__ITS1F.fastq.gz Samples_TW
mv Samples/130531__A076__ITS1F.fastq.gz Samples_TW
mv Samples/130531__A077__ITS1F.fastq.gz Samples_TW
mv Samples/130531__A078__ITS1F.fastq.gz Samples_TW
mv Samples/130531__A079__ITS1F.fastq.gz Samples_TW
mv Samples/130531__A080__ITS1F.fastq.gz Samples_TW
mv Samples/130531__A082__ITS1F.fastq.gz Samples_TW
mv Samples/130531__A083__ITS1F.fastq.gz Samples_TW
mv Samples/130531__A084__ITS1F.fastq.gz Samples_TW
mv Samples/130531__A085__ITS1F.fastq.gz Samples_TW
mv Samples/130531__A086__ITS1F.fastq.gz Samples_TW
mv Samples/130531__A087__ITS1F.fastq.gz Samples_TW
mv Samples/130531__A088__ITS1F.fastq.gz Samples_TW
mv Samples/130531__A104__ITS1F.fastq.gz Samples_TW
mv Samples/130531__A105__ITS1F.fastq.gz Samples_TW
mv Samples/130531__A106__ITS1F.fastq.gz Samples_TW
mv Samples/130531__A107__ITS1F.fastq.gz Samples_TW
mv Samples/130531__A108__ITS1F.fastq.gz Samples_TW
mv Samples/130531__A109__ITS1F.fastq.gz Samples_TW
mv Samples/130531__A110__ITS1F.fastq.gz Samples_TW
mv Samples/130531__A111__ITS1F.fastq.gz Samples_TW
mv Samples/130531__A112__ITS1F.fastq.gz Samples_TW
mv Samples/130531__A113__ITS1F.fastq.gz Samples_TW
mv Samples/130531__A114__ITS1F.fastq.gz Samples_TW
mv Samples/130531__A115__ITS1F.fastq.gz Samples_TW
mv Samples/130531__A116__ITS1F.fastq.gz Samples_TW
mv Samples/130531__A117__ITS1F.fastq.gz Samples_TW
mv Samples/130531__A118__ITS1F.fastq.gz Samples_TW
mv Samples/130531__A119__ITS1F.fastq.gz Samples_TW
mv Samples/130531__A121__ITS1F.fastq.gz Samples_TW
mv Samples/130531__A122__ITS1F.fastq.gz Samples_TW
mv Samples/130531__A123__ITS1F.fastq.gz Samples_TW
mv Samples/130531__A124__ITS1F.fastq.gz Samples_TW
mv Samples/130531__A125__ITS1F.fastq.gz Samples_TW
mv Samples/130531__A126__ITS1F.fastq.gz Samples_TW
mv Samples/130531__A127__ITS1F.fastq.gz Samples_TW
mv Samples/130531__A129__ITS1F.fastq.gz Samples_TW
mv Samples/130531__A130__ITS1F.fastq.gz Samples_TW
mv Samples/130531__A131__ITS1F.fastq.gz Samples_TW
mv Samples/130531__A132__ITS1F.fastq.gz Samples_TW
mv Samples/130531__A133__ITS1F.fastq.gz Samples_TW
mv Samples/130531__A134__ITS1F.fastq.gz Samples_TW
mv Samples/130531__A135__ITS1F.fastq.gz Samples_TW
mv Samples/130531__A136__ITS1F.fastq.gz Samples_TW
mv Samples/130531__A137__ITS1F.fastq.gz Samples_TW
mv Samples/130531__A138__ITS1F.fastq.gz Samples_TW
mv Samples/130531__A139__ITS1F.fastq.gz Samples_TW
mv Samples/130531__A140__ITS1F.fastq.gz Samples_TW
mv Samples/130531__A141__ITS1F.fastq.gz Samples_TW
mv Samples/130531__A142__ITS1F.fastq.gz Samples_TW
mv Samples/130531__A143__ITS1F.fastq.gz Samples_TW
mv Samples/130531__A145__ITS1F.fastq.gz Samples_TW
mv Samples/130531__A146__ITS1F.fastq.gz Samples_TW
mv Samples/130921__A111__ITS1F.fastq.gz Samples_TW
mv Samples/130921__A112__ITS1F.fastq.gz Samples_TW
mv Samples/130921__A113__ITS1F.fastq.gz Samples_TW
mv Samples/130921__A114__ITS1F.fastq.gz Samples_TW
mv Samples/130921__A115__ITS1F.fastq.gz Samples_TW
mv Samples/130921__A116__ITS1F.fastq.gz Samples_TW
mv Samples/130921__A117__ITS1F.fastq.gz Samples_TW
mv Samples/130921__A118__ITS1F.fastq.gz Samples_TW
mv Samples/130921__A119__ITS1F.fastq.gz Samples_TW
mv Samples/130921__A120__ITS1F.fastq.gz Samples_TW
mv Samples/130921__A121__ITS1F.fastq.gz Samples_TW
mv Samples/130921__A122__ITS1F.fastq.gz Samples_TW
mv Samples/130921__A123__ITS1F.fastq.gz Samples_TW
mv Samples/130921__A124__ITS1F.fastq.gz Samples_TW
mv Samples/130921__A125__ITS1F.fastq.gz Samples_TW
mv Samples/130921__A126__ITS1F.fastq.gz Samples_TW
mv Samples/130921__A127__ITS1F.fastq.gz Samples_TW
mv Samples/130921__A128__ITS1F.fastq.gz Samples_TW
mv Samples/130921__A129__ITS1F.fastq.gz Samples_TW
mv Samples/130921__A130__ITS1F.fastq.gz Samples_TW
mv Samples/130921__A131__ITS1F.fastq.gz Samples_TW
mv Samples/130921__A132__ITS1F.fastq.gz Samples_TW
mv Samples/130921__A133__ITS1F.fastq.gz Samples_TW
mv Samples/130921__A134__ITS1F.fastq.gz Samples_TW
mv Samples/130921__A136__ITS1F.fastq.gz Samples_TW
mv Samples/130921__A137__ITS1F.fastq.gz Samples_TW
mv Samples/130921__A138__ITS1F.fastq.gz Samples_TW
mv Samples/130921__A139__ITS1F.fastq.gz Samples_TW
mv Samples/130921__A140__ITS1F.fastq.gz Samples_TW
mv Samples/130921__A141__ITS1F.fastq.gz Samples_TW
mv Samples/130921__A142__ITS1F.fastq.gz Samples_TW
mv Samples/130921__A143__ITS1F.fastq.gz Samples_TW

# Quality filtering
mkdir Filtered
for f in Samples_TW/*.fastq.gz
do clfilterseq \
--output=folder \
--append \
--minqual=30 \
--minquallen=3 \
--minlen=150 \
--maxplowqual=0.5 \
--numthreads=14 \
$f \
Filtered
done

# Detection of erroneous and chimeric reads
for f in Filtered/*.fastq.gz
do
clcleanseq \
uchime --minh 0.1 --mindiv 0.8 end \
--detectmode=N+C \
--pnoisycluster=0.5 \
--numthreads=14 \
$f \
${f}.clean
done

mkdir Clean Clean_select
mv Filtered/*.clean Clean
for folder in Clean/*.clean
do
mv $folder/*.cleaned.dereplicated.fastq.gz Clean_select
mv $folder/*.cleaned.dereplicated.contigmembers.gz Clean_select
done

# Clustering within samples
clclassseq \
--minident=0 \
--strand=plus \
--numthreads=14 \
Clean_select/"*.cleaned.dereplicated.fastq.gz" \
withinsamples

# Clustering across samples
clclassclass \
--minident=0 \
--strand=plus \
--numthreads=14 \
withinsamples/"*.assembled.fastq.gz" \
acrosssamples

clreclassclass \
--minident=0.99 \
--strand=plus \
--numthreads=14 \
acrosssamples \
clustering_99

# Clustering with 95% OTU similarity
clreclassclass \
--minident=0.95 \
--strand=plus \
--numthreads=14 \
clustering_99 \
clustering_95
clfilterseq --minnseq=2 clustering_95/assembled.fasta clustering_95/assembled_95_2.fasta

# Clustering with 97% OTU similarity
clreclassclass \
--minident=0.97 \
--strand=plus \
--numthreads=14 \
clustering_99 \
clustering_97
clfilterseq --minnseq=2 clustering_97/assembled.fasta clustering_97/assembled_97_2.fasta

# Clustering with 98.5% OTU similarity
clreclassclass \
--minident=0.985 \
--strand=plus \
--numthreads=14 \
clustering_99 \
clustering_985
clfilterseq --minnseq=2 clustering_985/assembled.fasta clustering_985/assembled_985_2.fasta

# Make OTU matrix 
clsumclass --output=matrix clustering_95/assembled.contigmembers.gz table_95.txt
clfiltersum --otuseq=clustering_95/assembled_95_2.fasta table_95.txt table95_2.txt

clsumclass --output=matrix clustering_97/assembled.contigmembers.gz table_97.txt
clfiltersum --otuseq=clustering_97/assembled_97_2.fasta table_97.txt table97_2.txt

clsumclass --output=matrix clustering_985/assembled.contigmembers.gz table_985.txt
clfiltersum --otuseq=clustering_985/assembled_985_2.fasta table_985.txt table985_2.txt

# Search Blast ID for each OTU sequence based on the QCauto method
clidentseq \
--blastdb=fungi_ITS_species \
--numthreads=14 \
clustering_95/assembled_95_2.fasta \
blastID_95_2.txt
classigntax --taxdb=fungi_ITS_species blastID_95_2.txt blastTAX_95_2.txt

clidentseq \
--blastdb=fungi_ITS_species \
--numthreads=14 \
clustering_97/assembled_97_2.fasta \
blastID_97_2.txt
classigntax --taxdb=fungi_ITS_species blastID_97_2.txt blastTAX_97_2.txt

clidentseq \
--blastdb=fungi_ITS_species \
--numthreads=14 \
clustering_985/assembled_985_2.fasta \
blastID_985_2.txt
classigntax --taxdb=fungi_ITS_species blastID_985_2.txt blastTAX_985_2.txt
