# Supplementary material for: Vertical Structure of Phyllosphere Fungal Communities in a Tropical Forest in Thailand Uncovered by High-Throughput Sequencing
Source: PLoS One. 2016 Nov 18;11(11):e0166669. doi: 10.1371/journal.pone.0166669 (PMC5115777; doi:10.1371/journal.pone.0166669)
Supplement: S2 Data — (FASTA) [file pone.0166669.s002.fasta]

>amongsampleotu_1__clustering_97
CAAGGTCTCCGTAGGTGAACCTGCGGAGGGATCATTACAAGTGACCCCGGTCTAACCACCGGGATGTTCATAACCCTTTGTTGTCCGACTCTGTTGCCTCCGGGGCGACCCTGCCTTCGGGCGGGGGCTCCGGGTGGACACTTCAAACTCTTGCGTAACTTTGCAGTCTGAGTAAACTTAATTAATAAATTAAAACTTTTAACAACGGATCTCTTGGTTCTGGCATCGATGAAGAAC
>amongsampleotu_2__clustering_97
CAAGGTCTCCGTAGGTGAACCTGCGGAGGGATCATTACTGAGTGAAGGGCTCCGGCCCGACCTCCAACCCCATGTTTTCTCACCTTGTTGCTTCGGGGGGTGACGCTGCCCTGCGCCGCCGACGCCCCCCGGAGAACCACTAAACTCTGCATCATTTGCGTCTGAGTAAATCTTAAATTAAATTAAAACTTTCAACAACGGATCTCTTGGTTCTGGCATCGATGAAGAA
>amongsampleotu_4__clustering_97
CAAGGTCTCCGTAGGTGAACCTGCGGAGGGATCATTACTGAGTGAGGGCTACGGTCCGACCTCCAACCCTTTGTGAACCAAACTTGTTGCTTCGGGGGCGACCCTGCCGCTTCGGCGGTGCGGCGCCCCCGGAGGCCATTAAACACTGCATCATTGCGTCGGAGTAAAAGTAAATTAAACAAAACTTTCAACAACGGATCTCTTGGTTCCAGCATCGATGAAGAACG
>amongsampleotu_6__clustering_97
CAAGGTCTCCGTAGGTGAACCTGCGGAGGGATCATTACTGAGTGAAGGGCCTCCGGCCCGACCTCCAACCCCATGTTTTCTCACCTTGTTGCTTCGGGGGGTGACGCTGCTCCGGCGGCCGACGCCCCCGGAGAACCACTAAACTCTGCATCATTTGCGTCTGAGTATTATTTTTGAATAAATCAAAACTTTCAACAACGGATCTCTTGGTTCTGGCATCGATGAAGAACGC
>amongsampleotu_8__clustering_97
CAAGGTTTCCGTAGGTGAACCTGCGGAAGGATCATTAACGAGATACGCCTCCGGGCGGGGGCCCCGCCGTCCGCGGTGGGGTCTTCATCTCCTCATCCCCTGTCTACCGACCTCATTTACAAAACCATTGTACACGAAAAGTCGCCCCTTCGCCGGGGTGCACCCCTTTAATGTACAGAATTAAAACTTTCAACAACGGATCTCTTGGTTATGGCATCGATGAAGAAC
>amongsampleotu_10__clustering_97
CAAGGTCTCCGTAGGTGAACCTGCGGAGGGATCATTACTGAGTGAAGGGCTTCGGCCCGACCTCCAACCCCATGTTTTCTCACCTTGTTGCTTCGGGGGGTGACGCTGCCCTGCGCCGCCGACGCCCCCGGAGAACCACTAAACTCTGCATCATTTGCGTCTGAGTAAACTATTAAATTGAATTAAAACTTTCAACAACGGATCTCTTGGTTCTGGCATCGATGAAGAAC
>amongsampleotu_12__clustering_97
CAAGGTCTCCGTAGGTGAACCTGCGGAGGGATCATTACCGAGCGAGGGCCTCCGGGTCCGACCTCCAACCCTTTGTCGTGACCATCTCTGTTGCCTCGGGGGCGACCCGGCCTCCGCGTCGGGGCCCCCGGTGGACCCAACACAAACTCTTGCGTCTTTGCGTCTGAGTCAATGGAAATTGAATAAAACTTTCAACAACGGATCTCTTGGTTCTGGCATCGATGAAGAACGC
>amongsampleotu_14__clustering_97
CAAGGTCTCCGTTGGTGAACCAGCGGAGGGATCATTACAGAGTTATCCAACTCCCAAACCCATGTGAACTTATCTCTTTGTTGCCTCGGCGCAAGCTACCCGGGACCTCGCGCCCCGGGGGGCCCGCCGGCGGACAAACCAAACTCTGTTATCTTCGTTGATTATCTGAGTGTCTTATTTAATAAGTCAAAACTTTCAACAACGGATCTCTTGGTTCTGGCATCGATGA
>amongsampleotu_16__clustering_97
CAAGGTCTCCGTTGATGAACCAGCGGAGGGATCATTATAGAGTTTTCTAAACTCCCAACCCATGTGAACTTACCTTTTGTTGCCTCGGCAGAAGTTATAGGTCTTCTTATAGCTGCTGCCGGTGGACCATTAAACTCTTGTTATTTTATGTAATCTGAGCGTCTTATTTTAATAAGTCAAAACTTTCAACAACGGATCTCTTGGTTCTGGCATCGAT
>amongsampleotu_18__clustering_97
CAAGGTCTCCGTAGGTGAACCTGCGGAGGGATCATTGTTAAAATAGGTCTCTGACCTCAATCTTCAAACCTGTGGAAGTACATTGTGCTTCGGCGCTATGCGCCGTTTTTTATGCTGTAATAATTGTGTCTGAATCAATTCAAGAATTAAAACTTTCAACAAAGGATCTCTTGGCTCTCGCATCGATGAAGAACGCAG
>amongsampleotu_20__clustering_97
CAAGGTCTCCGTAGGTGAACCTGCGGAGGGATCATTATCGAGTGGCCCGGGTCTTCGCGACCCGGCCGTTCCACCCTTGTGTATCATGCCATGTTGCTTTGGGGTTGCCATCCGAGCGATCGGACGGGCGCCCCAGAGGCATACGATAACTCTGCGTCCATTCAGCGTCTGAGTAAGAATTTGAAATCAAACCAAAACTTTCAACAATGGATCTCTTGGTTCTGGCATCGATGAAGAACGCAG
>amongsampleotu_22__clustering_97
CAAGGTCTCCGTAGGTGAACCTGCGGAGGGATCATTAACGAGTGAGGGCTCCGGCCCGACCTCCAACCCTTTGTGAACCAACCTCGTTGCTTCGGGGGCGACCCCGCCGTTCGCGCGGTCGGCGGCGCCCCCGGAGGCCATCAAACACTGCGTAATTTTGCGTCGGAGTTTAAATCAAATTAAACAAAACTTTCAACAACGGATCTCTTGGTTCTGGCATCGATGAAGAACGC
>amongsampleotu_24__clustering_97
CAAGGTCTCCGTTGGTGAACCAGCGGAGGGATCATTGCTGGAATTGGGGGCTTCGGCTCCCTACCCCAGATACCCTATGTGAACCTACCTATATCGTTGCCTCGGCGCTGAGCTGGGTGCCTTCCCTTGGCGCCCCCCCCTACTCCGGTAGGGGAGC
>amongsampleotu_26__clustering_97
CAAGGTCTCCGTAGGTGAACCTGCGGAGGGATCATTACCGAGTGGACCGGGTCCTCGCGGCCCGGCCGTTCCACCCTTGTGTATCATGCCGTGTTGCTTTGGGGTCGCCGCCCCCCCCAGTGGGTGGCGCCCCAGAGGCATCTCCAAACTCTGCGTCCACCAAGCGTCTGAGTGTAAATTTCAAATTGAAACCAAAACTTTCAACAATGGATCTCTTGGTTCTGGCATCGATGA
>amongsampleotu_28__clustering_97
CAAGGTTTCCGTAGGTGAACCTGCGGAAGGATCATTACCGAGTTAGGGTCCCTCGTGGCCCGATCTCCAACCCTTGTGTTTAACCATACCACGTTGCTTCGGCGGGCCCGTCCTTTTCGGAGGACCGCCGGACCTGTTCGTTCAGGTCTGGCCCGTTGCCCGTCGATAGCCCACAAACCACAACTCTTGATCAATTGTGTTGTCTGAGTTATACAAACAAAAATTAAAGCAAAACTTTCAACAACGGATCTCTTGGTTCTGGCATCGATGA
>amongsampleotu_30__clustering_97
CAAGGTCTCCGTAGGTGAACCTGCGGAGGGATCATTAATGAAACTGGTCAGAAATGCCCAATTTCTCATCCTTGTGTATTTAGATTGTATGTGTTTTCAACACGTTCTACCAAACTCGCGTCTTAATTGTCGTTTTTTTTTATTATGAAATTATTTTAGAAAACTTTTAACAATGGATCTCTTGGTTCTGGCATCGATGAAGAACGCAG
>amongsampleotu_32__clustering_97
CAAGGTCTCCGTAGGTGAACCTGCGGAGGGATCATTACCGACACTCGGCCCGGGTCCTCGCGGCCCGGCCGTTTCACCCTTGTGTATCGTACCGCGTTGCTTCGGGGTCACCCTCCGGCCACGGATGGGGGACCCCGGAGGCATCTGACAACTCTGCGTTCTACCACGCGTCTGAGTCCAAATATATCAAATAAAACCAAAACTTTCAACAATGGATCTCTTGGTTCTGGCATC
>amongsampleotu_34__clustering_97
CAAGGTTTCCGTAGGTGAACCTGCGGAAGGATCATTATCGAGTTAGGGTTCCGTTCCGGGCCCGATCTCCAACCCTTGTGTCTACCAAACCACGTTGCTTCGGCGGGCCCGCTCCTCCGGGAGCCGCTGGAGGTCTCTCTCTTGAGCCTCTGGCCCGTTGCCCGCCGGTGGCCCAATCCAAAACTCTTGATGAAATTGTGTCGTCTGAGTATACATGATAATTAAATCAAAACTTTCAACAACGGATCTCTTGGTTCTGGCATCGA
>amongsampleotu_36__clustering_97
CAAGGTCTCCGTAGGTGAACCTGCGGAGGGATCATTATTGAATGGACCCCTTTGGGCCTTCAACCCATCAAACCTGTGGACCTAAAATTGTGCTTCGGCGCCCCTGGTGGCGTCGCTTTTATGCTGAAAGCTGGATTTTGTCTGATTCATCAAAAAGATTTAAAACTTTCAACAAAGGATCTCTTGGCTCTTGCATCGATGAAGAACG
>amongsampleotu_38__clustering_97
CAAGGTTTCCGTAGGTGAACCTGCGGAAGGATCATTACCGAGAATCAAATCCTTACCGATTTGAACCTCCAACCCTTTGATTATATGACCTTTTGTTGCTTTGGTGAATGATCATCATATTATTCACCAACAGCCTAATCTTTAAAATTCTTGAATAAATTTGCAGCCTAAATTTTTAAACAAAAATAAAAAGCAAAACTTTCAACAACGGATCTCTTGGTTCTGGCATCGATGA
>amongsampleotu_40__clustering_97
CAAGGTCTCCGTAGGTGAACCTGCGGAGGGATCATTACTGAGTGAGGGTGTTCACATCCGACCTCCAACCCTTTGTCGTACAACCCTTGTTGCCTCGGGGTTTCCCAACTTCTGGGACCCCAGAGGACCACTATATTCTGTCTTTATGCGTCAGAGTTTTATGATCAAATGAATCAAAACTTTCAACAACGGATCTCTTGGTTCTGGCATCGATGAAGAACGC
>amongsampleotu_42__clustering_97
CAAGGTCTCCGTAGGTGAACCTGCGGAGGGATCATTACTGAGTGAGGGCCTTCGGGCTCGACCTCCAACCCTTTGTGAACACAACTTGTTGCTTCGGGGGCGACCCTGCCGTTTCGACGGCGAGCGCCCCCGGAGGCCTTCAAACACTGCATCTTTGCGTCGGAGTTTAAGTAAATTAAACAAAACTTTCAACAACGGATCTCTTGGTTCTGGCATCGATGAAGAA
>amongsampleotu_44__clustering_97
CAAGGTTTCCGTAGGTGAACCTGCGGAAGGATCATTAAAGAGTAAGGGTGCTCGTCGCCCGACCTCCAACCCTCTGTTGTTAAAACTACCTTGTTGCTTTGGCGGGACCGCTCGGTCTCGAGCCGCAGGGGCTTCGGCCCAGGCGAGCGCCCGCCAGAGTTAAACCAAACTCTTGTTTATATAACCGGTCGTCTGAGTAAAATTTTTGAATAAATCAAAACTTTCAACAACGGATCTCTTGGTTCTCGCATCGATGA
>amongsampleotu_46__clustering_97
CAAGGTCTCCGTAGGTGAACCTGCGGAGGGATCATTGTTAAAATAGGTCTCTGACCTCAATCTTCAAACCTGTGGAAGTACATTGTGCTTCGGCGCTGATGCGCCGCTTTTATGCTGATACTATGCGTCTGAATCAATTCAAGAATTAAAACTTTCAACAAAGGATCTCTTGGCTCTCGCATCGATGAAGAACGCA
>amongsampleotu_48__clustering_97
CAAGGTCTCCGTAGGTGAACCTGCGGAGGGATCATTACCGAGTGGACCGAGCCCCCGCGGCTCGGCCGTTCCACCCTTGTGTATCGCACTGTGTTGCTTCGGGGCGTCTCCCGCCGACCGCACGGCCGGCGCCGGGACCCCCGGCGGCAGTCCAACCCAACTCTGCGTCTGTACGAGCGTCCGAGTCGAAACATGAAATCAAACCAAA
>amongsampleotu_50__clustering_97
CAAGGTTTCCGTAGGTGAACCTGCGGAAGGATCATTAAATGAAAACGCGGGTCTGTTGCTGCAATGATAAATGTCGTTGTGCGGCTTCCTGCGGGTGTTTTACACCAAAATCCCCTGTTTACAGACCCTATTTTAAACTCTTCAAAGGTTTGATCCTGGGGCCCTTTACCGGGCTCCTTGCTCGCCTGAGAAATCATTTAAATACATTAAAATGTCAAAACTTTCAACAACGGATCTCTTGGTTCTGGCATCGATGA
>amongsampleotu_52__clustering_97
CAAGGTTTCCGTAGGTGAACCTGCGGAAGGATCATTACCGAGTGAGGGTCTTCATAGGCTCGACCTCCCAACCCTTGTGTCAAACATTACCACGTTGCTTCGGCGGGCCCGTCCTCTTGCCGTCTTGTAGGACCGCCGGACCTGTCATAGGTCTGGTCCGTTGCCCGTCGATAGCCCAACTCAAAAACTCTTGATAAACTATGTTGTCTGAGTCTCAAACAAAAATAAAACAAAA
>amongsampleotu_54__clustering_97
CAAGGTTTCCGTAGGTGAACCTGCGGAAGGATCATTACCGAGTTAGGGTGTCGCCCTTCGGGGTGCCCCGACCTCCCAACCCTGTGTCTAGTTACCTCACGTTGCTTCGGTGGGCCGGAACGCCGACCAACTGGTCGCGATCCGCCGGTCCCGTCGGGCTGGAGAGCTCGCCCACCGATGGCCTCACACAAACTCTTTGTACCCAAACTTGTCTTCTGAAACACACACCAGTGATGGTATAAATCT
>amongsampleotu_56__clustering_97
CAAGGTCTCCGTAGGTGAACCTGCGGAGGGATCATTGTTAAATGAGTATACACTCTCAAACCTGTGGAACTATATCTTGCTTCGGCGCATTTGCGCCGCTTTCATGCAATTAAATTTGTGTCTGATAAACCCTAAAATTAAAACTTTCAACAAAGGATCTCTTGGCTCTCGCATCGATGAAGAACGCA
>amongsampleotu_58__clustering_97
CAAGGTTTCCGTAGGTGAACCTGCGGAAGGATCATTACCGAGTTTTCGGGCTTCGGCTCGACTCTCCCACCCTTTGTGAACGTACCTCTGTTGCTTTGGCGGCTCCGGCCGCCAAAGGACCTCCAAACTCCAGTCAGTAAACGCAGACGTCTGATAAACAAGTTAATAAACTAAAACTTTCAACAACGGATCTCTTGGTTCTGGCATCGATGAAGA
>amongsampleotu_60__clustering_97
CAAGGTTTCCGTAGGTGAACCTGCGGAAGGATCATTATGGTACAATGGAGGTGCGATGGCTGTTGCTGACCCTTCAAAGGTCGTGCACGCTCGAGCCCTCTCTTACACATCCACCTCACCCTTTGTGCATCGCCGCGTGGGTCCCCCTTGGAGGGGGCTTGCGTTTTTCACATAAAAACTTAGATGCAGTGTAGAATGTCTTTTATTTTTGCGGTCACACGCAATCAATATAACTTTCAACAACGGATCTCTTGGCTCTCGCATCGATGA
>amongsampleotu_62__clustering_97
CAAGGTTTCCGTAGGTGAACCTGCGGAAGGATCATTAAAGAGTTTTTGAGTGGCTTTCTCGCCCTCGAACCTCCTACCCTTTGTTGTTAAAACTACCCTTGTTGCTTTGGCGGGACCGCTTTTTCGAAAGCCGTCAGGCCCCCTTCGAAAGGGGTCGAGGCGAGTTCCCGCCGGAGTCCAACCGAACTCTTGTTAATACAAACCGGTCGTCTGAGTAAAA
>amongsampleotu_64__clustering_97
CAAGGTTTCCGTAGGTGAACCTGCGGAAGGATCATTAATAGGGTTGTATTTGGGCTTGCCCAGTACGACTTTCACCCTTCACCCCTTGTCTAAATTACCACTGTTGCCTCGGCGAGTCGTAGGCTCTTGCCTCCGTCGGCTTCTCTTGAAGTTCTCGAGTACTCGCCGCAGGACACAATTAAAACTCGTGTAAACAGACGTCTGAATCTAAAATTTTAATATTTTAAAAACTTTCAACAACGGATCTCTTGGTTCTGGCAT
>amongsampleotu_65__clustering_97
CAAGGTTTCCGTAGGTGAACCTGCGGAAGGATCATTACACATATAACTAGATCTCAGGGGAGGTTCGCCTCTTTCTGAGATGTATGTTATACCCATGTCTTTTGCGTACTACTTGTTTCCTTGGTAGGCTTGCCTGCCAATAGGACAAAATCAAAACCTTTTGTAATTGCAGTCAGCGTCAGAAATAACTTTTAATAGTTACAACTTTCAACAACGGATCTCTTGGTTCTGGCATCGATGAAGAACG
>amongsampleotu_68__clustering_97
CAAGGTCTCCGTAGGTGAACCTGCGGAGGGATCATTAATGAATGGCCCTTGGCCTTCGACACTTCAAAACTGTGGAGGCACAGCGTGCTTCGGTGCTTTGGCACCGCTTTTATGCCGTAAAGTTTGTGTCTGAACCTAAGATATAGTCTAAAACTTTCAACAAAGGATCTCTTGGCTCTCGCATCGATGAAGAACGCA
>amongsampleotu_70__clustering_97
CAAGGTCTCCGTAGGTGAACCTGCGGAGGGATCATTACCGAGTGAGGGCCTCTGGCCCAACCTCCAACCCTTTGTTTGACCGACCGCGTTGCTTTGGGGGTGACCTGGCTGTTTCGTCGGGGCCCAAAGTTTCCCATCAACTCTGCGTCTTTGCGTCGGAGTCTAAAAGTTAAATTTGATTTAAAACTTTCAACAACGGATCTCTTGGTTCTGGCATCGATGAAGAAC
>amongsampleotu_72__clustering_97
CAAGGTTTTCGTAGGTGAACCTGCGGAAGGATCATTATCGTAGCAAGAATGCACATTTATTGTGATTCAACCCTACATAATCCTCACACTGTGAACTGTTATATTTTTATTATAACCCTACAAGTTGAAGAATGTACCCTTTTACTGTAAAGTAACAAAACTTTCAACAACGGATCTCTTGGCTCTCGTATCGATGA
>amongsampleotu_74__clustering_97
CAAGGTCTCCGTAGGTGAACCTGCGGAGGGATCATTGTTAAATGAGTATACACTCAAACCTGTGGAACCATTTTGTGCTTCGGCGCTAATGCGCCGCTTTCATGCAATTAAATTTGTGTCTGAATCAATCTAAATTTAAAACTTTCAACAAAGGATCTCTTGGCTCTCGCATCGATGAAGAACGC
>amongsampleotu_76__clustering_97
CAAGGTCTCCGTAGGTGAACCTGCGGAGGGATCATTACCAGTGACCCCCGGCTTCGGCCGGGGATGATCATAACCCTTTGCTGTCCGACTCTGTTGCCTCCGGGGCGACCCTGCCTCCGGGCGGGGGCCCCGGGTGGACACATTCAAACTCTTGCGTAACTTTGCAGTCTGAGTAAATTTAATTAATAAATTAAAACTT
>amongsampleotu_78__clustering_97
CAAGGTTTCCGTAGGTGAACCTGCGGAAGGATCATTACCGAGTGCTGGGTCCCCTCAAGGGGCTCGATCTCCCAACCCCATGTCTACGAACCTGACGTTGCCTCGGCGGGACGGCCGGTCCCGCGCGACTGGCGTGACGCCCGCCGGAGGAATTTTCCACGAAACTCTTTTACAAACGAGATTGAAAAGCTGAAAAATTTTGAATTAAGCAAAAACTTTCAACAACGGATCTCTTGGTTCTGGCATCGATGA
>amongsampleotu_81__clustering_97
CAAGGTCTCCGTTGGTGAACCAGCGGAGGGATCATTACTGAGTTATCACAACTCCCAACCCTATGTGAATCTACCACCGTTGCCTCGGCGCGCTGTAACAGGCCGCCGGTGGACCACTAAACTCTGTTTTATACACTGTATCTCTGAGTTAATAACCAAAAATACGTTAAAACTTTCAACAACGGATCTCTTGGTTCTGGCATCGATGAAGAAC
>amongsampleotu_83__clustering_97
CAAGGTCTCCGTAGGTGAACCTGCGGAGGGATCATTACCGAGCAAGGGCCTCCGGGTCCGACCTCCAACCCTTTGTGAACCAACCTGTTGCTTCGGGGGCGACCCTGCCGTTTCGGCGGCGGCGCCCCCGGAGGTACTCAAAACGCTGCATCTGTGCGTCGGAGTCGATTGTAAATCATACAAAACTTTCAACAACGGATCTCTTGGTTCTGGCATCGATGAAGAACGC
>amongsampleotu_85__clustering_97
CAAGGTTTCCGTAGGTGAACCTGCGGAAGGATCATTACCGAGTAACGGTGCCCTCTGGGCGCTACTCCCACCCTTTGTGTACCTAACTTCGTTGCTTCGGCGGGCCAGGCGCCCGCGCCGCCGGCCCTGGCTGGAGAGCGCCCGCCGGAGAACTTTTTAAATTCTGTTCAATTTGAAGTCGGAGTTTTTAAAAATGAATCAAAACTTTCAACAACGGATCTCTTGGTTCTGGCATCGAT
>amongsampleotu_86__clustering_97
CAAGGTTTCCGTAGGTGAACCTGCGGAAGGATCATTATCGAGTTCAGGGCTCGCCTCGGCGGCCCAAACTCTCACCACTTGCTGTCCGCTCAGAATGTTGCCTTGGCGGCGTCGGCCCCCGGGTCGCCCGTCAGGGGTTTTCCAACCGGAATCTTGCATGCGTAACCGTCGGAGAAGCTTATGGAAATTCAATCAACAAAACTTTCAACAACGGATCTCTTGGTTCTGGCATCGATGAAGAACGC
>amongsampleotu_88__clustering_97
CAAGGTCTCCGTTGGTGAACCAGCGGAGGGATCATTACAGAGTGTAAAAACTCCCAACCCGTGTGAACTTTACCTTCCCGGGAGCCCGTAAAAAGGCTTCCGGCGTTGCTTCGGCCCCTGGCGACAGGGGTCGGAGGTACCAAACTTTTATTTTTACAGTATCTCTGAGCCTATTGGCAACTATAACAACTTTCAACAACGGATCTCTTGGCTCCAGCATCGATGAAGAACG
>amongsampleotu_90__clustering_97
CAAGGTTTCCGTAGGTGAACCTGCGGAAGGATCATTAGTGAATAATAGGACGTTCCATTTAACTGGAAGTCCGAACTCTCACTTTCTAACCCTGTGCATTTGTTTTGGCTAGTAGGATGCTTGCGTCCGAACACCTCTTCATTTACAAACACAAAGTCTATGAATGTTTAATTTTATAACAAAACAAAACTTTCAACAACGGATCTCTTGGCTCTCGCATCGATGAAGAACG
>amongsampleotu_92__clustering_97
CAAGGTTTCCGTAGGTGAACCTGCGGAAGGATCATTACACATATAAAGTATGCCTGGGAAAATTCGAAAGAAAAGTACCCAGGCGTATTCTTATACCCATGTCTTTTGCGTACTACTTGTTTCCTTGGTGGGCTTGCCTGCCATTAGGACACCCCTACAAACCTTTTGTAATTGCAGTCAGCGTCAGAAAATAACGTAATCGTTACAACTTTCAACAACGGATCTCTTGGTTCTGGCATCGATGAAGAACG
>amongsampleotu_94__clustering_97
CAAGGTTTCCGTAGGTGAACCTGCGGAAGGATCATTAGAGAGATAAATAGAGATTGTTTTTCACAGACATCTCGCCTCTCCAACCCTATGTTTACAAACCATTGTTGCCTCGGTAGAGTTTAAACCAGAGATTCTGGCTCTACCAGAGGAATTTTTAAAATTCTTTCTTTAAAGGCGTTTTCTGAATTTTTGCTGTAA
>amongsampleotu_96__clustering_97
CAAGGTTTCCGTAGGTGAACCTGCGGAAGGATCATTATTGAATTTATCTGAATTCAGATCTTTATAACACCTGTGCACCTGTTAGTCATCCCCCTCGGGGGTTTGATTATCATATATCACAAACATTAGTTATTGAATGTAAACCTATTGTAACAAAAATACAACTTTCAACAACGGATCTCTTGGCTCTCGCATCGATGAAGAACG
>amongsampleotu_98__clustering_97
CAAGGTCTCCGTAGGTGAACCTGCGGAGGGATCATTACAAGTGACCCCCGGTCTAACCACCGGGATGTTCATAACCCTTTGTTGTCCGACTCTGTTGCCTCCGGGGCGACCCTGCCTTCGGGCGGGGGGCTCCGGGTGGACACTTCAAACTCTTGCGTAACTTTGCAGTCTGAGTAAACTTAATTAATAAATTAAAACTTTTAACAACGGATCTCTTGGTTCTGGCATCGATGAAGAACG
>amongsampleotu_100__clustering_97
CAAGGTTTCCGTAGGTGAACCTGCGGAAGGATCATTAATGATTGACCGAAAGGTCTTATCTTAACATCCCTCACCTCTGTGAACCGTTTGACCTCCGGGTCTAACAAACTATACAAACATCAGTGTAATGAACGTCTTGTTATCTTAACAAAAACAAAACTTTTAACAACGGATCTCTTGGCTCTCGCATCGATGAAGAACGCA
>amongsampleotu_102__clustering_97
CAAGGTTTCCGTAGGTGAACCTGCGGAAGGATCATTAGTGATTTGGCCGAGAGGCCTTTAATCCAATCCTCACATCTGTGAACATGTCGGTGGGCGAGAGCCCGCCGGACAACTACAATACTATGTGTAATGAACGTCTTTTGTATAACAAACAAAACAAAACTTTCAACAACGGATCTCTTGGCTCTCGCATCGATGAAGAACGCA
>amongsampleotu_104__clustering_97
CAAGGTCTCCGTAGGTGAACCTGCGGAGGGATCATTAATGTGTGGAATGGCCGTTTACGGCCGGACCGTCAACACTTTGTGTATTAAATTACGTTGCTTTGGGATTCCTTGGAGTCCCAGAGAAATAATAACTCTGCATTCTTGATGTCTGAGTACAATGTTAATTATAACAAAACTTTCAACAATGGATCTCTTGGTTCTGGCATCGATGAAGAACG
>amongsampleotu_106__clustering_97
CAAGGTTTCCGTAGGTGAACCTGCGGAAGGATCATTAACGATTTCGTAGCTGGGCTTCGGCCCTGTCTGCACCCTTGTCTTTTGCGTACCAATTGTTTCCTCGGCGGGCTTGCCTGCCGATAGGACATTGTAAAACCACTTGTAATTGTAATCAGCGTCAGTAAAACAAACAATATTAAAACTTTCAACAACGGATCTCTTGGTTCTGGCATCGATGAAGAACG
>amongsampleotu_108__clustering_97
CAAGGTTTCCGTAGGTGAACCTGCGGAAGGATCATTAAGGAACTGTGGGCTCAGCCTTCGGGCGCCCCGTCCAACACACACACACACTTTTCTTAATCCGTGAACTGTCCGTTGGGGCCCGAGAGGGCTTCGGCGTCATCTTAAACCCTGTAACAAAACCCTGGATGTGTAATCGCGAAAGCGAACCCAATACAACTTTCAACAACGGATCTCTTGGCTCCCCCATCGATGAAGAAC
>amongsampleotu_110__clustering_97
CAAGGTTTCCGTAGGTGAACCTGCGGAAGGATCATTACCAATTTTATCGGGGGACTTCGGTCCCTGTCTGAACCCTTGTCTTTTGCGTACTATTTGTTTCCTTGGTGGGCTTTTGCCTGCCAGCAGGACACTATTCAAACCTTTTGTAATGCAATCAGCGTCAGAAAAACATAATTATTTACAACTTTCAACAACGGATCTCTTGGTTCTGGCATCGATGAAGAACGCA
>amongsampleotu_112__clustering_97
CAAGGTCTCCGTAGGTGAACCTGCGGAGGGATCATTAACGAATGACTTTTTTAAGGTCATCAAACCCCTTTAAATCTGTGGAATAAAGATGTGTTTCGGCGTTTGTCACGTCGTATTTATACTTGAAGTATTTTGAAGTCTGAATTGTAAAATAAGGATTAAAACTTTCAACAAAGGATCTCTTGGCTCTTGCATCGATGAAGAACG
>amongsampleotu_114__clustering_97
CAAGGTTTCCGTAGGTGAACCTGCGGAAGGATCATTACAGAATACACGACCGCAAGGTCAAATTCTAAAATCCTTAAACACCTGTGCACCCTGTTTGAAGTCGAACCTCTTCTGGTTAGACTTTGAAACATTTTTCCACACAAACATGTTGTAATGAATGTAAACCTATTGTAACAAAAATACAACTTTCAACAACGGATCTCTTGGCTCTCGCATCGATGAAGAACGC
>amongsampleotu_116__clustering_97
CAAGGTCTCCGTTGGTGAACCAGCGGAGGGATCATTACAAGTAGAGTTTACGAACTCTTAAACCCTTTGTGAACCTTACCTATCGTCAGTTGCTTCGGCGGGAGGCCCCTGGGAGGGGCCCCGGGGCCCGGCCTGAGCCGGGCTCCCGCCGGAGGAGCGCAAACCAAACTCTTGCTGTACCTCAGTGGAACATCCGAGT
>amongsampleotu_117__clustering_97
CAAGGTTTCCGTAGGTGAACCTGCGGAAGGATCATTACTGAGTTAGGGCCTCTGGCCCGACCTCCAACCCTTTGTTATTCTATACCACGTTGCCTCGGGGGCGACCCGGCCTCCGTGTCGGGGCTTCCGGTGGACCACACCAAACTCTTGCATCTCTGCGTCTGAGTCTTGAAGTAAACGAATTAAAACTTTCAACAACGGATCTCTTGGTTCTGGCATCGATGAAGAA
>amongsampleotu_119__clustering_97
CAAGGTTTCCGTAGGTGAACCTGCGGAAGGATCATTAATGAATGAAAGGATGCTCTTCTTAGAGGTCCGACCCATTTCATTTTCACACTGTGCACATACTATTTTACACATTTTTATACACGAAGTAATCAGAATGTAATTCGTTTCGTAATTGAACATAAAAGTTAACACAACTTTCGGCAACGGATCTCTTGGTTCCCGCATCGATGAAGAACGCA
>amongsampleotu_121__clustering_97
CAAGGTCTCCGTAGGTGAACCTGCGGAGGGATCATTACCGAGCGAGGGTCTCCTGACCCGACCTCCAACCCTTTGTCAATCGAAACCTCTGTTGCCTCGGGGGCGACCCGGCCGCTTCGGCGTCGGGGCCTCCGGTGGACACTATTCAAACACTGCATCTTTGCGTCGGATTGACAAGATAAAATTGATTAAAACTTTCAACAACGGATCTCTTGGTTCTGGCATCGATGAAGAACGC
>amongsampleotu_123__clustering_97
CAAGGTTTCCGTAGGTGAACCTGCGGAAGGATCATTACCGTTGGGGGTCAAACTCCAATCGGGATAGACACCCTTGCCTTTGAGTACCTTTTCGTTTCCTCGGCGGCTCGCCCGCCGGTGGACATCCAAAAAAACCCCTTGTAATAGCAGTATCTTCTGAATAAAAAGCAAATAGTCAAAACTTTCAACAACGGATCTCTTGGTTCTGGCATCGATGA
>amongsampleotu_125__clustering_97
CAAGGTCTCCGTTGGTGAACCAGCGGAGGGATCATTAAAGAGTTCTATAACTCCCAAACCCATGTGAACATACCTAACGTTGCCTCGGCAGGTCGCACCTACCTTGTAGCACCCTACCCTGTAGGGCCTACCCGGGAGATGCGGGTAACCTGCCG
>amongsampleotu_126__clustering_97
CAAGGTTTCCGTAGGTGAACCTGCGGAAGGATCAGCACTGAATCGCTCGAAGTTCGAGCTTTTCAATCCTCACCCTGTGAAACGTACCCTTTTCTTTACACGCTGAAGTGAAGTATGTGCAACTTGATAAAACGAAACAACTTTCGCCAATGGATGTCTCGGCTCTCGCATCGATGAAGAACGCAG
>amongsampleotu_128__clustering_97
CAAGGTCTCCGTAGGTGAACCTGCGGAGGGATCATTACACAATACAATATGAAGGCTGTCCGCAGCTGGAGTATTTTATTACCCTTGTCTTTTGCGCACTTGTTGTTTCCTGGGCGGGTTCGCTCGCCACCAGGACCACCAAATAAACCTTTTTTATGCAGTTGCAATCAGCGTCAGTACAAACAATGTAAATCATTTACAACTTTCAACAACGGATCTCTTGGTTCTGGCATCGATG
>amongsampleotu_130__clustering_97
CAAGGTCTCCGTAGGTGAACCTGCGGAGGGATCATTACCGAGCGAGGGCCCACGCCCGAACTCCCACCCATTGCCGTCTGACTACGACCGTACCTCGGGGGCCACCCTCGTGATGCGAGGGGCCCCCGGCGGACTACAAACTCAGCGTTCTCTGCCGTCGAGTTGTGTGGGATAATTACATGAAAACTTTCAACAATGGATCTCTTGGTTCTGGCATCGATGAAGAA
>amongsampleotu_132__clustering_97
CAAGGTCTCCGTTGGTGAACCAGCGGAGGGATCATTACAGCGTTGGGAGGTTTACTCAGTAAACCGACCGCCTGCACACTTGCCGTCGTTACCGCCCGTCGGGCCGTGTTGCCTCGGGGCAGCTGTCGCTCGCCGATAACTGCCCCGAAGGTACCGCCCACAACACTCTGTTTACTTAGTAAGACCCTCTGAGACAGCTATAAATAAGTCAAAACTTTCAACAACGGATCTCTTGGTTCTGGCATCGATGAAGAAC
>amongsampleotu_134__clustering_97
CAAGGTTTCCGTAGGTGAACCTGCGGAAGGATCATTATGGGAAACGCGCGTTCGCGCATCAACAACCTGTGCACCTCGCGATGCTTCATCGTGGCCCCTCGTGGGTCTGGGAGCATACGATTTCAATCACGCATGTACACATAGAAAACGCAAAGCGACCCTCGTTCTTGGTGTCACAATCAAGAACGAAGGTTGAAAGAACGAAAAAAAAACAACTTTCAACAACGGATCTCTTGGCTCTCGCATCGATGA
>amongsampleotu_135__clustering_97
CAAGGTCTCCGTAGGTGAACCTGCGGAGGGATCATTACTGAGTGAGGGCCCTCGCGGTCCGACCTCCAACCCTTTGTCATCCGACTCTGTTGCCTCGGGGGGGCGACCCGGCCTCGGCCGGCCGCGCCCCCGGTGGACCATTCAAACACTGCATCTAAGCGTCTGAGTGATTAAATTAAATCAATCAAAACTTTCAACAACGGATCTCTTGGTTCTGGCATCGATGAAGAACGC
>amongsampleotu_138__clustering_97
CAAGGTTTCCGTAGGTGAACCTGCGGAAGGATCATTAATGAAGAACAAGAGCGCACTTTATTGTGGCTCGACCTTCAATTTCCTTACACCGTGCACTGTAATACCTTTTTTATTACAACGCGCTACTAGTCAAAGAATGTAGAATTTATAACTATAATAGAACTTTCAACAACGGATCTCTAGGCTCTTGCATCGATGAAGAACGCAG
>amongsampleotu_140__clustering_97
CAAGGTTTTCGTAGGTGAACCTGCGGAAGGATCATTAATGAAGAATAAGAGCGCACTTCACTGTGGCTCGACCCTTCAAATCCATCACACTGTGAACTGTATACCTTTTTTATTAGACTCTACAAGTCAAAGGATGTACTACTTTAATAAAGTAACAAAACTTTCAACAACGGATCTCTTGGTTCTCGCATCGATGAAGAAC
>amongsampleotu_142__clustering_97
CAAGGTTTCCGTAGGTGAACCTGCGGAAGGATCATTAGAGATTACACGGGCGAGCGAGAGCTCGCCCTACCACACACACAACCGTGAACACCGGCCTCCGGGCCACTTTACAAATGTAGTATGTCGTCATGAAAGCATAACAAAAAGAGTACAACTCTCAACGATGGATCTCTTGGCTCTCGCATCGATGAAGAACGCAG
>amongsampleotu_144__clustering_97
CAAGGTCTCCGTAGGTGAACCTGCGGAGGGATCATTACCGAGTGAAGGGCCTTCGGGTCCGACCTCCAACCCTTTGTGAAATCGACCGCGTTGCCTCGGGGGCCGAGCCTGGCTCGTCCCCCGGTGGCCCACTCAAACTCTGCTTCTTCAAGCGTCTGAGTATACTCGAGAAATTGAAACAAAACTTTCAACAACGGATCTCTTGGTTCTGGCATCGATGAAGAAC
>amongsampleotu_146__clustering_97
CAAGGTTTCCGTAGGTGAACCTGCGGAAGGATCATTAGTGAACGAGCGCAAGCTCAACAAACCAAACCACCGTGAACCGATTCGGCCGCCGCCGTCTCATTACACCTGTCGTACTATGTCTGAAAGAAACAAAAGAGTACAACTCTCAACGATGGATCTCTTGGCTCTCGCATCGATGAAGAACGCAGC
>amongsampleotu_148__clustering_97
CAAGGTCTCCGTTGGTGAACCAGCGGAGGGATCATTACCGAGTTTGACTCCCTAAACCCCCTGTGAACATACCTATCGTTGCCTCGGCGGGTTCGCCCCGGGTCCCTGTGGCCCGGATCAGGCTGCCGCCAGAGGACCCAAACTTCTGTATTTACAGTGTATTTCTGAGTGGCATAACGCAATAAATCAAAACTTTCAACAACGGATCTCTTGGCTCTGGCATCGATGAAGAACG
>amongsampleotu_150__clustering_97
CAAGGTCTCCGTAGGTGAACCTGCGGAGGGATCATTAACGAACGATCATCCTTGATCTTCTACCCCTCAAGTCACTGTGGACAAGAGAAGTGCTTCGGCGTTGTGAGGCGCCGCCTTTATGCTTCCATTGAGTCTTTATGTCTGTATAAACATGAAATGTCAAAACTTTCAACAAAGGATCTCTTGGCTCTCGCATCGATGAAGAAC
>amongsampleotu_152__clustering_97
CAAGGTCTCCGTAGGTGAACCTGCGGAGGGATCATTACAAGTGACCCCGGTCTAACCACCGGGATGTTCATAACCCTTTGTTGTCCGACTCTGTTGCCTCCGGGGGCGACCCTGCCTTCGGGCGGGGGGCTCCGGGTGGACACTTCAAACTCTTGCGTAACTTTGCAGTCTGAGTAAACTTAATTAATAAATTAAAACTTTTAACAACGGATCTCTTGGTTCTGGCATCGATGAAGAA
>amongsampleotu_154__clustering_97
CAAGGTTCCCGTAGGTGAACCTGCGGAAGGATCATTAGTGAATGCCGCGAGGCTTTTCATTATACACACTGTGCACTTTATGAGCCGAGTCCCGCAAGGGACGAGGTGACTACAAACTAGCTGTCCTGAATGTAAAACACAAAACAAATACAACTTTCAACAACGGATCTCTTGGCTCTCGCATCGATGAAGAACGCA
>amongsampleotu_156__clustering_97
CAAGGTCTCCGTAGGTGAACCTGCGGAGGGATCATTACCGAGCGAGGGCCCCGCGCCCGACCTCCAACCCTTTGCCGAAGCGACCTCTGTTGCCTTCGCGGGAGGCCGCGCGCCGCCCGCGGGGGACCAAGCAAAACCCGCGTATCGTGTGGTCTGGATCATGCAGAAGCAAATCGTTTTACAAAAACTTTCAACAATGGATCTCTTGGTTCC
>amongsampleotu_158__clustering_97
CAAGGTTTCCGTAGGTGAACCTGCGGAAGGATCATTAATGAATTTAGATTGAACCATAGGCGAAAGCCAGTGGTTCTTCTTTCATATCCATAACACCTGTGCACTGTTGGATGCTTGCATCCACTTTTAAACTAAACATTATTGTAACAAATGTAGTCTTATTATAACATAATAAAACTTTCAACAACGGATCTCTTGGCTCTCGCATCGATGAAGAACGCA
>amongsampleotu_160__clustering_97
CAAGGTTTCCGTAGGTGAACCTGCGGAAGGATCATTACCGAGTTAGGGTGCTTCTCAGCGCCCGACCTCCCAACCCTTTGTCTATGATACCACACAGTTGCTTCGGCGTGCCGAGGGGTCGTACCCTCGCCGGACTTCCGGTCGGGAGCGCGCACGTCGATGGCCTCATCAAACTATTGAACCCAAAACCTGTCGTCTGA
>amongsampleotu_162__clustering_97
CAAGGTTTCCGTAGGTGAACCTGCGGAAGGATCATTAACAAAGTTCGCTTCTCTGAAGCAACTGATCTCTAACACCTGTGCATCTTGTCGCTCCGGCGATATATCAAACATCAGTGTAAAGAATGTAATTTATTATAACAAATACAACTTTCAACAACGGATCTCTTGGCTCTCGCATCGATGAAGAAC
>amongsampleotu_164__clustering_97
CAAGGTCTCCGTTGGTGAACCAGCGGAGGGATCATTACAGAGTTATTCTAAACTCCAAACCCTATGTGAACTTACCACTGTTGCCTTGGCGTGTGCCGCGAGCTACCCTGTAGTGACCTACCCGGGAGCTACCCTGTAGTGCGCATATGGCCCGCCGAAGGACTAACTAAACTCTTTGTCTTACTGTGAATATCTGAATGCTTCAACTTAATAA
>amongsampleotu_166__clustering_97
CAAGGTCTCCGTAGGTGAACCTGCGGAGGGATCATTACCGAGTGAGGGCCCCCTGGGGCCCGACCTCCAACCCTTTGTGAACCAACCTCGTTGCTTCGGGGGCGACCCCGCCGTCTCGGCGGCGGACGGCGCCCCCGGAGGCCAATAAACACTGCGTCAACTTGCGTCGGAGTCTTGATTAAAATCAAAACAAAACTTTCAACAACGGATCTCTTGGTTCTGGCATCGATGAAGA
>amongsampleotu_168__clustering_97
CAAGGTTTCCGTAGGTGAACCTGCGGAAGGATCATTAACCTTTCAAAAAACAGGGTGCGTCGCGGCCCCCCTCCGGGGGCGGTTTGGGGTCCTCCCCTTCACGCGCGCACGACTGCATCCTTACTTTACGAGCACCTTCTGTTCTCCCTCGGCGGGGCAACCTGCCGTTGGAACCGAATAAACCCTTTTTTGCATCCAGCATTACCCGTTCCGAAACAAACAATCGTTACAACTTTCAACAATGGATCTCTTGGCTCTGGCATCGATG
>amongsampleotu_170__clustering_97
CAAGGTTTCCGTAGGTGAACCTGCGGAAGGATCATTACCGAGGGGCTCCGGCCCCGTCAAGATACCACCCCTTGCCTTTTGAGTACCTCCTGTTTCCTCGGCGGGCCTGCCCGCCAACGGGGACCACAACAAACTCTTTTGTAGTTGCAGTAAACGTCTGAAAAACAAATCAAATCAAAACTTTCAACAACGGATCTCTTGGTTCTGGCATCGATGA
>amongsampleotu_172__clustering_97
CAAGGTTTCCGTAGGTGAACCTGCGGAAGGATCATTATCAAAACAGCGGCCTTCGGGCCTCGCTGCACCCTTGTCTTTTGCGCACCGTATTGTTTCCTCGGCGGGCTTGCCTGCCGGTTGGACATCATAAAACCTTTTTGTAGTTGCAATCAGCGTCAGAAAAACAATAATTATTACAACTTTCAACAACGGATCTCTTGGTTCTGGCATCGATGAAGAAC
>amongsampleotu_174__clustering_97
CAAGGTTTCCGTAGGTGAACCTGCGGAAGGATCATTAGTGAAATTAGGGTGACTCTGCAAAGAGAATCCCGAATCCACTCATTTTCATACACCTGTGCACATGACCTTTTTTACATTTATTGTAAAACACTTGTGTTAACTTAAAGTTTTGTGATGTACAAATTGTTAAAGAAAGTAAAACTTTCAGCAATGGATCTCTTGGCTCTCGCATCGATGA
>amongsampleotu_176__clustering_97
CAAGGTTTCTGTAGGTGAGCCTGCGGAAGGATCATTATCGAACGCCTTTACTGGCTTCACTTGGCTGTGCGCCTTTGGGCTGCACGCCGTCCACACACACCGTGCACTCATCGGTGGGGCAACCCGCCGCATCACAAAACACATTGTCTCGAATGTAACCCACACATTTTAAATACAACTTTCAGCAACGGATCTCTTGGCTCTCGCATCGATGAAGAACG
>amongsampleotu_178__clustering_97
CAAGGTCTCCGTAGGTGAACCTGCGGAGGGATCATTACAAAATTGGTGCCTCCTGGCGCCTCTCGACTCCTTCCTGTGTGAGCGCAAGCTTGCTTTGGTGCCTTTGGCGCCATTTTTATGCAGATTTGCTGTTGAATCTGAAGCAAAATCAAATTTAAAACTTTCAACAAAGGATCTCTTGGCTCTTGCACCGATGAAGAACGC
>amongsampleotu_180__clustering_97
CAAGGTCTCCGTAGGTGAACCTGCGGAGGGATCATTACTGAGTTCTGGGTCCAACCGACCCGACCTCCAACCCTTTGTTGTCCGACTCTGTTGCCTCGGGGGCGACCCTGACGTCCGCGTCTCGGGCCCCCGGTGGACATTCAAACTCTGCGTTAACATGTCGTCTGAGTATTGATTAAATCATATCAAAACTTTCAACAACGGATCTCTTGGTTCTGGCATCGATGAAGAAC
>amongsampleotu_182__clustering_97
CAAGGTTTCCGTAGGTGAACCTGCGGAAGGATCATTATCGTGGGGGCTCTGCCCCTTCCGAGATAGAACCCTTGATTTTTGAGAACCCTCCGTTTCCTCGGCAGGTCCGCCTGCCAACGGGGACACTTTAAACTCTTTGTAATAGCAGTACCTTCTGATATAAAACAAAAAGTCAAAACTTTCAACAACGGATCTCTTGGTTCTGGCATCGATGA
>amongsampleotu_184__clustering_97
CAAGGTCTCCGTAGGTGAACCTGCGGAGGGATCATTACACGATTGGAGCCCTCCCCCCGGGAGGGTGTCCCCTGGGTCCGCCCGGGGGATTTTCCATCCCCACCCCATGTGTCCCGACCTCGTTGCTTCGGGGGCGACCCCGCCGCGCCGCGGAGCCCCGGTGGCACCCTTTCACAAACTCGTCGTATCCACGCGTCGGAGTCGTACGGAAATCGTAACAAAACTTTCAACAACGGATCTCTTGGTTCTGGCATCGATGAAGAAC
>amongsampleotu_186__clustering_97
CAAGGTTTTCGTAGGTGAACCTGCGGAAGGATCATTATTGAAGAATTGAGCGCACTTTATTGTGGCTCGACACCTTCTTATCCATACACTAGTGAACCGTTATATTTTATAACACTCTAGTAATCGAATGTACCAATCTTATAAAGTTATAATAACTTTCAGCAACGGATCTCTTGGCTCTCGCATCGATGAAGAACGCA
>amongsampleotu_189__clustering_97
CAAGGTCTCCGTTGGTGAACCAGCGGAGGGATCATTACTGAGTTATCCAAAACTCCCAACCCTTTGTGAACTTACCACTGTTGCCTCGGCGAGTTGTGCTACCCTATAGCTACCCTGTAGCTACCCGGGAACACATTCCAAGCTCGCCAGAGGACCTACCAACTCTGTTTTATACTGTATCTCTGAACTTTATAACTAAATAAGTTAAAACTTTCAACAACGGATCTCTTGGT
>amongsampleotu_191__clustering_97
CAAGGTTTCCGTAGGTGAACCTGCGGAAGGATCATTAGAGATTTTGGATTGCCGGCGGGGACATGTGGAGACACCTCCACGCGTCCGTCGGCTCTCCGCATACCAAACAACGTGAACAACCGGTGACGGCCCTGCCGTCGCCACCTTTGCAACTGTCGTCCTATGTCTTGAAAGCAAACAAAAGAGTACAACTCTCAACGATGGATCTCTTGGCTCTCGCATCGATGAAGAACGCA
>amongsampleotu_193__clustering_97
CAAGGTTTCCGTAGGTGAACCTGCGGAAGGATCATTACCGAGATTAGGGCTCCTGAAAAGGAGCCCGACCTCCCAACCCCATGTTTACGAACTTAATTGTTGCCTCGGCGGGTTGTCGGCCGCTAAAAGGTTAGCGTGTCTACGTTATCCACGCCGTAGGAAATCTATAAAAACTCTTTTTAAACTGATTGAAGTATCTGAAAAGAAATTTAATAAAGCAAAAACTTTCAACAACGGATCTCTTGGTTCTGGC
>amongsampleotu_196__clustering_97
CAAGGTTTCCGTAGGTGAACCTGCGGAAGGATCATTACCGAGTTAGGGTTCTGAAAAATGAGCTCGACCTCCCAATCCTGTGTTTAACCGACTATATCGTTGCTTCGGCGGAATTCCACCTCAGGCTTCGTCAGGGGTGGATACCGTCGATAGCCCACTTTAACAAACTCTAATAAAACATGTCTGAATGAATTATTACAAAATTAAAACAAAACTTTCAACAACGGATCTCTTGGTTCTGGCATCGATGA
>amongsampleotu_198__clustering_97
CAAGGTTTCCGTAGGTGAACCTGCGGAAGGATCATTAGAGAATTTTGGTTAGTCGAAAGACTTTCCTAATACTTTATTCCATAAACACCTGTGCACCTTTTTTTTATATTATGTTGGATGTTGTTAGTTATTAGTCGAAAGGCGAACGCAACCTCATCTGATGTATACACTACAAACATATTAGTCTTGAATGTAAAATAAATTGTAACAAAAATACAACTTTCAACAACGGATCTCTTGGCTCTCGC
>amongsampleotu_200__clustering_97
CAAGGTTTCCGTAGGTGAACCTGCGGAAGGATCATTATAGTCTAGTCAAACTAGTACTTTGTGCACATTCTGCGGTTAGTTCAGTTCTATTAAATCATTCATGAGCCGCACATTCACTATCTTCTTTATCATATCAAATAAAATATAAAACTCACAACAATGGATCTCTTGGCTCTGGCATCGATGAAGAACGCAG
>amongsampleotu_202__clustering_97
CAAGGTCTCCGTAGGTGAACCTGCGGAGGGATCATTACAAGTGACCCCGGTCTAACCACCGGGATGTTCATAACCCTTTGTTGTCCGACTCTGTTGCCTCCGGGGCGACCCTGCCTTCGGGCGGGGGCTCCGGGTGGACACTTCAAACTCTTGCGTAACTTTGCAGTCTGAGTAAATTTAATTAATAAATTAAAACTTTTAACAACGGATCTCTTGGTTCTGGCATCGATGAAGA
>amongsampleotu_204__clustering_97
CAAGGTTTCCGTAGGTGAACCTGCGGAAGGATCATTAATAGTTGGATGGTATTTGGACCTCCTTTTATGTCCTATGATGAAGAATGCTGTTGCTTTGGCGGGTGCACGGACGTGCCCTGCGGCCATGGTCGGCCCGCCGGGAGTATTTTACCAAAACCTTATTTAAACGTCTCATAATTCTTGTGAATAAACAAAAACTTTCAACAACGGATCTCTTGGTTCTGGCACCGATGA
>amongsampleotu_206__clustering_97
CAAGGTCTCCGTAGGTGAACCTGCGGAGGGATCATTACCGAGTGAAGGGCCTCTGGTCCGACCTCCAACCCCTGCCGTCCGACCCTGTTGCCTCGGGTGCCGCCCTCGGGCCGCGCCCGGTGGATCACATAACTCTGCGTCTTTGCGTCGGAGTCTCAATGCGAATTGAAACAAAACTTTCAACAACGGATCTCTTGGTTCTGGCATCGATGA
>amongsampleotu_208__clustering_97
CAAGGTCTCCGTTGGTGAACCAGCGGAGGGATCATTAGCGAGTTAACACAACTCCAAACCCATGTGAACTTACCTTCTGTTGCCTCGGCAGGTCGTGCTGCGCGGCCGGACCGCCTACCCTGGAGTTGGCGGCACCTACCCTGCAGCACGCAACCAGGCCTGCCCGAGTGCTCCTAAGCTCTGTTTTACACCTGTATCTCTGAGTCTATTATACAAATAAGTTAAAACTTTCAACAACGGATCTCTTGGTTCTGGCATCGATGAAGAA
>amongsampleotu_210__clustering_97
CAAGGTCTCCGTAGGTGAACCTGCGGAGGGATCATTACGAAACAGGCGCCTCTGCGCCGACCTCATCAATCCTGTGAGAGCAAAAGGCTTGCTTTGGCGCCCCTGGCGCCAGGTTTATGCTCGTGTGCCGTTGAGTCTGAGAGAAAATGAGAATTAAAACTTTCAACAAAGGATTTCTTGGCTCTTGCACCGATGAAGAACGCAGC
>amongsampleotu_212__clustering_97
CAAGGTCTCCGTAGGTGAACCTGCGGAGGGATCATTACGAAATTGTCGCTTCGGCGTCAAACGACTCTTCCTGTGTGAGCACAAGCTTGCTTTGGTGCCTTCTTGGCGCCAGATTTATGCCGACTGGCTTTTGAATCTGAAACATAAATCAAATTTAAAACTTTCAACAAAGGATCTCTTGGCTCTTGCACCGATGAAGAACGCA
>amongsampleotu_214__clustering_97
CAAGGTTTCCGTAGGTGAACCTGCGGAAGGATCATTACAATTTGGTAGGTTCATCAATAATGAACAGCTCCAATAAACAGTTTATCCTTTTGTTTACAGACCTCATTTTTAAATTCATTGTGGTGCAGGTGCCTAGGGCTTTTAACGAAGCTTTAGGCATCTCACTACTAATAAATCTGCAGAAATGCAATTGAATTATTAAAACTTTCAACAACGGATCTCTTGGTTCTAGCATCGATGAAGAACGCA
>amongsampleotu_216__clustering_97
CAAGGTTTCCGTAGGTGAACCTGCGGAAGGATCATTAACGTAACTGTGGGGAGTCGGCGGGCTTGCTCGCTGGCTCTAACTACATTACCCTGAATTTTGCGTACCCTTGTTTCCTCGGCAGGCTTGCCTGCCAGTAGGACCACTTTAAACTCTTTTGTATCAGCAATCAGCGTCAGAAAAACATAATATTTACAACTTTCAACAACGGATCTCTTGGTTCTGGCATCGATGAAGAACGCA
>amongsampleotu_218__clustering_97
CAAGGTCTCCGTTGGTGAACCAGCGGAGGGATCATTACAGAGTTTTCCAAACTCCCAACCCATGTGAACTTACCTATGTTGCCTCGGCGGCGCCCGGTAGCGAGCATCTCGCGACCTACCCGGGACCGCCGGTGGAAAACCAAACTCTTTTGAATTTTTAGCACTTCTGAGTTAAAATCATAATAAGTTAAAACTTTCAACAACGGATCTCTTGGTTCTGGCATCGATGAAGA
>amongsampleotu_220__clustering_97
CAAGGTCTCCGTAGGTGAACCTGCGGAGGGATCATTACCGATGCCCTTATCTGTTGTACCGTACACAGTAGCTAGACTACACCCCCCCCGCAACAGATTTGGGCTAGGGTCCTTTTTTCTTCGGAAAGGGGGCTATCTTGAGTACTTATTCTTGTTGCTTTAAGATTGCTATTAATTTTAATAGCGTCTTAAAGGTAATTTATATTCTGTTTTAATATAATGCGTCTAAGTCTTTAAAAATTATT
>amongsampleotu_222__clustering_97
CAAGGTTTCCGTAGGTGAACCTGCGGAAGGATCATTACTGAGTTAGGGTCTTCTAGGCCCGACCTCCAACCCTTGTGTTTAATTATACCACGTTGCTTCGGCGGGCCCGCTCCCCTGGGAGCCGCCGGGCCTCTTCACTAAGGTCTGGCCCGTGCCCGTCGGTGGCCCCTATTTCTAAACTCTTGATGAACTGTGTCGTCTAAGTACAAATATAATTAAAAACAAAACTTTCAACAACGGATCTCTTGGTTCTGGCATCGATGAAGAACG
>amongsampleotu_224__clustering_97
CAAGGTTTCCGTAGGTGAACCTGCGGAAGGATCATTACCGAGTTAGGGTCCTCGTGGCCCGATCTCCCAACCCTTGTGTTTAACTATACCACGTTGCTTCGGCGGGCCCGTCCTTTCCTGGACCGCCGGACGGACTCCGCGTCTGTCTGGCCCGTTGCCCGTCGATAGCCCAACTCTAAACTCTTGATGAAACCTGTCGTCTGAGTATAAATGATTAATTAAATCAAAACTTTCAACAACGGATC
>amongsampleotu_226__clustering_97
CAAGGTCTCCGTAGGTGAACCTGCGGGGGGATCATTAATGAACGATCATCCTTGATCTTCTTACCCTCAAGCCACAGTGGACTAGAGATGTGCTTCGGTGTTGAGATGCACCGCCCTTATGCTCAAATGACCATTTTTGTCTGTATAATGAATGTCAAAACTTTCAACAAAGGATCTCTTGGCTCTCGCATCGATGAAGAACGCAG
>amongsampleotu_228__clustering_97
CAAGGTTTCCGTAGGTGAACCTGCGGAAGGATCATTATCGAGGTGAATCGCTGATTCTCTCCACCCGTGTCAATCGACCCTGTTGCTTGGGCGGGCCGTGTGGCTCGCCGCCCATCGGCCGCACGGCGGATGTGTGCCCGCCCAAGGTCTTTTTCCCACTCGTTTTTGGAACGCGGTCTGAATACCCCCCAACACAAATCTT
>amongsampleotu_230__clustering_97
CAAGGTCTCCGTTGGTGAACCAGCGGAGGGATCATTACCGAGTTATACAACTCCCAAACCCGTGTGAACTTATACCAAACCGTTGCTTCGGCGGGCTTTGACGCCCGGGACCGCACAGGACCTGGGCGCGCCCGCCGGAGGACCCAAACTCTTCTGTATCTACGCTACGCATGTCTGAGTGGATTTTAATAT
>amongsampleotu_232__clustering_97
CAAGGTTTCCGTAGGTGAACCTGCGGAAGGATCATTAAACAACTAGGCCGTAACAAGCCTTGAACCCTTCTCTACGCGCACCTTTACCTTCTCCTTCGGCGGGTCAGCGCCCGCCGTCGGAACCAACAAACCCCCTTTTGCATCTAGCATACCACCCGTTCCGATACAAAACACAATCGTTACAACTTTCAACAATGGATCTCTTGGCTCTGGCATCGATGAAGAAC
>amongsampleotu_233__clustering_97
CAAGGTCTCCGTTGGTGAACCAGCGGAGGGATCATTAGAGAGTATTACAACTCCCAAACCCATGTGAACATACCTATCGTTGCCTCGGCGGGGAGAGGTGCTACCCGTCAGGGGCTACCCGGTCATCGCGACATGGGAGTCTCGGGTGTGCCTTCCGCCGCCGGTGGCCCGCGAAACTCTGTTT
>amongsampleotu_235__clustering_97
CAAGGTTTCCGTAGGTGAACCTGCGGAAGGATCATTACATTCAGTAGCCTAGCTACTTGTTTACACCCTTGTTTTTTGCGTACCTATTGTTTCCTCGGTGGGCTTGCCTGCCGGTCGGACAAAACTTATAACCTTTTTAAATCTTCAATCAGCGTCTGAATTATACATAATAATTACAACTTTCAACAACGGATCTCTTGGTTCTGGCATCGATGAAGAACGCAG
>amongsampleotu_238__clustering_97
CAAGGTCTCCGTAGGTGAACCTGCGGAGGGATCATTACGAAACAGGCGCCTCTGCGCCGACCTCAACAATCCTGTGAGAGCAAAAGGCTTGCTTTGGCGCCCATGGCGCCAGGTTTATGCTGACGTGCCTTTGAGTCTGAGAGAAAATGAGATTTAAAACTTTCAACAAAGGATTTCTTGGCTCTTGCACCGATGAAGAACGCA
>amongsampleotu_240__clustering_97
CAAGGTCTTCGTAGGTGAACCTGCGGAGGGATCATTAGTGAATTACTTTCGGCCTCTGGCGTCCTAGCCCGACCCATTGGCTTATTCACTCTAATTTCAAACACTGTGAACTTGATCGCCGGGATTGACGCAAGTCAATCTCAGCCTTAACCTTTTATAACCCTTGTGCATGCAAACAAGTGATGTTTTAGAATTTGATAAAGAAAGTTAAAACTTTCAGCAATG
>amongsampleotu_242__clustering_97
CAAGGTCTCCGTAGGTGAACCTGCGGAGGGATCATTACAAGTGACCCCGGTTTACCACCGGGATGTTCATAACCCTTTGTTGTCCGACTCTGTTGCCTCCGGGGCGACCCTGCCTTCGGGCGGGGGCTCCGGGTGGACACTTCAAACTCTTGCGTAACTTTGCAGTCTGAGTAAACTTAATTAATAAATTAAAAACTTTTTAACAACGGATCTCTTGGTTCTGGCATCGATGAAGAA
>amongsampleotu_244__clustering_97
CAAGGTCTCCGTAGGTGAACCTGCGGAGGGATCATTACAAGTGACCCCGGTTCCAACCACGGGATGTTCATAACCCTTTGTTGTCCGACTCTGTTGCCTCCGGGGCGACCCTGCCTTCGGGCGGGGGCTCCGGGTGGACACTTCAAACTCTTGCGTAACTTTGCAGTCTGAGTAAACTTAATTAATAAATTAAAACTTTTAACAACGGATCTCTTGGTTCTGGCATCGATGAAGA
>amongsampleotu_246__clustering_97
CAAGGTCTCCGTAGGTGAACCTGCGGAGGGATCATTACCGAGTGAGGGCCCATGGCCCGACCTCCAACCCTTTGTATTACCGACCGCGTTGCTTTGGGGGCGACCCGGCCCTCTCGCCGGGGCCAAGTCCCATCCAACTCTGCGTCCTTGCGTCGGAGTCTAAAGTTTAATTTGATTAAAACTTTCAACAACGGATCTCTTGGTTCTGGCATCGATGA
>amongsampleotu_248__clustering_97
CAAGGTTTCCGTAGGTGAACCTGCGGAAGGATCATTACACGATTTCGGTTAACACCGTTTTCACCCTTTGTTTATACGTACCACATGTTTCCTCGGGGGGCTTGCCCCCCGTTAGGACACCCCATAAACCTTTTTGTAATAGCAGTTAGCGTCTGAAAACTAAGTTAATTATTAAAACTTTCAACAATGGATCTCTTGGTTCTGGCACCGATGAAGAAC
>amongsampleotu_250__clustering_97
CAAGGTTTCCGTAGGTGAACCTGCGGAAGGATCATTAGTGAAATTAGGGTGACTCTGTAAAGAGAATCCCGAACACACTTATTTTCATACACCTGTGCACTTGACCCTTTTTAACACCTGTGTTAATTGAAAGTCTTGTAATGTACAATCATGAATAATGAAAGTAAAACTTTCAGCAATGGATCTCTTGGCTCTCGCATCGATGAAGAACGCAG
>amongsampleotu_252__clustering_97
CAAGGTTTCCGTAGGTGAACCTGCGGAAGGATCATTGCAAAAATGATGGAAAAGTGGTTGTAATGTGCGAGAATATAGATGAGGCATTATTTTATTTTACAATACAACTCTCCACGACGGATCTCTGGGCTCTTGCATCGATGAAGAACGCAGCAA
>amongsampleotu_254__clustering_97
CAAGGTTTCCGTAGGTGAACCTGCGGAAGGATCATTAGAGAGATAAATAGAGATTGTTCTTTCGAGAACATCTCGCCTCTCCAACCCAATGTTTACAAACCATTGTTGCCTCGGTAGAGTTAAAACCAGAGCCATTCTGGCTCTACCAGAGGAATATTTTAAAAACTCTTGAGAAACGTTTCTGAATTTTTGCTGTAAAGCAAGATTATTTTAATACTTCAAAAAACTTTCAACAACGGATCTCTTGGTTCTGGCATCGATGAAGAA
>amongsampleotu_256__clustering_97
CAAGGTTTCCGTAGGTGAACCTGCGGAAGGATCATTAGAGAATATAAAACGAGCGGGACGAGGGAGGGGTTTCCCCTTCCTTGGACCGCACGTCTCTATTCCACCCCATTTGTGAACTCTCGCGTGAGTTAGTACGGGCCGCAAGGCCTCGAACGCTCGCGTAATATACCATATACCCTATGCAAGTCTCAGAATGTACACTGCGTTAACTCGCAATAAATACAACTTTCAGCAACGGAT
>amongsampleotu_258__clustering_97
CAAGGTTTCCGTAGGTGAACCTGCGGAAGGATCATTACTGAGATGGGGTCCTCCGGGGCCCGACCTCCAACCCTGTGTCTACGCATTCTGTTGCTTCGGCGGGGCGTCGCTTCGCCCTAGAGGCAGGCGCCGCCGGCCGCGTGCGGCCGTCGAGCCCCCGCCGGAGGTCAAACACCAAACCCCTAGA
>amongsampleotu_261__clustering_97
CAAGGTTTCCGTAGGTGAACCTGCGGAAGGATCATTACCTTTTCGTGACGTCAGGCTTGAAATACAGCCTGTGTCTGAACCCTTACTTTACGAGTACCTCTTGTTCTCCTTCGGCGGGGCGACCCGCCGCTGGACCTTTATCAAACCTTTTGCATCTAGCATTACCTGTTCTGACAAACGTAATCGTTACAACTTTCAACAATGGATCTCTTGGCTCTGGCATCGATGAAGA
>amongsampleotu_263__clustering_97
CAAGGTTTCCGTAGGTGAACCTGCGGAAGGATCATTAGTGAATATTAGGACGTTCAATTTAACTTGAAGTCCGAACTCTCACTTTCTAACCCTGTGCATTTGTTTTGGCTAGTAGGATATTTCGGTATCCGAACACCTCTTCATTTACAAACACTAAGTCTATGAATGTTTAAATTTTATAACAAAATAAAACTTTCAACAACGGATCTCTTGGCTCTCGCATCGATGA
>amongsampleotu_265__clustering_97
CAAGGTTTCTGTAGGTGAACCTGCAGAAGGATCATTAGAGAATATTCAGGATCAGTTTTCGAACTTTTCCGATCTTTATTTATCCATTAAACACTTTGTGCATGGGGTTTATCCGGCAACGGATTGACCCACAATTTTATTCAAAACTCTATTAATTTTTTTGAACGAAAATTCATTAGAACAAAAATGATAACTTTTGACAACGGATCTCTTG
>amongsampleotu_267__clustering_97
CAAGGTTTCCGTAGGTGAACCTGCGGAAGGATCATTACCGAGTTAGGGTCTCCCATGGCCCAACCTCCCAACCCTTGTGTTTAACTATACCACGTTGCTTCGGCGGGCCCGCTCCTCCGGGAGCCGCTGGACCTCTTCACCGAGCCTGGCCAGTGCCCGTCGGTGGCCCCAAATATTTAACTCTTGACCAACTGTGTTGTCTGAGTACTCAAAAAAAATAAAAAACTTACTAACAACGGATCTCTTGGTTCTGGCATCGATGAAGAA
>amongsampleotu_269__clustering_97
CAAGGTCTCCGTAGGTGAACCTGCGGAGGGATCATTACCAGAGATGGCGGGCCACCGTGCCCCCGTCCCCAACCCATTGTTGACTTAAACCTTTTTGCCTCGGGGGCAGAGCGTCCGCCGCCGTCCCCGGAGGACCACCGAACACTGTCTCTTTGCGTCGGAGTATTGATTAATTGAATGAAAACTTTCAACAACGGATCTCTTGGTTCTGGCATCGATGAA
>amongsampleotu_271__clustering_97
CAAGGTTTCCGTAGGTGAACCTGCGGAAGGATCATTAGTGAACGGCCCTTTGTGGCCTTGGATCTATCCAAACCTCTGTGAACCGTGGCCTTTGGGCCGTAAAATTTTTACAAACTACAAGTCTAGAACGTTGAACTATTGTAACCAAAACATAACTTTCAACAACGGATCTCTTGGCTCTCGCATCGATGAAGAACG
>amongsampleotu_273__clustering_97
CAAGGTCTCCGTTGGTGAACCAGCGGAGGGATCATTAACGAGTTATTAACTCCATAAAACCCTATGTGAACTTTACCTAGTTGCCTCGGCGTGAGCCCGCGCTTGCTCCGGAGCCGCCATGCGCGGCCCCGAGCGGCGCACCTACGGCCCGCCAGAGGACCGCTAAACTCTTGTTTATACTGATGGAACTCTGAATTCTTAACTAAATAAGTTAAAACTTTCAACAACGGATCTCTTGGTTCTGGCATCGAT
>amongsampleotu_275__clustering_97
CAAGGTTTCCGTAGGGTGAGTTATCCTCTTAATTTTTACTTGACTTAGCTAACCATTTCAGTGAACCTGCGGAAGGATCATTACAGAGAGGGGTTCGCCCCGGCTTCGGCCACCTCTTACCCTATGTCTATCTACTTTGTTGCTTTGGCGGTTCGCCGCCAAAGTTTTTTTTACTCGATTATTATGCT
>amongsampleotu_277__clustering_97
CAAGGTCTCCGTAGGTGAACCTGCGGAGGGATCATTACACAAATATGAAGGCGGGCTGGAATCTCTCGGGGTTACAGCCTTGCTGAATTATTCACCCTTGTCTTTTGCGTACTTCTTGTTTCCTTGGTGGGTTCGCCCACCACTAGGACAAACATAAACCTTTTGTAATTGCAATCAGCGTCAGTAACAAATTAATAATTACAACTTTCAACAACGGATCTCTTGGTTCTGGCATCGATGAAGA
>amongsampleotu_279__clustering_97
CAAGGTCTCCGTTGGTGAACCAGCGGAGGGATCATTACCGAGTTTACAACTCCCAAACCCATGTGAACATACCTATCGTTGCTTCGGCGGATCGCCCCGGGCGCTTGCGTGCCCCGGATCCAGGCGGCCGCCGGGGGACCTTAACTCTTGTTTTTACTGAGAATCTTCTGAGTCGTTTTTACAAATAAATAAAAACTTTCAACAACGGATCTCTTGGTTCTGGCATCGATGAAGAACGCAG
>amongsampleotu_281__clustering_97
CAAGGTTTCCGTAGGTGAACCTGCGGAAGGATCATTATTGAGATTACCGGGGGGCCGTTTCCTGCTCTGCGGGTGGCCCCCCAAACCAAACCCCCTGTGAACTGTTAAACCGAGGGCGCACGCCGTCATGCGTCGCCCCAAACAATACACCTGTCGTGCAGCGTCTGAAAGTAAAACAAAAGAGTACAACTCTCAACGACGGATCTCTTGGCTCTCGCATCGATGAAGAACGTAG
>amongsampleotu_283__clustering_97
CAAGGTTTCCGTAGGTGAACCTGCGGAAGGATCATTAACAGAGATAAGGTCCTTCGGGGCCTGACCTCCAACCCTAAAATCTACATACCACCGTTGCTTCGGCGGGCCGTGGGCTCTTCAAGCCCCCGATGGCTCCGTTATTCGGGGCTCTCGAGCGCCCGCCCGAGGGTTTTTCAAAACAATCTCATGAAACCGTAACTGAACATGAAAATTATAATCAAAAAAACTTTCAACAACGGATCTCTTGGTTCTGGCATCGATGAAGAA
>amongsampleotu_285__clustering_97
CAAGGTTTCCGTAGGTGAACCTGCGGAAGGATCATTATACATGCGGGTATTGTCTCGCCCCGAGTAATCGGGTTACCCTGTTTGCAAGTACACTGTTTCCTTGGTGGGCGCTCGCCCGCCAGTAGGACACTCAAAAAACCCTTTGTAATGAGTCGTTACTGTCAGTAAAATACAATCGTATTACAACTTTCAACAATGGATCTCTTGGCTCTGGCATCGATGA
>amongsampleotu_288__clustering_97
CAAGGTCTCCGTTGGTGAACCAGCGGAGGGATCATTACTGAGTTCTATAACTCCCACCCTATGTGAATATACTACAGTTGCCTCGGCGGGGTGTTATAACCCCGCCGGCGGACCATTAAACTCTGTTTTGTCCACTGTATCTCTGAATTTCATAACGAAATACGTTAAAACTTTCAACAACGGATCTCTTGGTTCTGGCATCGATGAAGAACGCA
>amongsampleotu_290__clustering_97
CAAGGTTTCCGTAGGTGAACCTGCGGAAGGATCATTACCGAGTTAGGGTTGTCCCCTGGACGCCCGACCTCCCAACCCTGTGTCTATGTTACCTCTCAGTTGCTTCGGCGCGACCGTCCCCCCTCTGTCTGGGAGCGGACGCCGGACCTGTACTGGTCTGGACAGCGTCCGCCGATGGCCACAACCAAAAACTCTTGACCTAATACTGTCGTCTGAATTATTATTGTAAAATAAATCAAAACTTTCAACAACGGATCTCT
>amongsampleotu_292__clustering_97
CAAGGTCTCCGTAGGTGAACCTGCGGAGGGATCATTACAAGTGACCCCGGTCTAACCACCGGGATGTTCATAACCCTTTGTTGTCCGACTCTGTTGCCTCCGGGGCGACCCTGCCTTCGGGCGGGGGCTCCGGGTGGACACTTCAAACTCTTGCGTAACTTTGCAGT
>amongsampleotu_294__clustering_97
CAAGGTTTCCGTAGGTGAACCTGCGGAAGGATCATTAATGAGAGATAGGGTTCTTTTTTGGGCCCGACCTCCCAATCCTGTGGTTACATGACTGAAAAGTTGCTTCGGCGGGAAATATTCTTGGCGGGGGATCTTCCTCCCAACCAAGGACACCGTCGATAGCCCATTCTTAAAACTTCTACAAACATGTCTGAAATAT
>amongsampleotu_296__clustering_97
CAAGGTCTCCGTTGGTGAACCAGCGGAGGGATCATTACTGAGTTCATAACTCCATAACCCTTTGTGAACATACCTATCGTTGCTTCGGCAGGATCGTCCCAGGCCTCAGTTGCCCGGAATCAGGCGCTGCCGGGGGACTTCAAACTCTTGTTTTATTTTTGTTTAATCTGAGTAGCGTAATGCAAAATAAATGAATCAAAACTTTCAACAACGGATCTCTTGGTTCTGGCATCGATGAAGAA
>amongsampleotu_299__clustering_97
CAAGGTCTCCGTAGGTGAACCTGCGGAGGGATCATTACTGAGCGAGGGTCTCTAGGCCCGACCTCCAACCCTTTGTGAACCACCTCTGTTGCTTCGGGGGCGACCCTGCCGTTCGTGCGGTCGCGGCGCCCCCGGAGACCCTATCCGAAACACTGCGTAACTTTGCGTCTGAGTATAAACAAATAAATCAAAACTTTCAACAACGGATCTCTTGGTTCTGGCATCGATGAAGAACG
>amongsampleotu_301__clustering_97
CAAGGTCTCCGTTGGTGAACCAGCGGAGGGATCATTGCTGGAACGCGCCCCAGGCGCACCCAGAAACCCTTTGTGAACTTATACCTTACTGTTGCCTCGGCGCATGCTGGCCCCCCTTGGGGTCCCTCGGAGACGAGGAGCAGGCACGCCGGCGGCCAAGTTAACTCTTGTTTTTACACTGAAACTCTGAGAAAAAAAAACACAAATGAATCAAAACTTTCAACAACGGATCTCTTGGTTCTGGCATCGATGAAGAA
>amongsampleotu_302__clustering_97
CAAGGTTTCCGTAGGTGAACCTGCGGAAGGATCATTAGAAATGCCGAGCTTGTCACGAGCGAGGTTTATTATCTACCACACACACCGTGCACGCCTTCGGGCTTTCAAACTTGTAGTAACGAACGTGAAATACATAATGAAAATACAACTTTCAACAACGGATCTCTTGGCTCTCGCATCGATGAAGAACGCAG
>amongsampleotu_304__clustering_97
CAAGGTTTCCGTAGGTGAACCTGCGGAAGGATCATTACAGAATTTCGGCCCTCGGGCCTTAACTCTTCCACCCCTCTTGTGAACCAACGGTGGCGTTGCGCGTTCCGGTAGTCGGGCTTGAGTGCCCTTCGAAAGCACCGCTCGCCTCCTTTTATTATACAAACTCGATAGTCTCAGAATGTAAACCTTGCTTAACCGCAATTTAATACAACTTTCAGCAACGGATCTCTTGGCTCTCGCATCGATG
>amongsampleotu_306__clustering_97
CAAGGTCTCCGTAGGTGAACCTGCGGAGGGATCATTACCAAGTACAACCCGTCTCCGGATGGGCTGCTACCAACCCTTTGTTGTCCGACCGCGTTGCCTCCGGGGCGACCCTGACCTCCGGGTCTTGGGGGACCCCCGGGTGGACACCTAAACTCTGCGTAACTTTGTAGTCTGAGTAAAAGATTTTAATAAATTAAAACTTTCAACAACGGATCTCTTGGTTCTGGCATCGATGAAGAACG
>amongsampleotu_308__clustering_97
CAAGGTTTCCGTAGGTGAACCTGCGGAAGGATCATTATGATACTGCTGACAATCGTTTGATTTCGGCAAATCTCCTTTCTGTGCACTATTGTTCTTGCGGTTTGATAGAGATATCTAGCAGCGTTGTCGTTGACGACTGTTGCGGCCGCGTTTTTCTCATTTATCCTTATTATATATACAAACAAAACAAATAAAACTTTCAACAATGGATCTCTTGGCTCTGGCATCGATGAAGAA
>amongsampleotu_311__clustering_97
CAAGGTCTCCGTTGGTGAACCAGCGGAGGGATCATTACGAAAAGAGTATTCTGTACTCGCAACCCTTTGTGAACCTTACCTTTTGTCTGTTTCTTCGGCGGGTGGCCCCTGGGAGGGGCCCCGGGGCCCGGCCAGAGCCGGGTGCCCGCCGGAGGGACACAACCAAAACTCTTGTTGTACCTCAGTGGCACCTCCGAGTCAATTACAAAAACAAGTTAAAACTTTCAACA
>amongsampleotu_313__clustering_97
CAAGGTCTCCGTAGGTGAACCTGCGGAGGGATCATTACAGAGTAAGGGCCTCGCGCCCGACCTCCAACCCTTTGTTATCCAACCACGTTGCCTCGGGGGCGACCCTGCCCTCACCGGCCGGGTCCCCCGGAGGATCACTAAACACTGCATCATTTGCGTCTGAGTGATTTTTTAATTAAATCAAAACTTTCAACAACGGATCTCTTGGTTCTGGCATCGATGAAGAACGCAG
>amongsampleotu_315__clustering_97
CAAGGTTTCCGTAGGTGAACCTGCGGAAGGATCATTACTGAGTTAGGGTCTTCGAGGCCCGACCTCCAACCCTTGTGTTTAACTGTACCACGTTGCTTCGGCGGGCCCGCTCCCTCGGGAGCCGCCGGGCGTCCTACGACGTCTGGCCCGTGCCTGTCGGTGGCCCCCCCTTTAAACTCTTGACCCAACGTGTCGTCTGAGTATACATTTTTAAATGAAAACAAAACTTTCAACAACGGATCTCTTGGTTCTGGCATCGATGAAGAACGCAG
>amongsampleotu_317__clustering_97
CAAGGTTTCCGTAGGTGAACCTGCGGAAGGATCATTAAACATTTTTGGCCGTAACAAGCCTTAAACCTTATCTATACGTACCTTCACATTCTCCTTCGGCGGGGTAACACCCGCCGTCGGAACAACAAACCCACTTTGCATCTAGTATTCTACCAGTTCTGATAAAAATTCAATCGTTACAACTTTCAACAATGGATCTCTTGGCTCTGGCATCGATGAAGAACG
>amongsampleotu_319__clustering_97
CAAGGTTTCCGTAGGTGAACCTGCGGAAGGATCATTACCGAGTTAGGGTTCTGAAAACGAGCCCGACCTCCCAATCCTGTGTTTAACCGACTGTATTGTTGCTTCGGCGGGATGCCACTCCAGACCTCGTCTGAGGTGGGTACCGTCGATAGCCCACTTTAACAAACTCTATTTAAACATGTCTGAAACGATTTATTACAAAATTAAAACAAAACTTTCAACAACGGATCTCTTGGTTCTGGCATCGATGAAGA
>amongsampleotu_321__clustering_97
CAAGGTTTCCGTAGGTGAACCTGCGGAAGGATCATTAGTGAACGTCCCCCCTCTGGGGGGGAAGACACATCCAATACCTCTGTGAACCGTGGCCCTCGGGCCGTCATACAAACTCTGGTGTAATGAACGTATCTGATCTTAACAAATACAAAACTTTCAACAACGGATCTCTTGGCTCTCGCATCGATGAAGAACG
>amongsampleotu_323__clustering_97
CAAGGTCTCCGTTGGTGAACCAGCGGAGGGATCATTATAGAGTTATTACAACTCCCAACCCTATGTGAACATACCTATCGTTGCCTCGGCGGCGCGGTCCGGCCCTGCTACCCCGAAGTGCTTACCCTGTAGGCGCTACCCGGTGGTCAGGGTAGGCCCGCCCGCCGGCGGCCCACGAAACTCTGTTTTAGCAGTTCTTCTGAATCATAAACTTAATAAGTTAAAACTTTCAACAACGGATCTCTTGGTTCTGGCATCGATGAAGA
>amongsampleotu_325__clustering_97
CAAGGTTTCCGTAGGTGAACCTGCGGAAGGATCATTAAAGAGTTGGGGTCCTCCGGGGCCCGATCTCCCACCCTTTGTTGTCGCGAATTTGTTGCCTCGGCGGGTTTGTCTTCGGACGATGGGCTCCGGCCCGCCCGCCGCAGGACCATCCAAACTCTGCTTTAACAATGCAGTCTGAGAAGATTTTAATAATAAATCAAAACTTTCAACAACGGATCTCTTGGTTCTGGCATCGATGAA
>amongsampleotu_327__clustering_97
CAAGGTTTCCGTAGGTGAACCTGCGGAAGGATCATTCATCGAGCGAGCGGGCCTGTCCCCTCCCTCCATCCCGTGCGTACCCTCCAGTCTCTGCCTCGGCCGGCCCCCCCGCTCCGGCGGGACGCCCGCCGAGGCCCCTCTCAAACCTAGTTGTCCAACGTTGACGTCTGAGTGATTATACAAACCAAAACAAAACTTTCAACAATGGATCTCTTGG
>amongsampleotu_329__clustering_97
CAAGGTCTCCGTTGGTGAACCAGCGGAGGGATCATTATTGAGTTACACAAACTCCCAAACCCCTGTGAACATTACCTATTGTTGCTTCGGCGGGATCGTCCCAGCGTCCTTGTGGCCTGGAATCAGGCGCGCCGGGGGAAATCAAACTCTTGTTTTTTTCAGTATCTTCTGAGTGGCATAATGCAAAAATAAATCAAAACTTTCAACAACGGATCTCTTGGTTCTGGCATCGAT
>amongsampleotu_331__clustering_97
CAAGGTCTCCGTTGGTGAACCAGCGGAGGGATCATTACAGAGTTGCAAAACTCCCAAACCATATGTTTATCTACCTGTTTCCTTGCTTCGGCAGGCTCCTTCGGTGGGCTTCGGCCCCCCTGAGTGCCTGCCGGAGTACCTAAAACTCTTGTTAACTATTGTTCCCGTCTGAGTAAACTTTTAATGAGTCAAAACTTTCAACAACGGATCTCTTGGTTCTGGCATCGAT
>amongsampleotu_333__clustering_97
CAAGGTTTCCGTAGGTGAACCTGCGGAAGGATCATTACTGTAGGGGGGCTACGTGCCCCCGCGCAACGATGCAACCCTTGCCTTTTGTCGCAACGCCTTTTCCCCTCGGCGGCTTCGGCCGCCGGCGTGGGACCGCAAAACCCTTGCAATCCCAGTACAACAGTCGGTCGTTTGTAAATGTTTAAAACTTTCAACAATGGATCTCTTGGCTCTGGCATCGATGA
>amongsampleotu_335__clustering_97
CAAGGTTTCCGTAGGTGAACCTGCGGAAGGATCATTCATGAGCGTTAGGGGGCCCAGTCCCCGACCTCCATCCCCTGAGTACATACCTTCTGCCTGCCTGCGGCCGGTGGTCTGACCGCCGGCGGGGCCGCCCTTTAAACCCAACCGTTTTTGTTGCCGTCTGAGTTTATTCGTTCAATCGAAGAAAACACAACTTTCAACAATGGATCTCTTGGCTCTGGCATCGATG
>amongsampleotu_337__clustering_97
CAAGGTCTCCGTTGGTGAACCAGCGGAGGGATCATTAAAGAGTTAACACAACTCCCAAACCCTGTGAACGTACCTCTTGTTGCCTCGCAGGGCGCGAGGGCCCGGCGCGAGCCGGGCACTCGCGCGTCACCTGCCGGCGGCTCACAAAAACTATGTTTATTCATGACTTCTGAACCAACAACTTAATAAGTTAAAACTTTCAACAACGGATCTCTTGGTTCTGGC
>amongsampleotu_339__clustering_97
CAAGGTCTCCGTAGGTGAACCTGCGGAGGGATCATTACCAGAGATGGTGGCCTTCGGGCCCCGTCCCCAACCCTTTGTTGACTAAACCTCTTTGCCTCGGGGGCAGAGCGGCCCTCGCCGCCGCCCCCGGAGGACCACCAAACTCTGTCTCTGTTGTACGTCGGAGTCTTAATGAAA
>amongsampleotu_341__clustering_97
CAAGGTTTCCGTAGGTGAACCTGCGGAAGGATCATTAATGAAATATTGGGCGCTCTTTTTAGAGGTCCGACCACTTCATTTTCCACACACTGTGAACTCTACTACTTTTTTACACCCATTTTAAAACACCAAAAGTCTAAAGAATGTAAATAGTCTCTTAAATGAGCATAAAGTTATAATACAACTTTCGGCAACGGATCTCTTGGCTCTCGCATCGATGAAGAA
>amongsampleotu_343__clustering_97
CAAGGTCTCCGTAGGTGAACCTGCGGAGGGATCATTACTGAGTGAGGGCCTCCGGGTCCGACCTCCAACCCTATGTAATCCGACTCTGTTGCCTCGGGGGCGACCCGGCCTTCGGGCGTTGGGGCCCCGGTGGACCACTAAACTCTGCATCTATGCGTCTGAGTATCAATCAAATTGAATTAAAACTTTCAACAACGGATCTCTTGGTTCTGGCATCGATGAAGAA
>amongsampleotu_345__clustering_97
CAAGGTCTCCGTTGGTGAACCAGCGGAGGGATCATTAAAGAGTTGACCCTAACTCCTAAACCCATGTGAACATACCTTGCGTTGCCTCGGCGGGTTAGGCCCTCGTGCCTCGCCCGCCGGCGGCCCACGAAACTCTGTTTATTACTGAAATCTGAGCCTGAAAACAAATAAGTTAAAACTTTCAACAACGGATCTCTTGGTTCTGGCATCGATGAAGAACGCAGCAAA
>amongsampleotu_346__clustering_97
CAAGGTCTCCGTTGGTGAACCAGCGGAGGGATCATTACAGAGTTTTCTAAACTCCCAACCCATGTGAACTTACCACTGTTGCCTCGGCGGCGCCTACTCCCTAGGGGGTGCGGGACCGCCGGTGGAATACCAAACTCTTTTGAATTTTTAGCACTTCTGAGTTAAAAACATAATAAGTTAAAACTTTCAACAACGGATCTCTTGGTTCTGGCATCG
>amongsampleotu_348__clustering_97
CAAGGTCTCCGTTGGTGAACCAGCGGAGGGATCATTACTGAGTTTACAACTCCCAAACCCTATGTGAACATACCTTTAGTTCCTTCGGCGGGATCGCCCCGGCCATTCGAGCGCCGGAATCAGGCCCCCGCCGCAAGACAACAAACCTCTGTTTTTTATAGAGTATCTTCTGAGTTAGCTTCTAAAGCAAAA
>amongsampleotu_350__clustering_97
CAAGGTAGCTGTGGGTGAACCTGCAGCTGGATCATTTCGAAAGTTTTCGAACTTACATATTGAACGTTGAGCCATTCGGAATCTTTTTGGGTTCTATGGTAACTTTTCCGGCGAAACGTGAGACTCACTTTCGCTCGGACGCAAACAACTCATAACGGTGGATGTCTCGGCTTCCCAATCGATGAAGAACGCAG
>amongsampleotu_352__clustering_97
CAAGGTCTCCGTAGGTGAACCTGTGGAGGGATCATTGTTAAAATAGGTCTCTGACCTCAATCTTCAAACCTGTGGAAGTACATTGTGCTTCGGCGCTGATGCGCCGCTTTTATGCTGATATTATGTGTCTGAAACAACCTAAAATTAAAACTTTCAGCAAAGGATCTCTTGGCTCTCGCATCGATGA
>amongsampleotu_354__clustering_97
CAAGGTTTCCGTAGGTGAACCTGCGGAAGGATCATTATTAAACGTTACTTCGGTAACTTAATATCCTCAACACCTGTGCATCTTGTCGCTCCGGCGATATCATACAAACATCAGTGTAAAGAATGTATTATATTATAACAAATACAACTTTCAACAACGGATCTCTTGGCTCTCGCATCGAT
>amongsampleotu_356__clustering_97
CAAGGTTTCCGTAGGTGAACCTGCGGAAGGATCATTAGCGAAGTTTGAAGCGTGCGTTCGGTTGTAGCTGGCCCTCCGACGGGGGCATGTGCACACCGTCGTTCGTTCTCTTCCACACCAACCCCTTTGTGAACCTGCGCGTGCGCTTGTAGGAGGCCTTGCTGCCTTCGAAGGCGCGCGTTCATATACATACCCCTGTAAAGTCTTCGAATGTCA
>amongsampleotu_358__clustering_97
CAAGGTTTCCGTAGGTGAACCTTCGGAAGGATCATTACTGTTGAAACGTCTCGGCCAGTCGTGTCCCGCATTGGGGCCTTCTGCGCCAGCGTTTAGCACCCTTGATTTTGAGCACCTTTTGTTTCCTCGGCGGGTTCGCCCGCCAGCGAGGACCCCCATGAACTCTTTGTAATAGCAATTTTTGTCTGAAATACAAACAATAATCAAAACTTTCAACAATGGATCTCTTGGTTCTGGCATCGATGAA
>amongsampleotu_360__clustering_97
CAAGGTTTCCGTAGGTGAACCTGCGGAAGGATCATTAACGAGACTTTTTGCCGCAGGGCAAGATGTTTCCGTCCTCATGTCAAAACTTAACTCGGTTGCTTTCGGCGGAGGCGTTTGCTGGTGACAGCGGACCGCCGTCGGTGTACCCTTTTTTACAACCTACGAATACTTGGAAGTCTGCCTGGAAACAGAAGAAAATCTATACAAAACTTTCAACAACGGATCTCTTGGCTCTGGCAACGATGAAGA
>amongsampleotu_362__clustering_97
CAAGGTTTCCGTAGGTGAACCTGCGGAAGGATCAGTAGAGAAAACTGGGTTCGACTTCGGTCTGCCCGATCTACCCCACACACACCTGTGAACCGTTTATTATGGAGTCTCAACGGCCCTTGACCGGGCTGGCGGGCTCCTGCTTTACAAAACATCTGTAACAAGTCTTGAACGTCTATAGTTATATTTTAACAAAAATAAAACTTTCAACAACGGATCTCTTGGCTCCCACATCGATGAAGAA
>amongsampleotu_364__clustering_97
CAAGGTTTCCGTAGGTGAACCTGCGGAAGGATCATTACCTGAACAGGGGAGTCGCCCGGTCGTCAGACCGTGAGGCTGCCTTGCTTGCACCCTTGTCTATGAGCACCCTTTTGTAGTTTCCTCGGCGGGCTCGCCCGTCGACAGGAACCCCTTTAACCATCTTGCATCAGCATCATACTTCTGACACGAAAACAAAAATTAATCACAACTTTCAACAATGGATCTCTTGGTTCTGGCATCGATGA
>amongsampleotu_366__clustering_97
CAAGGTCTCCGTTGGTGAACCAGCGGAGGGATCATTAAAAATGGAGTACACGTACTCTTAAACCCTTTGTGAACCTTACCTATCGTCAGTTGCTTCGGCGGGAGGCCCCTGGGAGGGGCCCCGGGGCCCGGCCAGAGCCGGGCTCCCGCCGGAGGAGCGCAAACCAAACTCTTGCTGTACCAACAGTGGCACGTCCGAGTAAAAAACAAAAAACAAGTTAAAACTTTCAACAACGGAT
>amongsampleotu_368__clustering_97
CAAGGTCTCCGTAGGTGAACCTGCGGAGGGATCATTACAAGTGACCCCCGGTTTACCACCGGGATGTTCATAACCCTTTGTTGTCCGACTCTGTTGCCTCCGGGGCGACCCTGCCTTCGGGCGGGGGCTCCGGGTGGACACTTCAAACTCTTGCGTAACTTTGCAGTCTGAGTAAACTTAATTAATAAATTAAAACTTTTAACAACGGATCTCTTGGTTCTGGCATCGATGAAGAACG
>amongsampleotu_370__clustering_97
CAAGGTTTCCGTAGGTGAACCTGCGGAAGGATCATTCATGAGCGTCCGGGGGCACCGTCCCCCGACCTCCATCCCTTGAGTACAAACCCTCTGCCTGGCTCGCGGCCGGCGGTCTGACCGCCGGCGGGGCCGCCCTTTTAAACCCAAACGTTTTTGTTGCCGTCCGAGTTACAATTCGTTAATCGAAGAAAACACAACTTTCAACAATGGATCTCTTGGCTCTGGCATCGATGAAGAACGCA
>amongsampleotu_372__clustering_97
CAAGGTTTCCGTAGGGTACGTTGCCTCGACTGTCTCCGTGCTTGAATGCCTGCTAACCCGTCCAGTGAACCTGCGGAAGGATCATTACCGAGTTGAATCTCTGATTCTCCTCCCACCCGTGTTGACTATCCTGTTGCTTGGGCGGGCCGTGCGCTGCCCACCGGCCTCTCG
>amongsampleotu_374__clustering_97
CAAGGTTTCCGTAGGTGAACCTGCGGAAGGATCATTATAGAATTTGGATGCCTCACGGTGTCCTTAATCTCTAAGATTATAAACCTCACTGTGCACCTTTTATTGCATGATGTCGAAACCCGCAAGGGTTTTTGATACCATACACACTACAAAACGTATCAGTCTTTGAATGTAAAACAAAATTGTAATCAAATACAACTTTCAACAACGGATCTCTTGGCTCTCGCATCGATGA
>amongsampleotu_376__clustering_97
CAAGGTCTCCGTAGGTGAACCTGCGGAGGGATCATTACAAGTGACCCCGGTCTAACCACCGGGATGTTCATAACCCTTTGTTGTCCGACTCTGTTGCCTCCGGGGCGACCCTGCCTTCGGGCGGGGGCTCCGGGTGGACACTTCAAACTCTTGCGTAACTTTGCAGTCTGAGTAAACTTAATTAATAAATTAAACTTTAACAACGGATCTCTTGGTTCTGGCATCGATGAAGA
>amongsampleotu_378__clustering_97
CAAGGTCTCCGTAGGTGAACCTGCGGAGGGATCATTACCGAGCGAGGGCCCCGGGCCCGACCTCCAACCCCATGTGGACCACAACTCTGTTGCTTCGGGGGCGGCCCTGCCGTTCGCGGCAGCGGCGCCCCGGGGGCCCGTCAAATCCTGCGTAACCTGGCGTCGGAGTCTTGATTCAAAATCAGAACA
>amongsampleotu_380__clustering_97
CAAGGTCTCCGTAGGTAAGTAACAAGTCTGAAGTCCCCCCCCAAACCGGTTGGGAACCATGCTAATTCTATTCAATAGGTGAACCTGCGGAGGGATCATTACCGAGTGCGGGTTTCGACCCGACCTCCAACCCTTTGTCGTCAAAATCTCTGTTGCCTCGGGGGCGACCCGTCCTCGCGGTTGGGGGCCCCGATGGACCACATCTCTC
>amongsampleotu_382__clustering_97
CAAGGTTTCCGTAGGTGAACCTGCGGAAGGATCATTACCGAGTTAGGGTGCTCTGCCGCCCGACCTCCCAACCCTTTGTCTAAACCGACCAACGTTGCTTCGGCGAGCCGCGCCCCCCGGGGACGCGCCGGGGGCCTCACCGCCCCTGGAGAGCGCTCGTCGATAGCCAAACCTCAAACTCTATACAAAACACCTGCCTAAATCTTGTATATCTTAATGATAAAACAAAACTTTCAACAACGGATCTCTTGGTTCTGGCATCGAT
>amongsampleotu_384__clustering_97
CAAGGTTTCCGTAGGTGAACCTGCGGAAGGATCATTATCGTGGAGCTTCGGCCCTGTCGAGATAGCGTCCTTGCTTTTATTTTTGGAGTACCATCCGTTTCCTCAGCAGGCCCGCCTGCTAATGGGGACCCTTCAAACCTCTTTGTAACCTCAGTAATGTCTGAAAAAACAAGCAAAAAATCAAAACTTTCAACAATGGATCTCTTGGTTCTGGCATCGATGAAGAAC
>amongsampleotu_385__clustering_97
CAAGGTTTCCGTAGGTGAACCTGCGGAAGGATCATTAATGAAATACAAGAGTGCTCTCTTTAGAGGCTCGACTATTGATTTCCTTACCCTGTGCACAAACTACTCTTTTATACACACATTTTTAACACTACAAGTTATATGAATGTCAGTAGTCTCTTGAATGAGCATAAATTGTAATAAAAACTTTCGGCAACGGATCTCTTGGCTCCCGCATCGATGAAGAACGCA
>amongsampleotu_387__clustering_97
CAAGGTTTCCGTAGGTGAACCTGCGGAAGGATCATTAATGAATGAAAAGAGTGCTCCTTTGGAGGCTCGACCCATTTATTTCCACCCACACTGTGCATCACACACCTTTTTAACACCCTTTACAACACTGTATGTTAATTGAATGTAGTAAGCTCTTAGATGAGCGTAAAAGTTTATACAACTTTCGGCAACGGATCTCTTGGCTCTCGCATCGATGAAGAACGC
>amongsampleotu_389__clustering_97
CAAGGTTTCCGTAGGTGAACCTTCGGAAGGATCATTACCGTAACGTGGGCTTCGGCCAGCGTTTATCACCCTTGACTTTGAGCACCTTTTTCGTTTCCTCGGCGGGTTCGCCCGCCAGCGAGGACCCCATTAAACCTTTGTAATAGCAGTATTTGTCTGAAAACAAAAGCAATAATCAAAACTTTCAACAATGGATCTCTTGGTTCTGGCAT
>amongsampleotu_391__clustering_97
CAAGGTTTCCGTAGGTGAACCTGCGGAAGGATCATTACAGCGTCCCTCGGGATGCGCTTGAGATAGCACTCTCTGCCTTTGGTACCTCTGTTTCCCCGGCGGGGACGCCCGCCAATGGGGACCCCTCAAACCCTGTAACCGAGCACGCAACCGTCCGATATCAAACTATCAAAACTTTCAACAATGGATCTCTTGGTTCTGGCATCGATGAAGAACGCA
>amongsampleotu_393__clustering_97
CAAGGTCTCCGTAGGTGAACCTGCGGAGGGATCATTACCGAGTGAGGGCCCTCGCGGTCCGACCTCCCACCCTTGTGATTACCAATTTGTTGCCTCGGGGTGTCATCTTCGGATGGACCCCGGCGGACCATTCAACTCTGCGTCTTTGCATCGGTTTTACACGATAAATATATCAAAACTTTCAACAACGGATCTCTTGGTTCTGGCATCGATGAAGAACG
>amongsampleotu_395__clustering_97
CAAGGTCTCCGTAGGTGAACCTGCGGAGGGATCATTACTGAATGGCCTCTTTTGGGCCTTCAACCCTTCAAACCTGTGGACCTGACAACTGTGCTTCGATGCCATGTATGTGGCGTCGCTTTTATGCTGAAAGTTGGATTTTGTCTGATTCATCAAAAAGATTTAAAACTTTCAACAAAGGATCTCTTGGCTCTTGCATCGATGAAGAACGCAG
>amongsampleotu_397__clustering_97
CAAGGTCTCCGTAGGTGAACCTGCGGAGGGATCATTCACGATCGGGCCCTTTGGGGTCTTCCCTTCAAGCCCGTGGACTGAGCTTGTGCTTTGGCGCTCTGGCGCCGGGGTTTTTCAATGCCTGATGCTTGAATTGAGTCTGAACAAAAGATTGATTTAAAACTTTCAACAAAGGATCTCTTGGCTCTCACATCGATGAAGAACGCAGC
>amongsampleotu_399__clustering_97
CAAGGTCTCCGTAGGTGAACCTGCGGAGGGATCATTAACGAACGGTCATCCTTGATCTTCTTACCCTCAAACCACTGTGGACACGACATGTGCTTCGACGTCGAGAGGCGTCGCCTTCATGCTCAAATGGACTTTTTTGTCTGTACAATAAATGTTAAAACTTTCAACAAAGGATCTCTTGGCTCTCGCATCGATGAAGAACGCAG
>amongsampleotu_400__clustering_97
CAAGGTTTTCGTAGGTGAACCTGCGGAAGGATCATTATTGAAGAAACAGAGCGCACTTCATTGTGGCTCGACCCTTCACATCCATTCACACTGTGCACTGTAATACCTTTTTTTTACAAACACTACTAGTCAAAGAATGTACCACTTTTATAAAGTAAACAAAACTTTCAACAACGGATCTCTTGGTTCTCGCATCGA
>amongsampleotu_402__clustering_97
CAAGGTTTCCGTAGGTGAACCTGCGGAAGGATCATTACAGAGTTCATGCCCGAAAGGGTAGACCTCCCACCCTTGTGTATTTATACTTTGTTGCTTTGGCGAGCCGCACGGCTTGCTGTGCCTTGGGCTTTCGAGCCTGAGTGTGCTCGCCAGAGGAAACCTAACTCTGTTTATTAGTGTCGTCTGAGTACTATATTAATAG
>amongsampleotu_404__clustering_97
CAAGGTCTCCGTAGGTGAACCTGCGGAGGGATCATTACCGAGTGAGGGTTTCGGCCCGACCTCCAACCCTGTGTTGACTAACACCTGTTGCCTCGGGGGCGGCCCGGCCGCGGACTCCGCGTCGGCCCCCAGGGGACCACTTCAACTCTGTATCTTTGCGTCGGAGTATTTGATGAATC
>amongsampleotu_406__clustering_97
CAAGGTTTTCGTAGGTGAACCTGCGGAAGGATCATTAATGAAGCATTAGAGCGCACTTTAATGTGGCTCGACTTCACATCCTTACACTGTGAACCCTTATAATTTCATTACAACGCTCTACTAGTCTACGAATGTAACCCTTATAAAAAGTAATAGAACTTTCAACAACGGATCTCTTGGCTCTTGCAACGATGAAGAACGCA
>amongsampleotu_408__clustering_97
CAAGGTCTCCGTAGGTGAACCTGCGGAGGGATCATTGTTAAAATTGGGTCTCTGACCTCAATCTTCAAACCTGTGGAAGTACATTGTGCTTCGGCGCTATGCGCCGTTTTTATGCTGTAATAATTGTGTCTGAATCAATTCAAGAATTAAAACTTTCAACAACGGATCTCTTGGTTCTGGCATCGATGAAGAACGT
>amongsampleotu_410__clustering_97
CAAGGTCTCCGTTGGTGAACCAGCGGAGGGATCATTACTGAGTTATCAAAACTCCCAACCCTTTGTGAACCTTACCACTGTTGCCTCGGCGTCAGCTGCGGCTACCCTGGAGTGCTACCATGGCACCCACCTACCTGGTAGGTGCTACCCGGTAGTCACCCTGTAGTCCGCGTATAGCGCGCCGGTGGACCAATAAATTCTGTTTTTACCTGAGAATCTCTGAATGCTTCAACTAAATTAGTTAAAACTTTCAACAACGGATCTCTTGGTTCTGGCATCGA
>amongsampleotu_412__clustering_97
CAAGGTTTCCGTAGGTGAACCTGCGGAAGGATCATTACCGAGTTAGGGTCTCTCAGGCCCGACCTCCCAACCCTTGTGTTTAACTATACCATGTTGCTTCGGCGGGCCCGTCTCCGGACCGCCGGGCGGTCTTAGACCGTCTGGCCCGTTGCCCGTCGATAGCCCAACCCAAAACTCTTGTTAAAATTGTGTTGTCTGAGTATAAACAAGCAATAAAAGTAAAAACTTTCAACAACGGATCTCTTGGTTCTGGCATCGATGAAGAAC
>amongsampleotu_414__clustering_97
CAAGGTTTCCGTAGGTGAACCTGCGGAAGGATCATTACCGAGTTAGGGTCCCTGTGGCCCACCTCCCAACCCTTGTGTTTAACTATACCACGTTGCTTCGGCGGGCCCGCTCCTCCGGGAGCCGCTGGACCTCTTCACTGAGGCCTGGTCAGTGCCCGTCGGTGGCCCCAATTTCTAAACTCTTGATCAAACTGTGTTGTCTGAGTCTCCAAAATTTAATTAAAAAATAAAACTTTCAACAACGGATCTCTTGGTTCTGGCATCGATGA
>amongsampleotu_416__clustering_97
CAAGGTTTCCGTAGGTGAACCTGCGGAAGGATCATTACCGGGTTGGGAACCGCCCCTAAAAAAGGCGTGTTCCCTCTATATCCCATAACCCTTTGTTTAAAGTTACCGACTGTCGTGCCTCGGCGGAGGGGCCCTTTTACAGGGGTCAAACCGCCGGTGGACCACTACAAAAACTCTTGTTATAAACCAGTTTACTGAATGAAACAAG
>amongsampleotu_418__clustering_97
CAAGGTCTCCGTAGGTGAACCTGCGGAGGGATCATTACCGAGCGAGGGCGGAGACGCCCGACCTCTCACCCATTGCCCTGTCAAATGACCGCGTTGCCTCGGGGGCCCGTGCCCCCCGGCTGGCCCCTACTTGACCCTGTGTCCCCGCGTCGGAGTA
>amongsampleotu_420__clustering_97
CAAGGTCTCCGTTGGTGAACCAGCGGAGGGATCATTGCTGGAACGCGCCCCAGGCGCACCCAGAAACCCTTTGTGAACTTATACCTTTTGTTGCCTCGGCGCTGCTGGTCTCTAGTAGGCCCTTTGCTTCACAGCAAAGAGACGGCACGCCGGCGGCCAAATCAACTCTGTTTTTACACTGAAACTCTGAGAAAAAACACAAATGAATCAAAACTTTCAACAACGGATCTCTTGGTTCTGGCATCGATGAAGAA
>amongsampleotu_422__clustering_97
CAAGGTCTCCGTTGGTGAACCAGCGGAGGGATCATTACAGCGTTGGGAGGTCTGGAAACAGACCGACCGCCTGCACACTTGTCGTCGTTACCGCCTGTCGGGCCGTGTTGCCTCGGCGGGTTTTCCCCGCGAAAGCCCGCCGAAGGTACCGCCCATAACACTCCGTATTTTTTTTGGACCCTCTGAGAGAACTATAAATAAGTCAAAACTTTCAACAACGGATCTCTTGGTTCTGGCAT
>amongsampleotu_424__clustering_97
CAAGGTTTCCGTAGGTGAACCTGCGGAAGGATCATTACCGAGTTCTAGGGGTCTTCGGACCTCTTCTCTCACACCCTATGTGTACCTACCTCTGTTGCTTTGGCGGGCCGCGGTCCTCCGCGGCCGGCCCCCTAACCGGGGCTGGCCAGCGCCCGCCAGAGGACTACCAAACTCCAGTCAGTAAACGTAGCTGTCTGATCAAAAGTTTAATAAACTAAAACTTTCAACAACGGATCTCTTGGTTCTGGCATCGATGAAGAACGC
>amongsampleotu_426__clustering_97
CAAGGTCTCCGTAGGTGAACCTGCGGAGGGATCATTACCCAAAATCACCGTCTGGGATCCTGGATCCACTCGGTGATGTCTCCCCACCCTTGTGTGAACGACTCTGTTGCCTCGGGGGCTTGGCCCCCCTGTCAGGGGGCGCCGACCCCCGAGGCCCCTTTTTTTTCCAACTCGATGTATCCACGTGTCCGAGTCCAATAGAATATGAACAAAACTTTCAACAACGGATCTCTTGGTTCTGGCATCGAT
>amongsampleotu_428__clustering_97
CAAGGTCTCCGTAGGTGAACCTGCGGAGGGATCATTACACAAATGAAAATATGAAGGCCTTTGGCTGGATTGTTTTTATCACCCTTGTCTTTTGCGCACTTGTTGTTTCCTGGGCGGGTTCGCCCGCCACCAGGACCACACCATAAACCTTTTTTTATGCAGTTGCAATCAGCGTCAGTATAACTAATGTAAATCATTTACAACTTTCAACAACGGATCTCTTGGTTCTGGCATCGATGA
>amongsampleotu_430__clustering_97
CAAGGTTTCCGTAGGTGAACCTGCGGAAGGATCATTAAAGATTCGGGCCTCGGCCCACCTCATCCAGCTGTGCGCTTCGGCTGCACGCTGGCATGAACAAACCACACCTGTGCACATCTTCGGTGGCGGCGTTCGCGTCGCTTCCGCTTTACATCTTACTACCAAAAGTCCAGAATGTACAAACCATAAAAACAATACAACTTTCAACAACGGATCTCTTGGCTCTCGCATCGAT
>amongsampleotu_432__clustering_97
CAAGGTCTCCGTAGGTGAACCTGCGGAGGGATCATTACAAGTGACCCCGGTTTACCACCGGGATGTTCATAACCCTTTGTTGTCCGACTCTGTTGCCCCCGGGGGCGACCCTGCCTTCGGGCGGGGGCTCCGGGTGGACACTTCAAACTCTTGCGTAACTTTGCAGTCTGAGTAAACTTAATTAATAAATTAAAACTTTTAACAACGGATCTCTTGGTTCTGGCATCGATGAAGAAC
>amongsampleotu_434__clustering_97
CAAGGTCTCCGTTGGTGAACCAGCGGAGGGATCATTACTGAGTTTACAACTCCCAAACCCACTGTGAACATACCTATCGTTGCTTCGGCGGGAACGCCCCGGCGCGCCCTCAGGGGCTTGCCCGGAACCAGGCGCCCGCCGGAGAACCCAAACTCTCTATTTCCCGCACAGCGGCAGTAATTTTCTGAGTATAAACGCAAA
>amongsampleotu_436__clustering_97
CAAGGTTTCCGTAGGTGAACCTGCGGAAGGATCATTACAGAGTTCATGCCCGAAAGGGTAGACCTCCCACCCTTGTGTATCTATACCATGTTGCTTTGGCGAGCCGCATTCGTGCCTTGGGCTTTCGAGCCTGAGCGTGCTCGCCAGAGAATATCTAAACTCTGATTATTAGTGTCGTCTGAGTACTATATCAATAGTTAAAACTTTCAACAACGGATCTCTTGGTTCTGGCATCGATGAAGAA
>amongsampleotu_438__clustering_97
CAAGGTCTCCGTAGGTGAACCTGCGGAGGGATCATTACTGAGTGAGGGCCTCACGGCTCGACCTCCAACCCTTTGTTTATGAAAACCTCTGCCGCCTCGGGGGCGACCTCCGTCGTCGAGACGGTGGGCCCCCGGCCGGCCAACCCATCAAACTCTTGAGCATTTTTGCGTCGGATACAAAAGTAAATTGATTGAAAACTTTCAACAACGGATCTCTTGGTTCTGGCATCGATGAAGAACG
>amongsampleotu_440__clustering_97
CAAGGTCTCCGTAGGTGAACCTGCGGAGGGATCATTACAAGTGACCCCCGGTCTTACCACCGGGATGTTCATAACCCTTTGTTGTCCGACTCTGTTGCCTCCGGGGCGACCCTGCCTTCGGGCGGGGGCTCCGGGTGGACACTTCAAACTCTTGCGTAACTTTGCAGTCTGAGTAAACTTAATTAATAAATTAAAAACTTTTTAACAACGGATCTCTTGGTTCTGGCATC
>amongsampleotu_441__clustering_97
CAAGGTTTCCGTAGGTGAACCTGCGGAAGGATCATTAACGTAACTGTGGGGAGTCGGTGGGCTTTGGCCTGCTGGCTCTAACTACATTACCCTGTTTTTTGCGTACCCTTGTTTCCTCGGCAGGCTTGCCTGCCAGTAGGACCACTTTAAACTCTTTTGTAATTAGCAATCAGCGTCAGAAAAACACAATATTTACAACTTTCAACAACGGATCTCTTGGTTCTGGCATCGATGAAGAACG
>amongsampleotu_443__clustering_97
CAAGGTCTCCGTAGGTGAACCTGCGGAGGGATCATTACCGAGCGGGGGCCCCCCGGCCCGACCTCCAACCCTTTGCGATGACCATCTCCGTTGCCTCGGGGGTGACCCGGCCCTCGCGGCCCGGGGCCCCCAGCGGTCCAACTTTTAAACACTCTGCGTCCACGCGTCGGAGTCGAAGCAAATTGAAATCAAAACTTTCAACAACGGATCTCTTGGTTCTGGCATCGATGA
>amongsampleotu_445__clustering_97
CAAGGTCTCCGTTGGTGAACCAGCGGAGGGATCATTAAAGAGTTTATTAACTCCCAAACCCATGTGAACATACCTTCTGTTGCCTCGGCAGGCCGCGCAGTACCGGTGCAAGCCGGGCCCGTGCGGATCACCCTGCCGGTGGCCCAAGAAAACTCTGTCTGAACTTGACTTCTGAAAACATACTTAATAAGT
>amongsampleotu_447__clustering_97
CAAGGTCTCCGTTGGTGAACCAGCGGAGGGATCATTACAGAGTTATCCAACTCCCAAACCCATGTGAACTTATCTCTTTGTTGCCTCGGCGCAAGCGACCCGGGCCTAGCTCGGGGCGCCCGCCGGCGGACACACCAACTCTGTTATCTTCGTTGATTATCTGAGTGTCTTATTTAATAAGTCAAAACTTTCAACAACGGATCTCTTGGTTCTGGCATCGATGA
>amongsampleotu_449__clustering_97
CAAGGTCTCCGTTGGTGAACCAGCGGAGGGATCATTAAAGAGTTATAAAAAACTCCAAACCCATGTGAACTTACTTTTGTTGCCTCGGCAGGATCGACCAACTCCAACAGAGCCTACCCTGTAGGTGACGTCGGGCTGGCCGGTGAAGTCTTGCCGGTGGACCATTAAACTCTGTCTATTATATGTTATTCTGAAATCATAACTAAATAAGTTAAAAACTTTCAACAACGGATCTCTTGGTTCTGGCATCGAT
>amongsampleotu_451__clustering_97
CAAGGTCTCCGTTGGTGAACCAGCGGAGGGATCATTATTGAGTTCTAAACAACTCCCAAACCCATGTGAACATACCTTTTGTTGCTTCGGCGGACCGCCCCGGGTGCCTTTGTTGCGCCCCGGATCCAGGCGCCCGCCAGAGGACCGAAACTCTTGTATTACTTTAGTATTCTCTGAGTGGATTACACAAATAATCAA
>amongsampleotu_453__clustering_97
CAAGGTTTCCGTAGGTGAACCTGCGGAAGGATCATTAACGAATCAAACAAGTTCATCTTGTTCTGATCCTGTGCACCTTATGTAGTCCCAAAGCCTTCACGGGCGGCGGTTGACTACGTCTACCTCACACCTTAAAGTATGTTAACGAATGTAATCATGGTCTTGACAGACCCTAAAAAGTTAATACAACTTTCGACAACGGATCTCTTGGCTCTCGCATCGATGAAGAACG
>amongsampleotu_455__clustering_97
CAAGGTCTCCGTAGGTGAACCTGCGGAGGGATCATTACAGAGTTCATGCCCTCACGGGTAGATCTCCCACCCAATGTTATTTTACTTTTGTTCCTTCGGCAGGCCGCCTATGGCCACCGGCTTTGGCTGGTTAGTGCCCGCCAGAAGACCCCAAAACTCTGATCATTGTATTGTCTGAGTTATTTATCAATCGTTAAAACCTTCAACAACGAATCTCT
>amongsampleotu_457__clustering_97
CAAGGTCTCCGTAGGTGAGCCTGCGGAGGGATCATTACCGAGTGAGGCTCACGCCCGACCTCCAACCCTTTGTGAACCGCATCTTGTTGCTTCGGGGGTGACCCTGCCGTCACGGGCGAGGCACCCCCGGAGGTCATCAAACACTGCATCTTTGCGTCGGAGTTTATTATAAATTAAACAAAACTTTCAACAACGGATCTCTTGGTTCTGGCATCGATGAAGA
>amongsampleotu_459__clustering_97
CAAGGTTTCCGTAGGTGAACCTGCGGAAGGATCATCACTAGAGTCTCGCTGCCCGCCAGGGCAGTGAGACGATAATCCACCCCGTGCACGCGTACTCCAGCCCTGCTGCCCGTCAGGGCAGTAGGGCGTCGTATTCACACCTCAGCGTCTGAAGACATCTAATGTGACATCTAGCATAACTTTCATCAGTGGATCTCTGGGCTCTCGCGTCGATGAAG
>amongsampleotu_461__clustering_97
CAAGGTCTCCGTAGGTGAACCTGCGGAGGGATCATTACTGAGTGAGGCTCACGCCCGACCTCCAACCCTTTGTGAACCAAACTTTGTTGCTTCGGGGGCGACCCTGCCTTTTGGCGCGGCGCCCCCGGAGGTCATCAAACTCTGCATCTTTGCGTCGGAGTCATAAGTTAATTAAACAAAACTTTCAACAACGGATCTCTTGGTTCTGGCATCGATGAAGAACGCAG
>amongsampleotu_463__clustering_97
CAAGGTTTCCGTAGGTGAACCTGCGGAAGGATCATTATCGAGGGGGCTTGCCCCCGTCAAGATACCACCCTTTGCCTTTGAGTACCTTCTGTTTCCTCGGCAGGCTCGCCTGCCAATGGGGACCACAACCAAACCTTTTTGTATCTGTAGTAAACGTTTTACAAAATAAAAAATCAAAACTTTCAACAACGGATCTCTTGGTTCTGG
>amongsampleotu_466__clustering_97
CAAGGTTTCCGTAGGTGAACCTGCGGAAGGATCATTATTGTGAACCGTGGGTCGGCGCGAGCCGGCCCTTACCAAAACCTCTGTGAACAAACCTGGACGTCGTCCTTAGCTGGGCGGCGGCCGTCTTTGCACCTGTCGTACTACGTCATGAAAGTGAAAACAAAAGAGTACAACTCTCAACGATGGATCTCTTGGCTCTCGCATCGATGAAGAACGCAG
>amongsampleotu_468__clustering_97
CAAGGTTTCCGTAGGTGAACCTGCGGAAGGATCATTACAACAAGGCCATGGGCCCCCCCGGCGCCCGGCGCTGGAGGGTACCGGCCTGACTTACACACCCACCTTGCCTATGTGTACCTCTATCGCTTCCTCGGCAGGCCCGCCTGCCGCCAGGAACCACGTAAACCCTTTGCATCATACATCAACTCTGATACCAACCAAAAACTATTACAACTTTTAACAATGGATCTCTTGGTTCTGGCATCGATGA
>amongsampleotu_470__clustering_97
CAAGGTTTCCGTAGGTGAACCTGCGGAAGGATCATTACCAGATGCCTGGGGCTCCGGCCCCGGACCCATCCCCCTCTGTACATCGTTATCTGTTGCTCGAGCCGGCGTGAGCCGGCGCGAGAGTACCTAAACCCTTTGTTCTGGAGTGTCTGAGAATGGTTGCAATAGCATAAAACTTTCAACAACGGATCTCTTGGTTCCAGCATCGATGAAGAACGC
>amongsampleotu_471__clustering_97
CAAGGTTTCCGTAGGTGAACCTGCGGAAGGATCATTAGAGATTGGCGCTTGGGCTACCCGCCCGGCGTAATGCCAACATCCATATACACCTGTGAACCTGTGGCCCCCCTTTTGGGAGGACTGCAATTTTTACAACTCTGTGTAATGAACGTGATGTATTATAATAAAAACAAAACTTTCAACAACGGATCTCTTGGCTCTCGCATCGATGAAGA
>amongsampleotu_473__clustering_97
CAAGGTCTCCGTAGGTGAACCTGCGGAGGGATCATTACCGAGCGAGGGCCCCGGCCCGACCTCCAACCCCCTGTTGTCCGACCGCGTTGCCTCGGGTGGGCGTCGCCCCCCGATGGACCCCCTCAACTCTTGCGTCCCGCCGTCAGAGTCTTTGATTGTTAAATCGAAACAAAACTTTCAACAACGGATCTCTTGGTTCTGGCATCGATGA
>amongsampleotu_475__clustering_97
CAAGGTCTCCGTAGGTGAACCTGCGGAGGGATCATTACCGAGTGAGGGCCCTCGAGCCCGACCTCCAACCCTTTGTCGTGACCATCTCTGTTGCCTCGGGGGCGACCCGGCCTCGGCGTCGGGGCCCCGACGGACCCAACACACAAACTCTGCGTCTTTGCGTCT
>amongsampleotu_477__clustering_97
CAAGGTTTCCGTAGGTGAACCTGCGGAAGGATCATTATAGATTGGCGAGAGCCTTTTTATATCTTCAAACCTCTGTGTCACTTTGAGTTGTTGCAATTTTGCAACGACTTACACACCACAAACATACTAGTCCTGAATGTAATCTATTGTAATCAAATACAACTTTCAACAACGGATCTCTTGGCTCTCGCATCGATGAAGAACG
>amongsampleotu_479__clustering_97
CAAGGTCTCCGTAGGTGAACCTGCGGAGGGATCATTAACGAATGACCTTTTTTTAAGGTCTTCAAACCCCTCAAATCTGTGGAATATGAGATGTGCTTCGGCGTTTTCGGCGCCGTATTTATACTGGAGAATATTTTGAAGTCTGGATTATAAAATGAGAATTAAAACTTTCAACAA
>amongsampleotu_481__clustering_97
CAAGGTCTCCGTAGGCGAACCTGCGGAGGGATCATTAACGAATGGTCGTCAGACCTTCAAACCCTTCAAACCATGTGGAAAAAGACTGTGCTTCGGCGCCCTGCCGCCGCTTTTATGCAGAAATATAGCCTTTGTGTCTGAGCTGAAAACAAGAACAAAAACTTTCAACAAAAGGATCTCTTG
>amongsampleotu_483__clustering_97
CAAGGTTTCCGTAGGTGAACCTGCGGAAGGATCATTAGAGATAATATATATCCCAATATATACACCTGTGCACAAACCGGTCTTCGGACCAAAACTTTTTCACTATACATAAAGGTAATGAACGTTAAACCATTGTAACAAACAATACAACTTTCAACAACGGATCTCTTGGCTCTCGCATCGATGAAGA
>amongsampleotu_485__clustering_97
CAAGGTTTCCGTAGGTGAACCTGCGGAAGGATCATTATCAATACGGTCGGGTCCCCTCGGGCCTGAGACCCCTTCTCTCCGGTGTATGACGAACCTCTTCGAACGTGATTTCGCGGTGTCGTTCGCACGCGAGGTCTCCGGATCTCCGGGCGTTCCGCGCCATCGCGAACCCCATTTTTCCACGCGCC
>amongsampleotu_487__clustering_97
CAAGGTTTCCGTAGGTGAACCTGCGGAAGGATCATTAAATGATTATCATTTGATAATTCTCAACACCTGTGCATCGTGTCGCTCCGGCGATTAACAACAAACAATATAGTCTTGAATGTCAAACAATCATAACAAATACAACTTTCAACAACGGATCTCTTGGCTCTCGCATCGATGAAGAACG
>amongsampleotu_489__clustering_97
CAAGGTATCCGTAGGTGAACCTGCGGATGGACCATTAACAAAGGATATAGTCCAATGTATTGTGAACTGTAACGATCCACTATTATTTGATTTACTACATTTAGTTGATAAGACAACTTTTAGCAACGGATCTCTAGGCTCTCGCAACGATGAAGAACGCAGCGA
>amongsampleotu_491__clustering_97
CAAGGTTTCCGTAGGTGAACCTGCGGAAGGATCATTACAGAGATATCAGAAATTTTGTTGAAAGACAAAAATTTACTGACTCTCCAACCCTATGTTTATAAACCTTTGTTGCCTCGGTGTTTTAGTTATAAACACCAGAGGAATTTTGAAAAACACTTTGAAAATAAATTTCTGAAATTTTGCTACATGCAACTTTGATATAATTATAAAAACTTTCAACAACGGATCTCTTGGTTTTGGCATCG
>amongsampleotu_493__clustering_97
CAAGGTTTCCGTAGGTGAACCTGCGGAAGGATCATTACTGTGATTCGAGGCCATTGACTCTCCGGAGTCATAACCTCCCGTCCATTGTATTCTTTCACCTTTGTTGCTTCGGCGAAGTCTGGCTCCGGTCAGATCAAATGCTTCGCCGGAGGATTACAAATATACTCTTTTTAAGTTTGGGAATTAAACTGATAAAACAATAAAATAAAACCAAAACTTTCAACAACGGATCTCTTGGTTTGGGCAT
>amongsampleotu_495__clustering_97
CAAGGTCTCCGTAGGTGAACCTGCGGAGGGATCATTAAAAGAAAGACGGAGACCCTGACCGGTCTCCTCCTTCCAACCCTCTGTCAATCGATAACCGTTTCCTCGGCGCCGACCGCGGTTCGAGAGAGCCGCCGGGGCGCCGAGAACCAGATTCCTACCTCTTGGCTCGACGGCCCCGAGAAGGATGAATTTATACCTATGTCATGCCTGAAGTCTTATCAAAAAGTTTAATACTACAAAACTTTCAACAACGGATCTCTTGGTTCTGGCATCGATGA
>amongsampleotu_497__clustering_97
CAAGGTCTCCGTTGGTGAACCAGCGGAGGGATCATTAAAGAGTGTAACAACTCCCTAAACCCATGTGAACCTACCTTCTGTTGCCTCGGCAGGTCGCGCCTACCCTGTGAGACCCTACCCTGTAGGGCCCTACCCGGTAGACGCGGGTACCCCTGCCGGCGGCCTACAAAACTCTGTTTACTCATGTTATTTCTGAACCTATAACTAAATAAGTTAAAACTTTCAACAACGGATCTCTTGGTTCTGGCATCGATGAA
>amongsampleotu_499__clustering_97
CAAGGTTTCTGTAGGTGAACCTGCGGAAGGATCATTACAGAGGTTTCAAATTGTCTCGTGGTCCCTCCTCGCTCCCCACGCCTCATCCCTGGGGGGGGGTTTGGATCCGGGCAATCAACCGCGATCATCCTCTGTGTGCACCTATTATTTTTTCTTAAGTCTTACAGTTTGTCTGATGGTGAAAGAAAAGCCTTTAAATACAACTTTCAACAACGGATCTCTTGGCTCTCGCATCGATGAAGAACG
>amongsampleotu_502__clustering_97
CAAGGTTTCCGTAGGTGAACCTGCGGAAGGATCATTACCGTTTGCTTACGGCCGCCCCTCGGGGTGGCCTGTAACGCTCACCCTTTGCCCTTTACGAAACCGTTTGTTCCCTCCCGCCGGGTCCGCCCGGCGGGGGTCCATTCCAAAACCTCGTAGTAACAGCAGTACCTGTCTGAACAAATATCAAACGTTAAAACTTTCAACAATGGATCTCTTGGTTCTGGCATCGATGAAGAACGCAGC
>amongsampleotu_504__clustering_97
CAAGGTCTCCGTAGGTGAACCTGCGGAGGGATCATTACCGAGCGAGGGCCCCGCGCCCGAACTCCCACCCCCTGCTGTCCGACCGAAACCCGTGCCTCGGGGGTCACCCGCGCCCGCCGCGGGGCCCCCGGCGGAACACACACCAAAACTCAGCGATCCGTGCGGTCGAGTCGAGTGGGAAAAATCGCAGACAAAACTTTCAACAATGGATCTCTTGGTTCTGGCATCGATGAAGAAC
>amongsampleotu_506__clustering_97
CAAGGTTTCCGTAGGTGAACCTGCGGAAGGATCATTAGCGAAGCTCGGAATGCCAGTCCGGTACTGCAGCTGCCCAGCGATGGGATGTGCTCGTCTGGGCTGGTGTCCCTTCTCTATTCCACCCCACTGTGAACCAAGCGTGCGAGCAGAAGAGAGATCGGAAGCTCGCATGCTCACTTTAACATACCCCCGATTAAGTATCTGAATGTACCTTGCGTTAACTCGCACAAATACAACTTTCAACAACGGATCTCTTGGCTCTCGCAT
>amongsampleotu_508__clustering_97
CAAGGTTTCCGTAGGTGAACCTGCGGAAGGATCATTATTGAATTGTTTGTTTGAATTGGCTTAAAACCCCAATTCAGCATCCATATCCATAACACCTGTGCACTGTTGGATGACCTAGACTCTTGTAGTCTTGGAAGTCCACTTTTACACCAAACAATTTGTAACAAATGTAGTCTTATTATAACATAATAAAACTTTCAACAACGGATCTCTTGGTTCTCGCATCGATGAAGAACGCAG
>amongsampleotu_511__clustering_97
CAAGGTCTCCGTTGGTGAACCAGCGGAGGGATCATTACCGAGTTTACAACTCCCAAACCCCTGTGAACATACCTACCGTTGCTTCGGCGGACCGCCCCGGGTGCTGCGTGCCCCGGAACCAGGCGCCGCCGGGGACCACAAACTCTTGCTTTAGTAACTGTATCTTCTGAGTGGCGTAAAGCAAAAATAAATTAAAACTTTCAACAACGGATCTCTTGGTTCTGGCATCGATGA
>amongsampleotu_513__clustering_97
CAAGGTTTCCGTAGGTGAACCTGCGGAAGGATCATTAACAATTGTCCACAATAATGGATAATTTACCCATATCCACCTTGTGTGAATCACTGAAGTGTTTGTTGGCAGGTTAAGCTCTTCTTTTGGAGTGCTGTGAGTGGTCTTACTCGGCCTGCCAATTTTATTACGTTTAAAACCTGTCTAAATGTTATTCGTCTGAAATATGTTATATATAATAAATACAACTTTCAACAACGGATCTCTTGGCTCTCGCATCGATG
>amongsampleotu_515__clustering_97
CAAGGTCTCCGTAGGTGAACCTGCGGAGGGATCATTACCGAGTGAGGGCTCGCGCCCGACCTCCAACCCTGTGCTGTGAAAACCGTTAGTTTCCTCGGGCGCGACCCGGACGCCGCGAGGCGCCGGGGCCCCCGGCGGACCCCAATCAAAACTCGTGCATTCGTGCGTCCGAGTGAGCGACAGAATCGAATCAAAACTTTCAACAACGGATCTCTTGGTTCTGGCATCGAT
>amongsampleotu_517__clustering_97
CAAGGTTTCCGTAGGTGAACCTGCGGAAGGATCATTACTGAAAGACAAAAGAGTCTTTGAGACTGCGTCTTTGACGTGTGCTCGGCTCTTACTCTTCGTCCACATACACCTTTGTGCACCCTATGGGAGGCTTCTCTCCCATTTTTCATAACAAACACTTTGGATGGGAAATGCATGTATCTTATGCTCTACGGAGTAATGTACAACTTTCAACAACGGATCTCTTGGCTTTCGCA
>amongsampleotu_519__clustering_97
CAAGGTCTCCGTAGGTGAACCTGCGGAGGGATCATTACCGAGCGAGGGCCGACCGCCCGACCTCCAACCCTTTGAAGTTACCAACTCTGTTGCCTCGGGGGTGACCCGGCCGTCGCGCGCCGTGGCCCCCAGAGGGCCGGTTAACAATCTTCGCGTCCGTGTGTCGGAGTTTGAAGGGAAATCTTTAATCAAAACTTTCAACAACGGATCTCTTGGTTCCGGCATCGAT
>amongsampleotu_521__clustering_97
CAAGGTTTCCGTAGGTGAACCTGCGGAAGGATCATTAGTGAATACTAGGACGTTCAATTTAACTTGAAGTCCGAACTCTCACTTTCTAACCCTGTGCATTTGTTTTGGTTAGTAGGATTCGTCTGAACACCTCTTCATTTACAAACACAAAGTCTATGAATGTATAAAGTTTATAACAAAACAAAACTTTCAACAACGGATCTCTTGGCTCTCGCATCGATGAAGAA
>amongsampleotu_523__clustering_97
CAAGGTTTCCGTAGGTGAACCTGCGGAAGGATCATTAAATGAAACAAGCGGGCCGAATCTTCATTGGTTCACCCGCCGGTGATTCTATCACCAAAATCCCCTGTTTACAGACCCTATTTATAAACTCTTCGAGGGCTTGGCTTCGAGAAAAGCCGCCCGAGAATTCTTTAAAATATTATTTAAAAGCCAAAACTTTCAACAACGGATCTCTTGGTTCTGGCATCGATGAAGAAC
>amongsampleotu_525__clustering_97
CAAGGTTTCCGTAGGTGAACCTGCGGAAGGATCATTACTGTGGGCTGTTCTTCGGAAAGCCTGCGAGATAGCACCCTCTGCTTTTTTGAGTACCTCTTGTTTCCTCGGCGGGCTTGCCCGCCAACGGGGACCTCAATTCAACCTTTTGCAGTAGTATGAAAACGTCTGATAACAATCTAAATCGTTACAACTTTCAACAATGGATCTCTTGGTTCTGGCATCGATGAAGAA
>amongsampleotu_527__clustering_97
CAAGGTTTCCGTAGGTGAACCTGCGGAAGGATCATTACTGTGGGTCTTCGCAAGAAGCCCGCGAGATAGCACCCTTTGCCTTTTGAGTACTTGTTGTTTCCTCGGCGGGCCTGCCCGCCAACGGGGACCTACATCAACCTTTGCAGTAGTATCAAAACGTCTGATTATAACCAATTGTCACAACTTTCAACAATGGATCTCTTGGTTCTGGCATCGATGAAGAACGCAG
>amongsampleotu_529__clustering_97
CAAGGTCTCCGTTGGTGAACCAGCGGAGGGATCATTACAGAGTTATCCAACTCCCAAACCCATGTGAACATATCTCTTTGTTGCCTCGGCGCAAGCTACCCGGGACCCCCGGGCGGCCCGCCGGCGGACACACCAACTCTGTTATCTTCGTTGATTATCTGAGTGTCTTATTTAATAAGTCAAAACTTTCAACAACGGATCTCTTGGTTCTGGCATCGATGAAGAAC
>amongsampleotu_531__clustering_97
CAAGGTTTCCGTAGGTGAACCTGCGGAAGGATCATTACCGTAGGGGGCTCTGCCCCCTTCGAGATAGCACCCTTGATTTTTGAGTACCTTTCTGTTTCCTCGGCGGGTTCGCCCGCCAATGGGGACCCCTCAAAACCTTTTTGCAATAGCAGTATCTTCTGAAAAACAAAGCAAATAATCAAAACTTTCAACAACGGATCTCTTGGTTCTGGCATCGATGAAGAACGCAG
>amongsampleotu_534__clustering_97
CAAGGTTTCCGTAGGTGAACCTGCGGAAGGATCATTACAGAACGACCTCGGTCGATCTCTCCTCGCTGTGCGGCTTCGGCCTGCACGCTTGGAATCCACACACCTGTGCACTTCGTTCGGGGAAACTCGATCGCCACACACACTTATTGTCTCGAATGTCTAATACTATACAATACAACTATGAGCAACGGATCTCTTGGCTCTCGCATCGATGAAGAACGTAGC
>amongsampleotu_536__clustering_97
CAAGGTCTCCGTAGGTGAACCTGCGGAGGGATCATTACCGAGCGAGGGCCCCGGCCCGACCTCCAACCCCATGTGAACCGCCTCTGTTGCCTCGGGGGCGACCCTGCCGTCCCGGCGGCGGCGCCCGGGGGCCATCAAACGCCGCATCCGTGCGTCGGAGTCTCAATCGAATGAAACAAAACTTTCAACAACGGATCTCTTGGTTCTGGCATCGATGAAGAACG
>amongsampleotu_538__clustering_97
CAAGGTTTCCGTAGGTGAACCTGCGGAAGGATCATTACCTGAATACGGGCTTCGGCCCTCGTTCTACCCTTGTCTACTGCACCTTTTGTCGTTCCCTCGGCGGGCCTCCCGCCGACGGGTACCCAAGAAACCCTTTGCAATAAGCATGTAAATCTGATACCAATTGAATAATCACAACTTTCAACAATGGATCTCTTGGTTCTGGCATCGATGAAGAACGCA
>amongsampleotu_540__clustering_97
CAAGGTTTCCGTAGGTGAACCTGCGGAAGGATCATTACCTAGAGTTGTAGCTTTGCCTGCTATCTCTTACCCATGTCTTTTGAGTACCTTCGTTTCCTCGGCGGGTCCGCCCGCCGATTGGACAAAACTTAAACCCTTTGTAGTTGCAATCAGCGTCTGACAAAACTTAATAGTTAAAACTTTCAACAACGGATCTCTTGGTTCTGGCATCGATGAAGAACG
>amongsampleotu_542__clustering_97
CAAGGTCTCCGTAGGTGAACCTGCGGAGGGATCATTATTGAATGGACCCCTTTGGGCCTTCAACCCATCAAACCTGTGGACTTAAATTTGTGCTTCAGCATCGCGTCGCTGGCGGTGCTGCCTTTATGCTGAAGGCTGGATTCCGTCCGATTCATCTGAACAATTTAAAACTTTCAACAAAGGATCTCTTGGCTCTTGCATCGATGAAGAACGCAGC
>amongsampleotu_544__clustering_97
CAAGGTCTCCGTAGGTGAACCTGCGGAGGGATCATTACTGAGTGAGCGCCCTCGGGCGCGACCTCCAACCCTTTGTTATTCAATCATGTTGCCTCGGGGTGGCCCGGTCCCGGGCGCCCCGGCGGACCGTTTATCAAAACTCTGCATCTTTGCGTCGGATGAAAAAGTTTAATTGATTAAAACTTTCAACAACGGATCTCTTGGTTCTG
>amongsampleotu_546__clustering_97
CAAGGTTTCCGTAGGTGAACCTGCGGAAGGATCATTAATGGCATAGCTGAGACCTTTCGGTTTCGGCGTGTTCCACACCCCCCTGTTTACGGACCTATATTCCAAACTCTTTCAAGAGCGGCGTCCGCGCCCTCGCGAAAAACCTTTGAAAATTAAATTCTTCAAAACTTTCAACAACGGATCTCTTGGTTCTGGCATCGATGAAGAACGCA
>amongsampleotu_548__clustering_97
CAAGGTTTCCGTAGGTGAACCTGCGGAAGGATCATTAACGGCATAGCGAGGTCGGCCGCCCCCGGGCGCCGCGCCGAGCGTGTTCCACACCCCCTGTTTACGGACCTTATTCTAAACTCTTTCGGGGCGCTCGTCGCCCCGGGAAAAAACTATTGAATTCAATCTTCAAAACTTTCAACAACGGATCTCTTGGTTCTGGCATCGA
>amongsampleotu_550__clustering_97
CAAGGTTTCCGTAGGTGAACCTGCGGAAGGATCATTACTGTTCGGCAGTTTACTGCTGTTTTTAAAGGGTGTGGAAACTTTTTGGGTTATCCCAGAGAGGTGTACACGCCCTTTATACACCCTTGACTTTTTGCGCACCCTTGTTTCCTCGGTAGGCTTGCCTGCCGGTTGGACAACTTAATAACCTTTGAAATTTTCAATCAGCGTCTGTAAAACATAATAATTACAACTTTCAACAACG
>amongsampleotu_552__clustering_97
CAAGGTCTCCGTTGGTGAACCAGCGGAGGGATCATTACTGAGTTACCGCTCTATAACCCTTTGTGAACATACCTACAACTGTTGCTTCGGCGGGTAGGCCGTCCCCTGAAAAGGACGCCTCCCGGCCCGGACCGGACCCCCCGCGGGACCGGACCCGGCGCCCGCCGGAGGATAACCAAACTCTATTGTAACGACGTTTCTTCTGAGTGGCATAAGCAAAATAATCAAAACTTTTAACAACGGATCTCTTGGTTCTGGCATCGATG
>amongsampleotu_554__clustering_97
CAAGGTTTCCGTAGGTGAACCTGCGGAAGGATCATTATCGAGTTAGGGTCTTCCAGGCCCAACCTCCCAAACCATTGTCTAATTCTCCCTTTGTTGCTTTGGCGAGATTGTGACCTGTCTCCTCTAGAGCCTTTTGCTGCTCGCCAATAGCCAACCACATTAAATTCTTGGAAAAATATTATCTAAATCGTCTTTGCATTATGCAAAAAATAACGAAAAACTTTCAACAACGGATCTCTTGGTTCTGGCATCGATGA
>amongsampleotu_556__clustering_97
CAAGGTAGCTGTAGGTGAACCTGCAGCTGGATCATTTTTCTGATCACACAAAAACACAACAAACCAAAAAAACACTCATTCTACAACACCTGCCGCTTCACGCGCGCGCGCCAACACTTTTGTGTGCATGTGCGTGCGCGTGTGGAGCACGGCTCCCACAACGTGTCGCGATGGATGACTTGGCTTCCCATTTCGATGAAGAACGCAG
>amongsampleotu_559__clustering_97
CGAGGTCTCCGTAGGTGAACCTGCGGAGGGATCATTACTGAATGGCCCTCGGGCCTTCAAACCCTCAAACCTGTGGACCTGAAAATCGTGCTTCGGCGTCGTGTGCGCAGCGCCGCCTTTATGCCTCAAGCCGGTCTCGTCCGATCCATACAAAGATTTAAAACTTTCAACAAAGGATCTCTTGGCTCTCGCATCGATG
>amongsampleotu_561__clustering_97
CAAGGTCTCCGTAGGTGAACCTGCGGAGAGATCATTATCGAACGATCATCCTTGATCTTCTACCCATCAAACCACTGTGGATGAGAGACGTGCTTCGGCGCCTCATGGCGCCGCCTTTATGCTCCTGTCAAGTCTTTATTGTCTGTCTCACGTTAAATGTCAAAACTTTCAACAAAGGATCTCTTGGCTCTCGCATCGATGAA
>amongsampleotu_563__clustering_97
CAAGGTTTCCGTAGGTGAACCTGCGGAAGGATCATTAGTGATTTGGCCGAGAGGCCTTTCAATAATCCTCACACCTGTGAACCCGTCGTGGGCCTCGCCCACCGGACACCCCTTTACAACACCATGTGTAACGAATGTGATGTATCTTAACGAAACAAAACTTTCAACAACGGATCTCTTGGCTCTCGCATCGATGAAGAACG
>amongsampleotu_566__clustering_97
CAAGGTTTTCGTAGGTGAACCTGCGGAAGGATCATTATCGAACACTGAACGCACTACTGTGGTTCAAGTTCAAATCCTCACACTGTGAACTGTTATATTTTTTATTAGACCCTTCAAAGTTGAAGAATGTAGTAAACTTATAAAGTTATAAAACTTTCAGCAACGGATCTCTAGGCTCTCGTATCGATGAAGAACGC
>amongsampleotu_568__clustering_97
CAAGGTCTCCGTAGGTGAACCTGCGGAGGGATCATTAATGAAGTCTGGTCTTTTCGTAAGAGACCGACCTCCAACCCAAATGTCATCGATACTTGTTGCCTCGGTGGGGATCAAGCAAAAGGATCTCCTCGTGAGATTGTGTGAGAACCACCGTGGGATAATACTATAACTCGTTTTTTACCTATCGTCATAATCAAAAAGTTTATAAATCTAAACAAAACTTTCAACAACGGATCTCTTGGTTCTGGCATCG
>amongsampleotu_570__clustering_97
CAAGGTCTCCGTTGGTGAACCAGCGGAGGGATCATTACCGAGTTTACAACTCCCAAACCCAATGTGAACCATACCAAACTGTTGCCTCGGCGGGGTCACGCCCCGGGTGCGTCGCAGCCCCGGAACCAGGCGCCCGCCGGAGGGACCAACCAAACTCTTTCTGTAGTCCCCTCGCGGACGTATTTCTTACAG
>amongsampleotu_572__clustering_97
CAAGGTTTCCGTAGGTGAACCTGCGGAAGGATCATTAGAGATGGCGCAAGCCTAATCCAACCAAACCAACGTGAACCGCGTCGGCCCCCGCCGTCGCACTGCACCTGTCGTGAAGTGTCGGAAAGTTAACAAAGAGTACAACTCTCAACGATGGATCTCTTGGCTCTCGCATCGATGAAGAACGCAG
>amongsampleotu_575__clustering_97
CAAGGTTTCTGTAGGTGAACCTGCAGAAGGATCATTATTGAAGTTAAAGGGAGATTGCTTTCGAGCATTTCCCGATTTTTTCAGATCTTACACACCTGTGGAATGTCTTACTCCTTTTTGCTAAGGATGAGACAGTACACATTTTTTTTATTTCACACGAGATATATA
>amongsampleotu_577__clustering_97
CAAGGTCTCCGTAGGTGAACCTGCGGAGGGATCATTACCGAGCAAGGGCCTCCGGGTCCAACAAACTATACAAACATCAGTGTAATGAACGTCTTGTTATCTTAACAAAAACAGAACTTTTAACAACGGATCTCTTGGCTCTCGCATCGATGAAGAACGTAG
>amongsampleotu_579__clustering_97
CAAGGTTTCCGTAGGTGAACCTGCGGAAGGATCATTAAAGAGTAAGGGTCCACCGGGCCCGACCTCCACCCTCTGTTGTCGTACAAATTCTGTTGCTTTGGCGTGGCACCCCTCGCCTGGCTCACGCCGGGTAGGGGAACCCGCCAAGGGTCACAACCACAACTCTTGCGGAAAACCGTGTCGTCCGAGTCGATTATTAAATAAGAAACAAAACTTTCAACAACGGATCTCTTGGTTCTGGCATCGATGAAGAACGC
>amongsampleotu_581__clustering_97
CAAGGTTTCCGTAGGTGAACCTGCGGAAGGATCATTATAGAACTAAAACGAGAATGGGGGGACTGTTGCTGGTTCGAGTTCGCTCTCGAACATCGTGCACGTCTTTTCTCGTTCCACACCCAACCTCCCACCATGTGCACCTATTGTAGGCCCTCGATAACCAAGAGGACCTACGTCATCTACACCTCATCGTATGTCTTAGAACGTCGTTATCTTTACAACTTTCAGCAATGGATCTCTTGGTTCTCGCATCGATGA
>amongsampleotu_583__clustering_97
CAAGGTCTCCGTTGGTGAACCAGCGGAGGGATCATTACCGAGTGAAAACTCCCAAACCCCATGTGAACCTTACCTATCGTTGCTTCGGCGGACACGCCCCGGCGCCTCCCTCACGGGAGAGCCGGACCCAGGCGCCCGCCGGAGACCCCAAACCCTTATGTTTTTAGTGGTTTTCTCCTCTGAGTGACACATAAACAAATAAATAAAAACTTTCAACAACGGATCTCTTGGCTCTGGCATCGATGAAGAACGCA
>amongsampleotu_585__clustering_97
CAAGGTTTCCGTAGGTGAACCTGCGGAAGGATCATTATCGAGTTTTTGAACGGGTTGTCGCTGGCCGTGTATGCGGCATTGTGCACGCCTGGCTCATCCACTCTTAACCCCTGTGCACCATATGTAAGAATGAAGGGACGCAAGTCTTTGAGTTCTTATGTTTTATTACAAACGCTTCAGTTTTCAGAATGTTTAGTTGTGTATAACACAA
>amongsampleotu_587__clustering_97
CAAGGTTTCCGTAGGTGAACCTGCGGAAGGATCATTACAGAGTACCGGGACCCCAGGTCCCTACTCTCATCCCATGTTAACTTTTTACCGTTGCTTTGGCGGATCGGTGGTCCGACTGCCGCCGGCCCTGGGCTGGAGAGCGTCCGCCAGAGGATCTTTAAACGCTGTTTTAAACATGCGCTCTGAGTACAACTTAATTAGAATCAAAACTTTCAACAACGGATCTCTTGGTTCTGGCATCGATGAAGAACG
>amongsampleotu_589__clustering_97
CAAGGTCTCCGTAGGTGAACCTGCGGAGGGATCATTACACAACAAAAATATGAGGGTGTGGTTTGCTGGCAACAGCGTCCGCCCCAAGTATTTTTCACCCATGTCTTTTGCGCACTTTTTGTTTCCTGGGCGAGTTCGCTCGCCACCAGGACCCAACCATAAACCTTTTTTTTTATGCAGTTGCAATCAGCGTC
>amongsampleotu_591__clustering_97
CAAGGTTTCCGTAGGTGAACCTGCGGAAGGATCATTAGAGAGATATACAGAGATTGGATTTTACAACCATCTCGCCTCTCCAACCCTATGTTTACAAACCATTGTTGCCTCGGTAGAGTATCAACCAGAGAATCTGGCTTTACCAGAGGAATATTTTTTTAAAAACTCTTAAAAATGTTTCTGAATTTTT
>amongsampleotu_593__clustering_97
CAAGGTTTCCGTAGGTGAACCTGCGGAAGGATCATTACAAGAAGAACGGGGCCCCCGGGCCCCGATCCTCAAACCACTGTGTACCGTACCCCTCGTGTTTGGCGGGCGCGCGAACCCCCCTCGCGGGGACGCAGCCCGCCGAAGATGCAGACCGTCCGTCCGATGAGCGTCTGAAACCGAATCGTTTTCGAACGAGAATCAAAAGTACAACTTTCAACAATGGATCTCTTGGCTCCGGCATCGATGAAGA
>amongsampleotu_595__clustering_97
CAAGGTCTCCGTTGGTGAACCAGCGGAGGGATCATTACTGAGTTTACAACTCCCAAACCCAATGTGAACATACCTATCGTTGCTTCGGCGGGACCGCCCCGGCGCGCCCTTAGGGGCTTGCCCGGAACCAGGCGCCCGCCGGAGGCCCCAAACTCTTGATTTTCCCGCACAGCGGCAGTAATTCTCTGAGTGGCAAACGCAAAATAAATTAAAACTTTCAACAACGGATCTCTTGGCTCTGGCATCGATG
>amongsampleotu_597__clustering_97
CAAGGTCTCCGTAGGTGAACCTGCGGAGGGATCATTACCAGAAGACGCTCTGGCGGAAACGCCGGGGCCTTCGTCCAACCCTTTGTGAACGTATCTCTATTGCCCCGGGGGAACCCCGCCTGTCATGGGCGTGGCCCCCGGCGGCCACTTCAAACTCTGTTTTTATTGCCGTCTGAGTAACAAACAAATTAAAACAAAACTTTCAACAACGGATCTCTTGGTTCTGGCATCGATGAAGAACGT
>amongsampleotu_599__clustering_97
CAAGGTCTCCGTTGGTGAACCAGCGGAGGGATCATTATAGAAGTTGCAAAACTCTCTAAACCATCGTGAATTCTACTGTCGAACAAGTTGCTTCGGCGGGCGGTCCCGGGGAGGGACCGTAGCCCGCGAGGGCGCCCGCCGGAGGACCAAACCTCTGAATTTTCAAGTCTCTCTGAGCAAAAAACAAATGAATCAAAACTTTCAACAACGGATCTCTTGGTTCGGGCATCGATGAAG
>amongsampleotu_601__clustering_97
CAAGGTCTCCGTTGGTGAACCAGCGGAGGGATCATTATAGAGTTTTCTAAACTCCCAACCCATGTGAACTTACCTTTGTTGCCTCGGCAGAAGCTACCCTGTAGCGAGCACTTCGGTGCGAGTTACCCTGTAGCGGCTGCCGGTGGACCATCAAACTCTTGTTATTTTATTGTTATCTGAGCGTCTTATTTTAATAAGTCAAAACTTTCAACAACGGATCTCTTGGTTCTGGCATCGAT
>amongsampleotu_604__clustering_97
CAAGGTTTCCGTAGGTGAACCTGCGGAAGGATCATTAAAGAGTAAGGGTCTCCGGCCCGATCTCCCACCCCTTGTCGTTGAATACTTTGTTGCTTTGGCGGGACGTCGTCCTGACTGCCGGTGCGCCGGCGAGTGCCCGCCAGAGGTTTTCTCCAACTCTCTGATGAACCGTCAGTCAGTCAAATACAGAATGAATCAAAGCTTTCGACAACGGATCTCTTGGTTCTGGCATCGATGAAGA
>amongsampleotu_606__clustering_97
CAAGGTTTCCGTAGGTGAACCTGCGGAAGGATCATTAGTGAATTTTAGGGTGCTCTACTTCGCGTAGAGGCCTGACCTCCACTTTCTAACCCTGTGCACTATTTGGCTTGTGAGGAGAAGCGCCTTCGGGCGTGGTATTCGAACGAGCGGCTTCATTTTAAACACTAGTTAAAGAATGTAACCAAAAACAAAACTAAAAAAAAACTTTCAACAACGGATCTCTTGGCTCTCGCATCGAT
>amongsampleotu_608__clustering_97
CAAGGTTTCCGTAGGTGAACCTGCGGAAGGATCATTATCGAGTTTTGAACGGGTTGTAGCTGGCCTCATACGGGGCATGTGCACGCCTGGCTCATCCACTCTTCAACCTCTGTGCACTTATTGTAGATCGGTGGATTGAAAGTCGAGGCGCAAGTCTTGACTGGAGAGAAACCTTTCTACGTTTTTACCACAAACGCTTCAGTTTATAGAATGTTTATCTGCGTATAACGCATCTTTATACAACTTTCAGCAACGGATCTCTTGGCTCTCGCATCGA
>amongsampleotu_610__clustering_97
CAAGGTTTCCGTAGGTGAACCTGCGGAAGGATCATTATTGAATTATAAGGCTTTGGCTGTGCTGGCCCCTCGGGGCATGTGCACGTCTCTGCCCGTTAATACCAACCAACCCCTGTGAACCAACCGTGGGGCGCTCTGTGATGGAGTCGTCCCATGTTTATCATAAACACTGTATGTCTTTAGAATGTAAATCTATATCCTCGCC
>amongsampleotu_612__clustering_97
CAAGGTTTCCGTAGGTGAACCTGCGGAAGGATCATTCACAGAGCGAGCGGGTCCGTCCCCTCCTCCATCCCGTGCGTACCTTCTAGTCTCTGCCTCGGCCGGCGTACCCCCCGTTTCGGCGGGGCGTCGCCCGCCGGGCACCAAACCTGGCTGTCAAACGTTGACGTCTGAGTGATGAATTATCAATCAAAACAAAACTTTCAACAATGGATCTCTTGGCTCCGGCATCGATGAAGAACGCAG
>amongsampleotu_614__clustering_97
CAAGGTCTCCGTTGGTGAACCAGCGGAGGGATCATTATAGAGTGTTTATCACCCTTAAAACCCTGTGAACATACCAATCGTTGCTTCGGCGGGAACGCCCCGGGCCGCCACGGCCCGGAACCAGGCGCCGCCGGGGGAAACAAACTCTTGTTTTACTAGTGTCTTCTGAGTGGCTCAAAGCAAAAAAATAAATCAAAACTTTCAACAAACGGATCTCTTGGTTCTGGCATCGATGAAGA
>amongsampleotu_615__clustering_97
CAAGGTCTCCGTTGGTGAACCAGCGGAGGGATCATTACCGAGTTTACAACTCCCAAACCCATGTGAACATACCTATTGTTGCTTCGGCGGGATCGCCCCAGGCGCCTCGTGTGCCCTGGATCCGGCGCCCGCCTAGGAACCTTAACTCTTGTTTTATTTTGGAATCTTCTGAGTAGTTTTTACAAATAAATAAAAACTTTCAACAACGGATCTCTTGGTTCTGGCATCGATGAAGAAC
>amongsampleotu_617__clustering_97
CAAGGTCTCCGTTGGTGAACCAGCGGAGGGATCATTACTGAGTGTAAAAACTCCCAAACCCACTGTGAACATACCACTGTTGCTTCGGCGGATCCGCCCCGGGCGCGCCCTCACAGGCGTGCCCCGGAACCAGGCGCCCGCCGGAGGACCTAAAACTCTTTGTTTCTTATAGAGCATCTCTGA
>amongsampleotu_619__clustering_97
CAAGGTTTCCGTAGGTGAACCTGCGGAAGGATCATTACCGAGTTAGGGTCTCCCATGGCCCAACCTCCCAACCCTTGTGTTTAACTATACCACGTTGCTTCGGCGGGCCCGCTCCTCCGGGAGCCGCTGGACCTCTTCACAGAGGCCTGGCCAGTGCCCGTCGGTGGCCCCAAATTCTTAACTCTTGACTAACTGTGTTGTCTGAG
>amongsampleotu_621__clustering_97
CAAGGTCTCCGTAGGTGAACCTGCGGAGGGATCATTACCGAGTGAGGGCCTCCGGGTCCGACCTCCAACCCACTGTCATTAACCTTCGTTGCCTCGGGGGCGACCCGGCCCCTCGGGTCCGGGGCCTCCGGTGGACCATTCAACCAAACTCTGCATCTCTGCGTCGGGTTTGATAAAGTTTAATTGATTTTAAAACTTTCAACAACGGATCTCTTGGTTCTGGCATCGATGAAGAACG
>amongsampleotu_623__clustering_97
CAAGGTTTCCGTAGGTGAACCTGCGGAAGGATCATTACAGAGTAAGGGTCTTTGGCCCGATCTCCCACCCCTTGTCGTTAGAACAATTTGTTGCTTTGGCGGGACGTCTCCCGACCGCCGGTCCGCCGGCGAGTGCCCGCCAGAGGTTTTCTCCAACTCTCTGATAACCGTCAGTCAGTCAAACAAATGAATCAAAACTTTCAACAACGGATCTCTTGGTTCTGGCATCGATGAAGAAC
>amongsampleotu_624__clustering_97
CAAGGTCTCCGTAGGTGAACCTGCGGAGGGATCATTACTGAGTGAAGGGCCCCTTCGGGCCCGACCTCCAACCCCATGTCGTTCTTACCTTGTTGCTTCGGGGGAGTGACGCTGCCTCACCGCGGCCGACGCCCCCGGAGGACCACTAAACTCTGCATCTTTTGCGTCTGAGTTATATTTTTGAATTAAATCAAAACTTTCAACAACGGATCTCTTGGTTCTGGCATCGATGAAGAA
>amongsampleotu_626__clustering_97
CAAGGTTCGTGAGGCCATTGACTCTTTCAATTGATTTGATTGAGGCCATTGATTACTGCTTCCCGTGTTTTTTTGAACAGAAGCCCTCCACCTTGGAGTGCTTTCTTTTTCAAAATCTCTGTACTTCAAGGACACCTTGTCCGCGAGGTACACAATTAACTCCCCATTGTTTCTTTCTTAAAGGCCGCCCCTTGTGGACCACTTTTAACCGAATACTGTACAACTCTTTAGCAACGGATATCTTGGTTCTGGCAACGATGAAGAA
>amongsampleotu_628__clustering_97
CAAGGTTTCCGTAGGTGAACCTGCGGAAGGATCATCAAAAAATGGTCAAACCATCCTCCTGTGATTTACGTAACTGTGTATACTTTGGCAGGCTTTGGGTCGTCTTTGATGATCCATCTTCTACGTTTCGCACGAATGTCTGAAGCGGCCTGCCAGAGGTTTTCAATAAACACACGTTTAAACTACTGTCTGAAAATCTCTTTCGAGAGAATAAAACAAAACAAAATACAACTTTCAACAACGGATCTCTTGGCTCTCGCATCGA
>amongsampleotu_630__clustering_97
CAAGGTCTCCGTAGGTGAACCTGCGGAGGGATCATTACTGAGTGAGGGCCTCCGGGTCCGACCTCCAACCCTTTTGTGAACCAACCTGTTGCTTCGGGGGAGACCCCGCCGTTCGCGGCGGCGGCTCCCCCGGAGGCCCATTAACACTGCGTAACTGTTTGTCGGAGTCTTAATAAATCAATCAAAACTTTCAACAACGGATCTCTTGGTTCTGGCATCGATGAAGAAC
>amongsampleotu_632__clustering_97
CAAGGTTTCCGTAGGTGAACCTGCGGAAGGATCATTACCTTACACCGTCGGGGGCCGTTCATAGACTGCCGTTTCTCCTGAAACGCTTTCTAGTTCCGCCTGTCTGAACATACCCATGATTTTTGCGTACTTATTGTTTCCTCGGTAGGCTTGCCTGCCGATAGGACACCATACAACCCTTTGTAATTGCAGTCAGCGTCAGGAAAACTTAATAGTTACAACTTTCAACAACGGATCTCTTGGTTCTGGCATCGATGAAGAACGT
>amongsampleotu_634__clustering_97
CAAGGTTTCCGTAGGTGAACCTGCGGAAGGATCAATCCATATATACACTCTAGTGTATACATACCAAAACACTGAACGGTGCTTGTCTTCGGATAAAGACTCGTAGTTGAATTCAATCGGTTAGATTGGTCAACTGAAACAAAACCAAATATTAGCCATTTGAAATATAACCAAGTAAATACATACAACTATTAGTGGTGGATCACTTGGCTCGCAGGTCGATGAAGAACGC
>amongsampleotu_636__clustering_97
CAAGGTTTCTGTAGGTGAACCTGCAGAAGGATCATTAGAGATGAATAAAAAATGGCACTTTCGCGTTTCGACGCAAGGTGTCGACCTTTTTACACACCTGTGCATAGTGTCGTGTGTGCGCAAGCGCACCTTCACACAATTAACATATACACGCCGTATAACATTGAACGAAGTAAACCTTTATAATGAATGAATAGAAAACTTTTGACAACGGATCTCTTGGTTCTCC
>amongsampleotu_638__clustering_97
CAAGGTTTCCGTAGGTGAACCTGCGGAAGGATCATTACCACATATCATCGGGGGGGAAACTTCGGTTTCCCCTGTCTGAACCCTTGTCTTTTGCGTACTATTTGTTTCCTCGGTGGGCTTGCCTGCCGATAGGACAACCATTAAACCTTTTGTAATTGCAATCAGCGTCAGAAAAACATAATAGTTACAACTTTCAACAACGGATCTCTTGGTTCTGGCATCGATGAAGAA
>amongsampleotu_640__clustering_97
CAAGGTCTCCGTAGGTGAACCTGCGGAGGGATCATTAAAGAGATGGCGGGCCTCGCTGCCCCTGTCCCCCACCCTTTGTTGACCGCAAAACCTTTTTGCCTCGGGGGCCGTGTGGCCACGGCCGCCGCCCCGGAGGACCAACCAACGCTGTCTCTGTGTGTCGGAGTACATGATTGAATCATCAAAACTTTCAACAACGGATCTCTTGGTTCTGGCATCGATG
>amongsampleotu_642__clustering_97
CAAGGTCTCCGTTGGTGAACCAGCGGAGGGATCATTATAGAGTTTATAAAACTCCCAAACCCATGTGAACTTACCTTTGTTGCCTCGGCGGAAGCTACCCTGTAGTAACCTACCCTGTAGTGCTCCGCCGGTGGACCATTAAACTCTTGTTATATCATGGCATCTGAGCGTCTTATTTTAATAAGTCAAAACTTTCAACAACGGATCTCTTGGTTCTGGCATCGATGA
>amongsampleotu_644__clustering_97
CAAGGTCTCCGTTGGTGAACCAGCGGAGGGATCATTACAGAGTGTAAAAACTCCCAACCCATGTGAACTTTACCTTCCCCTCGGGCCCCTAAAAAGGCCCCTGGGCGTTGCTTCGGCTCTCTCCGGGGGGCCGGAGGTACCAAACTTTTATTTTTAAAGTATCTCTGAGCCTATTGGCAACTATAACAACTTTCAACAACGGATCTCTTGGCTCCAGCATCGATGAAGAACGC
>amongsampleotu_646__clustering_97
CAAGGTTTCCGTAGGTGAACCTGCGGAAGGATCATTATCGAAGGGGGGCAACCCCCTACGAGATAGCACCCTTGATTTTCGAGTACCTTCTGTTTCCTCGGCGGGTTCGCCCGCCAATGGGGACTACTCAAAACCTATTTGCAATAGCAGTACCTTCTGATAAACATAAACAAAAATCAAAACTTTCAACAACGGATCTCTTGGTTCTGGCATCGATGAAGAACGCA
>amongsampleotu_648__clustering_97
CAAGGTCTCCGTAGGTGAACCTGCGGAGGGATCATTACTGAGCGAGGGCCCCCGGCCCGACCTCCAACCCTTCTGTGATTCCGACCGCGTTGCCTCGAGGGCGACCCGTCCGCTCCGGCGTCGGGCCCCTCGGTGGACCCCCCCATCAACTCCTTGCATCTCTGCGTCGGTTTGTGAGATTGAATGAATCAAAACTTTCAACAACGGATCTCTTGGTTCTGGCAT
>amongsampleotu_650__clustering_97
CAAGGTCTCCGTTGGTGAACCAGCGGAGGGATCATTACAGGATTCGCAAGTCTCCCGTAAACCACTGTGAACTTTACCTTTTGTTGCCTCGGCGGGTGCCGGTCTCCTCCAGCGCTCACGCCCGCCGGCGGCCCCACAACTCTTTGTCTGACTCTAAGCATCTCCGAGCCATATACAAACGAATCAAAACTTTCAACAACGGATCTCTTGGTTCTGGCATCGATGAA
>amongsampleotu_652__clustering_97
CAAGGTTTCCGTAGGTGAACCTGCGGAAGGATCATTACCTTTGGCTGCCGTGAGCGCTTCGGCGCGAGCGACGGTCATTCTATAGTGACGCTCTGTCCGGGAAACCGGTGCAGGGCCGACCTAACCCTTCTTTACGCGTACCTTTTATTCTCCTTCGGCGGGGTCAAACCCGCCGCTGGAACTTCAAAACCCATTTGCATCCAGCATTAACTGTTCTGATAACATATAATTGTTACAACTTTCAACAATGGATCTCTTGGCTCTGGCATCGAT
>amongsampleotu_654__clustering_97
CAAGGTTTCCGTAGGTGAACCTGCGGAAGGATCATTAACTAATTATGATGTCGACATGACATCTTTAACCTTTGTGCATTGCCTGTTGCTTTTACTTGTAAAAGGGACAGACACACGCAGTATGCGTGGATCTATACGTTAATTAGAGTCTTATATAAAATATAATATAAAAAACAACTTTTAACAATGGATCTCTAAGCTCTTGCAACGATGAAGAACGCA
>amongsampleotu_656__clustering_97
CAAGGTTTCCGTAGGTGAACCTGCGGAAGGATCATTATCGTGGGGCTTTGCCCTGTCGAGATAGCGTCCTTGCTTTTATATTTGGAGTACCGTACGTTTCCTCGGTGGGCTCGCCTGCCAATGGGGACCCTTAAAACCTCTCGTAATACAGTGATAGTCTGAGAAAACAAACAAAAATCAAAACTTTCAACAATGGATCTCTTGGTTCTGGCATCGATGAAGAACG
>amongsampleotu_658__clustering_97
CAAGGTTTCCGTAGGTGAACCTGCGGAAGGATCATTACCGCCGGGAGTCCGCTCCTGACCGGGATAGCACCCTTGCCTTTGAGTACCTTTTCGTTTCCTCGGTGGGCTCGCCCGCCGGTGGACAACCTTCAAAACCTTTTGTAATAGCAGTATCTTCTGAAAAAACACAAATAGTCAAAACTTTCAACAACGGATCTCTTGGTTCTGGCATCGATGAAGAACG
>amongsampleotu_660__clustering_97
CAAGGTCTCCGTAGGTGAACCTGCGGAGGGATCATTACTGAATGGAACGGTCCTCCGGGATCCGCCCGTCCAACCCTTGTGTATCACACCGCGTTGCTTCGGGGCCCCGTCCGCGCGACAGGGCCCCGGAGACGATTGTCAACTCTGCGTGTCCCACGCGTCCGAGTCGAATGAGAA
>amongsampleotu_662__clustering_97
CAAGGTTTCCGTAGGTGAACCTGCGGAAGGATCATTAAAAAGGATTTTAATATCCATGATCACCCCCTTTGTGCACGCATGAAGTACCATGCTTTGGCAGAAATAATTTTCTGCCAGAGTCAAATTTGTAACTAGCCTGAATTTGTGCCTGATTTAATTATTTGACAAATAAAATACAACTTTCAACGACGGATCTCTTGGCTCTCGCATCGATGAAGAACGC
>amongsampleotu_664__clustering_97
CAAGGTTTCCGTAGGTGAACCTGCGGAAGGATCATTAACGATACAGCTGGGCTTCGGCCCTGTCTGCACCCCTGTCTTTTGCGTACTTGTTGTTTCCTCGGTGGGCAAGCCTGCCGTTAGGACCACTAAAAACCTTTTGTAATTTGCAGTCAGCGTCTGGAAAACTATAATTGTTAAAACTTTCAACAACGGATCTCTTGGTTCTGGCATCGATGAA
>amongsampleotu_666__clustering_97
CAAGGTTTCCGTAGGTGAACCTGCGGAAGGATCATTAGTGAATTTAGCGCGCGGTTATTCTCAACCAGCGCAACCTTCATTTTCTAACCCTGTGCACTATTGGCGGCTAGGATACGAAAGTTGACTAGCCGCGGCTCATTACAAACATTAGTTACTGAATGTATAAAAAATCATAACAAAAAAAAAACTTTCAACAACGGATCTCTTGCTCTCGCATCG
>amongsampleotu_668__clustering_97
CAAGGTTTCCGTAGGTGAACCTGCGGAAGGATCATTAATAGAGATAGGGTCCCTCTTGGGGCCCGACCTCCAACCCTGAATCTACATCACCTTTGTTGCCTCGGCGGGCCGCGGACCAAATTTGGGTCTCCGTCGGCCTTGTTGATTCGGGCTTTCGAGCGCC
>amongsampleotu_670__clustering_97
CAAGGTTTCCGTAGGTGAACCTGCGGAAGGATCATTAATGAATGATAGGATGCTCTTCTTAGAGGTCCGACCCATTTCATTTCACACTGTGCACATACTATTTTACACCTTTTTATACACAAAGTAAACAGAATGTAGTTCGTTTCGTAATTGAACATAAAAGTTAATACAACTTTCGGCAACGGATCTCTTGGTTCCCGCATCGATGAAGAACG
>amongsampleotu_672__clustering_97
CAAGGTCTCCGTTGGTGAACCAGCGGAGGGATCATTACAGGACGTAACACTCCCGTAAACCACCGTGAACCTTACCTATCGTCGTTGCCTCGGCGGGTGCCTCCGGGCGCCCGCCGCAGGCCTACAACTCTTGTCTATGAAGTTGGCATCTCCGAGCAAATAGCAAACGAGTCAAAACTTTCAACAACGGATCTCTTGGTTCTGGCATCGATGAAGAA
>amongsampleotu_674__clustering_97
CAAGGTTTCCGTAGGTGAACCTGCGGAAGGATCATTAGTGATTTGCCTTTTGGCATATAATCTATATCCACATACACCTGTGCATCGTTTGAACGAGTCTTTGTATGAAGCTCGTTTAAATCTTTACAAACAACTGTGTAATGAACGTAACATTATTATAACAATAATAAAACTTTCAACAACGGATCTCTTGGCTCTCGCATCGATGAAGAACGCAG
>amongsampleotu_677__clustering_97
CAAGGTTTCCGTAGGGTGAGTTCTTGATATATTATATCTACATTCTATTACTTTTAGCTAACCTTGTACAGTGAACCTGCGGAAGGATCATTACTGAGTTAGGGTCTCTGGCCCAACCTCCAACCCGTCGTACTAAAAACTGTTCCATTGGCAGTCTTCTTTCCAAGAGTGACTGCCAGACTTTTTAATTCATATCTCTTGTTGTCATGGCAATATAAAATTATCAAAACCTTTAGCAACGGATCTCTTGGTTCCGACTTCGA
>amongsampleotu_679__clustering_97
CAAGGTCTCCGTAGGTGAACCTGCGGAGGGATCATTGCTGAGCGTGGGCCTTCGGGTCCGACCGCCAACCCTTGTGTCCTTTGCAAACCCTTGTCTTCCCGGACCGCCGTGGGCGCCGGGAGGGGTCAACCATTCTGTATGCGGTGCATCGCAGTCAATTGGCAAATCGTCAAACAAAACTTTCAACAACGGATCTCTTGGTTCTGGCATCGATGA
>amongsampleotu_681__clustering_97
CAAGGTTTTCGTAGGTGAACCTGCGGAAGGATCATTAATGAAGAATAAGAGCGCACTTCACTGTGGCTCGACCCTTCAAATCCATCACACTGTGAACTGTATACCTTTTTTTTTTTATTAGACTCTACAAGTCAAAGGATGTACTACTTTAATAAAGTAACAAAACTTTCAACAACGGATCTCTTGGTTCTCGCATCGATGAAGAACGT
>amongsampleotu_682__clustering_97
CAAGGTCTCCGTTGGTGAACCAGCGGAGGGATCATTAGAGAGTTGCCCAACTCCCTAACCCCTGTGAACATACCTCTTGTTGCCTCGGCGGGGCCCTCCGGGGCGCCGCCAGAGGCCCCTACAAACCCTGTAATAACTGTGGAACTCTGAATCTCAAACTTAATAGTTAAAACTTTCAACAACGGATCTCTTGGTTCTGGCATCGATGAAGA
>amongsampleotu_684__clustering_97
CAAGGTTTCCGTAGGTGAACCTGCGGAAGGATCATTAATGAATGCCAGGATGCTCTTTTTAGAGGTCCGACCCATTTCATTTCACCCTGTGCACACACAATTTCACACCTTTTTAAACGCCAAGAATGAGAATGTAATTGTCTCTTAATTGAGCATAAAGTAATACAACTTTCGGCAACGGATCTCTTGGTTCCCGCATCGATGA
>amongsampleotu_686__clustering_97
CAAGGTTTCCGTAGGTGAACCTGCGGAAGGATCATTAGTGAATTTAGAGTGTCTCCTTAACGAGAGCTCGACCTCCACTATTTCTACTCTGTGCACCAATTAAGCATTAGGACTTCTTTATTGAAGTCTTTTTTTGCTTTTTTTACCTTTACAAACATTTGAAGTTAAAGAATGTAAAACAAACCATAACAAAAAAAAA
>amongsampleotu_688__clustering_97
CAAGGTTTCCGTAGGTGAACCTGCGGAAGGATCATTACCGAGAGAGAGCCGGCACCGCCGGCGACTCCAAACCCCTTGCCTACCCGAAATCTGTTGCCTCGGCGTGGTGAGCCGGCGGTCTCGAGGACCCCGGCCCTCGCCGGTGGGTATTTTTCCAAACTCTTTGCGAGACGAACAGCACACTGAACGCGGATTTGAATATCTTGAAAAACTTTCAACAACGGATCTCTTGGTTCCAGCATCGATGAAGAACGC
>amongsampleotu_690__clustering_97
CAAGGTCTCCGTTGGTGAACCAGCGGAGGGATCATTACAGAGTCTTTGGCTCCCAACCCTTTGTGAACATATACCTTGCCTGGGCGGCCGCCGCCGCGGTTGATGGTGGGCCCCGGCCCGCCGGATCCCGTGGTGGCCCGCCGAGGGACCAAACCAGTCAGTCAGTGGCAAGCTCTGAGCTAGTGGGA
>amongsampleotu_692__clustering_97
CAGGGTCTCCGTAGGTGAACCTGCAGAGGGATCATTAATGAAACTGGTCAGAAATGCCCAATTTCTCATCCTTGTGTATTTAGATTGTACGTGTTTTCAACACGTTCCACCAAACCCGCGTCTTAATTGTCGTTTTTTTTTTATTATGGAATTATTTTAGAAAACTTTTTAACAATGGATCTCTTGGTTCTGGCATCGATGAAGA
>amongsampleotu_693__clustering_97
CAAGGTCTCCGTAGGTGAACCTGCGGAGGGATCATTAATGAGAATTGGAATTCGTTCCTATCTCTCACCCTTTGTTTACAATACTTGTTTCTTCGGCGATTATCTGTAAAGAGTCGTCGGAATTTATTACTATTCATACTTATTGTCTGAGTAAAAAGTTAATTATTAAAACTTTCAACAACGGATCTCT
>amongsampleotu_695__clustering_97
CAAGGTATTCGTAGGTGAACCTGCGTATGGATCGTTACCGTATCTTCTCTCTATTAACTTCGCACAGTTATCATCTCTCTTGATATGATTGTGTCGCACCATTATGATAATAACAAGTTATGAAAATAACTTGTTTTATACCTTTCCATTCAACAAATTCATTGTTGTTTTGTCTTTGAATTTAATCTATATATATATATACAGAATAATATAATTCTGTACGGTGGATCGCTCGGCTC
>amongsampleotu_697__clustering_97
CAAGGTTTCCGTAGGTGAACCTGCGGAAGGATCATTACCGAGATAGGGTCCCTCTGGGGCCCGACCTCCAACCCCTGTGCCTACTCATTTTGTTGCTTCGGCGGGACGTCGCCTGACCCTGTGTTTAGGCGCCGTTGGTTGCAGCGCGGCCCTCGCGGACCCGCCGAGGACCAGCATCAAACCCCCATAATATAGGCGTCTGAGCGCGATTGAATACTTCATAAAACTTTCAACAACGGATCTCTTGGTTCTGGCATCGA
>amongsampleotu_699__clustering_97
CAAGGTCTCCGTTGGTGAACCAGCGGAGGGATCATTACCGAGTTTACAAACTCCCAAACCCCCTGTGAACATACCTATCGTTGCCTCGGCGGGTCCGCCCCGTGCCCCCTGCGGCCGGAACCAGGCTACCGCCAGAGGACCCGAACCTCTGTATTTATGGTGTATTTCTGATTGGCATAACGCAATAAATCAAA
>amongsampleotu_701__clustering_97
CAAGGTCTCCGTAGGGTAAGTTTGAAACATTTTGTCCTTCAACGACGATCATATGCTAACGGTCTTCACAGTGAACCTGCGGAGGGATCATTACTGAGTGAGGGTATTCTTACCCGACCTCCAACCCTATGTCGTACAATCTTTGTTGCCTCGGGGTTTCCCAGTCTTGGGACCCCGGAGGACCATTATATTCTGTCTTTCTGCGTCAGAGTTTTATGATCAAATGAATCAAAACTTTCAACAA
>amongsampleotu_703__clustering_97
CAAGGTCTCCGTAGGTGAACCTGCGGAGGGATCATTAACGAAAGGTCATCCTTGATCTTCCTGCCCTCAAGTCACTGTGGACACGAGACGTGCTTCGGCGTCGAGAGGTGCCGTCTTCATGCTAGGCTTTGATTGTCTGTATACATCAATGTCAAAACTTTCAACAAAGGATCTCTTGGCCCTCGCATCGATGAAGAACG
>amongsampleotu_705__clustering_97
CAAGGTTTCCGTAGGTGAACCTGCGGAAGGATCATTATTAAATGTTGCTCTGCAACTTTATAATCCCTTAACACCTGTGCATTTTGTCGCTCCGGCGATATCTATACAAACATCAGTGTAAAGAATGTAATTTATTATAATAAATACAACTTTCAACAACGGATCTCTTGGCTCTCGCATCGATGAAGAACGCAGCAAA
>amongsampleotu_707__clustering_97
CAAGGTCTCCGTAGGTGAACCTGCGGAGGGATCATTAACGAGTGAGGGCTCCGGCCCGACCTCCAACCCTTTGTGAACCAACCTCGTTGCTTCGGGGGGCCCGCTCCCCCGGGAGCCGCTGGAGGTCTCTCTCTTGAGCCTCTGGCCCGTTGCCCGCCGGTGGCCCAATCCAAAACTCTTGATGAAATTGTGTCGTCTGAGTATACATGATAATTAAATCAGAACTTTCAACAACGGATCTCTTGGTTCTGGCATCGATGAAGA
>amongsampleotu_709__clustering_97
CAAGGTTTCCGTAGGTGAACCTGCGGAAGGATCATTAAGGAGAATGAAAGCCGAAAAAGCTTTAAACTCCCAACCCTTTTGTTTATTTGACCTTTTGTTGCCTCGGTAAAGTTTAAATCAAGGAAACTTGACTTTACCAGAGGGTTTTTTTCCAAAATCTTTTTTTTGAACAA
>amongsampleotu_711__clustering_97
CAAGGCCTCCGTAGGTGAACCTGCGGAGGGATCATTAACGAATGGCTTCGGCCTTCAACTTCAAAACCCGTGGAATATACCCGTGCTTCGGCGCTATGCGTCGTATTGATGCAATATGTCTGTGTCTGAATTAAATCTAGAATTAAAACTTTCAACAAAGGATCTCTTGGCTCTTGCATCGATGAAGAA
>amongsampleotu_713__clustering_97
CAAGGTTTCCGTAGGTGAACCTGCGGAAGGATCATTAAAGAGAAGGGGGACTCGCGCCCCCGGGGCTCCGGCCCTCTCTTCACCCGTGTATACCAAACCTCTCGTTGCTTTGGTGGACCTTGGGGTTGTGCCCATGTCGGCGGGTCACCGCGGGCGAGCGTCCACCGAAAGCCCCCATTTTTACATTCTTGTGTTTCCGTGCAGTCTGAGTGAAAACAAAAAATCAAGCAAAACTTTCAACAACGGATCTCTTGGTTCTGGCATCGATGA
>amongsampleotu_715__clustering_97
CAAGGTTTCCGTAGGTGAACCTGCGGAAGGATCATTAGTGAACGCCCTCACGGGCTTATAACTATTCCAAACCTCTGTGAACCGTGCCTTCGGGGCTATTTTACAAACATGGTGTAATGAACGTCATATATCATAACAAAACAAAACTTTCAACAACGGATCTCTTGGCTCTCACATCGATGAAGAACGC
>amongsampleotu_717__clustering_97
CAAGGTTTTCGTAGGTGAACCTGCGGAAGGATCATTAATGAACACAGAGCGCACTTTATTGTGGCTCGACCTTCATATCCATCACCCTGTGCACTGTAATATTTTTTTTAGACCCTTCAAGTCTACGGATGTACTATTATAAAGTAACAAAACTTTCAACAACGGATCTCTTGGTTCTCGC
>amongsampleotu_719__clustering_97
CAAGGTCTCCGTTGGTGAATCAGCGGAGGGATCATTATAGAGTCTCCTGACCCTAAAACCCGTGGACTTACCCCGATAAACCGCCGTTGTTTCGGCGGGCGGAGGGCCCCCAAGGCCCCGAGCCCGCCGGTGCGCGGCGACCCAAGCCCTTACCGTATCTCGGCCTCTGTGATCAACTATAAA
>amongsampleotu_722__clustering_97
CAAGGTTTCCGTAGGGTACGTCTCGCGTCCTCGCCCCGTCGGCCGCCTGCTGCTGTTTGCTAACGTTCCACCAGTGAACCTGCGGAAGGATCATTACCGAGTTGAATCGTTGATTCTCCTCCCACCCGTGTTGACTCCCCTGTTGCTTGGGCGGGCCGTGCACTGCCCAC
>amongsampleotu_724__clustering_97
CAAGGTTTCCGTAGGTGAACCTGCGGAAGGATCATCGTTGAACTTGTTTCAATCTCCTAAACCCCTTGTGCACTTCTTCATGTATCACCCATGCTCGTCTGGAACGTGCGATTTGATAACTGTAATACAACTTTCAACAACGGATCTCTTGGCTCTCGCATCGATGAAGAACGCAG
>amongsampleotu_725__clustering_97
CAAGGTCTCCGTTGGTGAACCAGCGGAGGGATCATTACTGAGTTTTCTAAACTCCCAAACCCATGTGAACATACCTTTTGTTGCCTCGGCAGTGGTGCCGTCGCCCCTCGCGGCGGCGGCACCTGCCGGCGGACCAACTAAACTCTTGTTGTTACAGTGTCATTCT
>amongsampleotu_728__clustering_97
CAAGGTCTCCGTTGGTGAACCAGCGGAGGGATCATTACTGAGTTATCACAACTCCCAACCCATGTGAACCTTACCAATCGTTGCCTCGGCAGGGCCCCCTAAACCCGGGCCTTGCCGGCGGACCCAACCAACTCTTGCTGTATCGTGGCATTCTGAGTAT
>amongsampleotu_730__clustering_97
CAAGGTCTCCGTAGGTGAACCTGCGGAGGGATCATTACCGAGTGAGGGCCCTGGCCCGACCTCCAACCCTATGTGAATTGACCCTGTTGCCTCGGGGGACGCCGGCGCTCTCGGGCGCCGGGCCCCGGTGGACCCCATAACTCTGCGTCTTTGCGTCCGAGT
>amongsampleotu_732__clustering_97
CAAGGTTTCCGTAGGTGAACCTGCGGAAGGATCATTACAGAGTCCGGGTCCTCCGGGGCCCGACCTCCAACCCTATGTCTACCTCGCCTTCGTTGCTTCGGCGGGCCGCTGAGGGCCCCGTTTATTCGGGGCTCCCGGCCGCGAGCGTCTCTAAACCGGCGTACCGCGAGCGCCCGCCGAAGGGTACTTTTCTAAATTCTTGACACATGTCCTTTCTAAGTTGTACAAGCAAATAGACCGGAAAACTTTCAACAACGGATCT
>amongsampleotu_734__clustering_97
CAAGGTTTCCGTAGGTGAACCTGCGGAAGGATCATTAAAGAGTTGGGGTCCTCCGGGGCCCGATCTCCCACCCTTTGTTGTCGCGAATTTGTTGCCTCGGCGGGTTGTCTTTGTTAAAAAGACGACGGGCTCCGGCCCGCCCGCCGCAGGACCATTCAAACTCTGCTTTAACAATGCAGTCTGAGAAGATTTTAATAATAAATCAAAACTTTCAACAACGGATCTCTTGGTTCTGGCATC
>amongsampleotu_736__clustering_97
CAAGGTTTCCGTAGGTGAACCTGCGGAAGGATCATTACCGAGTGTTGCGTGCCTTTGGGCGCGCGAGCTCCCACCCTGTGTTGACTGAAAGCATTGCTTTGGCGGATCGACGGTCGCCGTCGCCGGGCGACGCCTGGTAGGCGTCCGCCAAAGGAACGAGAACTCCTGTTAATTTTGAGCATCTGAGTACGCGATAATTGACTAAAACTTTCAACAACGGATCTCTTGGTTCTGGCATCGATGAAGA
>amongsampleotu_738__clustering_97
CAAGGTTTCCGTAGGTATGTATTGAACCACAACTCCAGTACCGTCTGAACTGTTTAACTAACGTTTTTTCCAGGTGAACCTGCGGAAGGATCATTACTGAGTTAGGGTCTTCTAGGCCCGACCTCCAACCCTTGTGTTTAACTATACCACGTTGCTTCGGCGGGCCCGCTCCCCTGGGAGCCGCCGGACCTCTTCACTGAGGTCTGGCCCGTGCCCGTCGGTGGCCCCTATTTCTAAACTCTTGATGAACTGTGTCGTCTAAGTACAAATATAATTAAAAACAAAACTTTCAACAACGGATCTCTTGGTTCTGGCAT
>amongsampleotu_740__clustering_97
CAAGGTTTCCGTAGGTGAACCTGCGGAAGGATCATTACAGAGAGGAGCTTTGCTCCAGGAGGCTTCGGCCTCCACCTCTACACCCTGTGTTTACGTACCTCGTGTTGCTTTGGCGGGCCTTGGTTCGTCCATGCCGGCTTCGGTCGGCGCGTGCCCGCCAAAAGCCCTCTTCAACTCTGTGAATCGTGCCGTCGGAACATTACAACAAATGAATCAAAACTTTCAACAACGGATCT
>amongsampleotu_742__clustering_97
CAAGGTTTCCGTAGGTGAACCTGCGGAAGGATCATTAAAGAGTTTTGGAGCCTTGTGCCCCGACTCTCATCCATGTTAATTTTTTACGGTTGCTTTGGCGGACCGGGGGCCTTGGCCGCCGCCGGCCCTGCGGCTGGATAGTGTCCGCCAGAGGATTTTCGAACTCGCGAATTTTTGGGGTTCTGAGCGTTTGGGAAATCGAAATGAAAACTTTCAACAACGGATCTCTTGGTTCTGGCATCGATGAAGAAC
>amongsampleotu_744__clustering_97
CAAGGTTTCCGTAGGTGAACCTGCGGAAGGATCATTATCGAGTTATTGAACGGGTTGTAGCTGGCCTTTCACGAGGCATGTGCACGCCTGGCTCATCCATTCTCAACCTCTGTGCACTACATGTAAGAAACGGTGAAAAGTCAGCTTGAAAAAGCTGGTTGAAACCTTTCTTATGTTTACTACAAACGCTTCAGTTATAGAATGTTTATTGTGTGTAACACATTTATATACAACTTTCAGCAACG
>amongsampleotu_746__clustering_97
CAAGGTTTCCGTAGGTGAGCCTGCGGAAGGATCATTAAACCACTAGGATTCCCTAGTTCAGGGGGCCTTGAAGCTGAAAAGTGTAAAGAGGCCCCCGTTATCACCCTTGTCTATTGCGCACTCTTGTTTCCTCGGTGGGCTTGCCTGCCGATAGG
>amongsampleotu_748__clustering_97
CAAGGTTTCCGTAGGTGAACCTGCGGAAGGATCATTAACGAATTTCTCAAAGTTGCTTACAGCGTTGTGCGGTCATTCGCATATGTTGAAGGTAGCTCTTGAGCATTTCACACATCCCCTGTGCACCTTAAGAGGGTAACTGTTTTATCTTGAGCGCGTTGTGCTCGATAGGACGTGTTGCCCTCTCTTTACAAAATCT
>amongsampleotu_750__clustering_97
CAAGGTCTCCGTTGGTGAACCAGCGGAGGGATCATTACAGAGTCTCGTGCTCCCAACCCTATGTGTACCTACTCCTTGCCTGGGCGGTTGCCTCCGGCGGGTGACGATGGGCTCTGCCCGTCTGAGCCTGCCGGGAGTCCGCCGAGGGACCCAAGACATACAATCTGTGGCACAGTCTGAGCCGGTGGGAATGAATGGCAAGTCAAAACTTTCAACAACGGATCTCTTGGCTCTGGCATCGATGAAGAAC
>amongsampleotu_752__clustering_97
CAAGGTTTCCGTAGGTGAACCTGCGGAAGGATCATTACCTGAACAGGGGAGCCGTCCGGTCGTCAGATCGCGCAGCTCCCTTGCTTACACCCTTGTCTATAAGCACCCCTTTGTAGTTTCCTCGGCGGGTTCGCCCGCCGGCAGGAACCCCCTTTAACACTTTTGCATCAGCATCATACTTCTGATCTAAACAAAAATAATCACAACTTTCAACAATGGATCTCTTGGTTCTGGCATCGATGAAGAA
>amongsampleotu_753__clustering_97
CAAGGTTTCCGTAGGTGAACCTGCGGAAGGATCATTAAAGATTCGGGCCTCGGCCCTAACCTCTCTTCAGCTGTGCGCTTCGGCTGCACGCTGTCGAAAACCCCTCACACCTGTGCACCTTTTCGGTTGCGGCGTTCGCGTTGCTTCCGCTTTACATCTCACAACAACGGTTCAGAATGTCTAAACTTTACAACGAAACAACTTTCAACAACGGATCTCTTGGCTCTCGCATCGATGAAGAAC
>amongsampleotu_755__clustering_97
CAAGGTTTCCGTAGGTGAACCTGCGGAAGGATCATTATCGAGTTTGAAACGGGGTTGTAGCTGGCCTTGCAAAAGGCATGTGCACGCCTTGTTTGTCCACTCCATACACCTGTGCACTTTTTGTAGGCGGAGAAATCCGTCTGCGTCTCATACACACATGCCTAGTATCAGAATGTAAATATTGCATTTATGCACCTATAATACAACTTTCAACAACGGATCTCTTGGCTCTCGCATCGATGAAGAACG
>amongsampleotu_757__clustering_97
CAAGGTTTCCGTAGGTGAACCTGCGGAAGGATCATTACTGAGATTGTGGGTCCAGTCGTGGGCTCCGACCTCCCACCCTGTGGTTGAATAGAACCCCATACCGTTGCCTCGGCGGGCCCGCCGCGCTGCTCCCTCTAGGGGTAACCGGCCTTGGGCCTCTCTCAGGCTCCTGAGAGCCCGCCGAGAGACTCTTTAAACTCTGTCATTGCGGACCGTCGATTTTGAATTTTATGAATAAGAAGCGAAAACTTTCAACAACGGATCT
>amongsampleotu_759__clustering_97
CAAGGTCTCCGTTGGTGAACCAGCGGAGGGATCATTATAGAGTTTTCCAAACTCCCAACCCTATGTGAACTTACCATTGTTGCCTCGGCGGGGCCTACCCGGTACCGACCCCTTTCGGGCGAGGTTACCCTGTAGCCCGCCGGTGGACTACTTAACTCTTGTTATTTTAACGATATCTGAGCGTCTTATTTTAATAAGTCAAAACTTTCAACAACGGATCTCTTGGTTCTGGCATC
>amongsampleotu_761__clustering_97
CAAGGTTTCCGTAGGTGAACCTGCGGAAGGATCATTATTGAATGTCTGAAGCTAGTTGAGCTGGTTCTAACGGACATGTGCTCGCTGCTTCTATTCATATCATCCACCTGTGCACTTATTGTAGAGCTTTGGAGAAAGCTTGGCTCCTGCCAGGGTAAGTATTCAGAGTTTCTAT
>amongsampleotu_763__clustering_97
CAAGGTTTCCGTAGGTGAACCTGCGGAAGGATCATTGTCAAGTACCGCGACTCTTGTTCGCGGGTCGGGGGGCCTTCGGGAGGCCCTGTCTGAACCCTATGTCATTGTCGCACCTCGCGTTTCCTCGGCGGGCTCGCCCGCCAACGAGGACCCCATACCAAACCCATTGCAGTATTGCAGTACACGTCTCACAAACAATCAATCAAAACTTTCAACAACGGATCTCTTGGTTCTGGCATC
>amongsampleotu_765__clustering_97
CAAGGTTTCCGTAGGTGAACCTGCGGAAGGATCATTACAGAGTGATGGCGTCCCTTTGGGCGCCTGCTCCCACCCCGTGCTTATCCGACCTCTGTTGCTTTGGCGGGCCGGGCGGCTGAGCCGCCGCCGGCCCCTCGGCTGGAGAGTGCCCGCCAGAGGATCACTCTAAACCTGTCTAACGTGGAATCTGAGACTCGAGAATAAATCAAAACTTCCAACAACGGA
>amongsampleotu_768__clustering_97
CAAGGTTTCCGTAGGTGAACCTGCGGAAGGATCATTAGTGAAATAACCTGGGACTTGACGTCCCAAACCATCTCACAATCTACACACCTTTGTGCACTGTTGAATGGGCCTGATAAATATATGTATCTACGTATTTTTTTTTCAGGCTTATTCTATTATCTTACAAACGACTTATGTATGTAAGGAAAGTGTTATTGAAATAATATTAAAAAAAAACTTTCAACAACGGATCTCTTGGCTCTCA
>amongsampleotu_769__clustering_97
CAAGGTTTCCGTAGGTGAACCTGCGGAAGGATCATTAAAGATTCGGGTTTCGGCCCACCCCTCTTCAGCTGTGCGCTTCGGCTGCACGCTGTTGAAACTCTCACACCTGTGCACACCATTCGGTTGCGGTGGGTTAAACCGCCGCTTCCGCTTCACATATTACCACGTCAGTCCAGAATGTATAAAACCATAATATAACAACTTTCAACAACGGATCTCTTGGCTCTCGCATC
>amongsampleotu_771__clustering_97
CAAGGTCTCCGTAGGTGAACCTGCGGAGGGATCATTACAAGTGACCCCCGGTTTTACCACCGGGATGTTCATAACCCTTTGTTGTCTGACTCTGTTGCCTCCGGGGCGACCCTGCCTTCGGGCGGGGGCTCCGGGTGGACACTTCAAACTCTTGCGTAACTTTGCAGTCTG
>amongsampleotu_773__clustering_97
CAAGGTTTCCGTAGGTGAACCTGCGGAAGGATCATTACCGAGTTAGGGTGTCTCTCTGAGCGCCCGACCTCCCAACCCTTTGTCTATGATACCTATTAGTTGCTTCGGCGTGCCGAGGGGTCGTACCCTCGCCGGACCTCCGGTCTGGAGC
>amongsampleotu_775__clustering_97
CAAGGTTTCCGTAGGTGAACCTGCGGAAGGATCATTAGCGAAGTCAAGTCCGGATCTGTAGGGATTGCAGCTGCCTAACGGCATGTGCTCGTCCCTTGGGTCTGTGACCTTCACTACCACACCCCACTGTGAACCAAGCGGGAGGTCGAAAGGCCTCTTGCATCTTATACAAACCCCAATCGCATGTATTAGAATGTCATGGCGTTAACTCGCAACCATACAACTTTCAACAACGGATCTCTTGGCTCTCGCATCGATGAAGAAC
>amongsampleotu_777__clustering_97
CAAGGTTTCCGTAGGTGAACTTGCGGAAGGATCATTACAGAGTTCGGCGCCTCTGGGAGCCTACTCCAACCACATGTGTACCCGATACGTTGCCTTGGCGGGCCGGCCTCTGGCCGCCGGCTCTCGCTGGATAGCGCCCGCCACAGGACACTTCAAACCTGTTAAACATTGCATCTGAGTACAGATTGAATAATCAAAACTTTCAACAACGGATCTCTTGGTTCTGGCATCGA
>amongsampleotu_779__clustering_97
CAAGGTCTCCGTAGGTGAACCTGCGGAGGGATCATTACCGGAGTGAGGGCGCTCGTCGCCCGACCTCCCACCCAGTGTGAAGCCATTCTACCCTCCATCGGGGGCGACCCTGCCCCCGGCAGGGACCCCCCCCGGGGAGTCCTCAAACTCTTGCGTTGAACCCTCTGCGTCGGAGTCATTTGGTAAATCAAAGCAAAACTTTCAACAACGGATCTCTTGGTTCTGGCATCGATGAAGAAC
>amongsampleotu_780__clustering_97
CAAGGTTTCCGTAGGTGAACCTGCGGAAGGACCATTATCGAGTTTTGACTGGGTTGTAGCTGGCCTTCCGAGGCATGTGCACGCCCTGCTCATCCACTCTACACCTGTGCACTTACTGTGGGTTTCAGACGGCGTAGCGAGCCTTTACGGGCTCGTGAAAGCGTCTGTGCCTGCGTTTATTACAAACTCTTACAAGTAAATGAATGTGTATTGCGATATAACGCATCTATATACAACTTTCAGCAACGGA
>amongsampleotu_782__clustering_97
CAAGGTCTCCGTAGGTGAACCTGCGGAGGGATCATTACAAGTGACCCCGGTCTAACCACCGGGATGTTCATAACCCTTTGTTGTCCGACTCTGTTGCCTCCGGGGCGACCCTGCCTTCGGGCGGGGACTCCGGGTGGACACTTCAAACTCTTGCGTAACTTTGCAGTCTGAGTAAACTTAATTAATAAATTAAAACTTTTAACAACGGATCTCTTGGTTCTGGCATCGATGAAGAACTAGC
>amongsampleotu_784__clustering_97
CAAGGTCTCCGTTGGTGAACCAGCGGAGGGATCATTGCTGGAACGCGCCCCAGGCGCACCCAGAAACCCTTTGTGAACTTATACCTATCGTTGCCTCGGCGTTAGCTGGTCTTTTAGGCCCCTCACCCCGTTGAGGAGCGGCGCGCCGGCGGCCCACCTAACTCTGTT
>amongsampleotu_786__clustering_97
CAAGGTCTCCGTTGGTGAACCAGCGGAGGGATCATTACTGAGTTTCTAACAACTCCAACCCTTCGTCGAACCTACCACTGTTTCCTCGGCGTACTGCCGCGGCCTCTAGGCCGCTGCAGCGCCGGAAGGACCGTACCAAACTCTTTTATTTCTCCCCAGTAAAGCTCATATAAAATTTATTATAAAATAAGTTAAAACTTTCAACAACGGATCTCTTGGTTCTGGCATCGATGAAGAACG
>amongsampleotu_788__clustering_97
CAAGGTTTCCGTAGGTGAACCTGCGGAAGGATCATTATTGGACGCGCCGTCGGAGGCCTTAAAACCCGTCACGCCGCGAGGCGTGGAAACCAACCAAACCGTGAACATGGGCCGTAGCCGTCTCCCGTGAGGGAGGCGGGGAGGCCGACTTTTGCACCTGTCGTTTCGTGTCTTGAAAGAATACAAAAGAGTACAACTCTCAACGATGGATCTCT
>amongsampleotu_790__clustering_97
CAAGGTTTCCGTAGGTGAACCTGCGGAAGGATCATTACTGTGGTGGGTCTTCATAAGAAGCCCACCGCGAGATAGCACCCTTTGCCTTTTGAGTACCTTTTGTTTCCTCGGTGGGCAAGCCCACCAATGGGGACCTAACCTAAACCTTTGTAGTAGCATATAAACGTCTGATAAACCTGTAAATTATTACAACTTTCAACAATGGATCTCTTGGTTCTGGCATCGATGAAGAACG
>amongsampleotu_791__clustering_97
CAAGGTCTCCGTAGGTGAACCTGCGGAGGGATCATTACCGAGTGAGGGTGCCTTAGCACCCGACCTCCAACCCTTTGTCGTTTGAACCTTTGTTGCCTCGGGGGCGACCCGGCCGCTTCGGCGGTGGGGCCCCGGTGGACCACTCAACTCTTTGCATCTTTGCGTCGGAGTGATTGATCAAATGAATCAAAACTTTCAACAACGGATCTCTTGGTTCTGGCATCGATGAAGAACGTAG
>amongsampleotu_793__clustering_97
CAAGGTCTCCGTAGGTGAACCTGCGGAGGGATCATTACAAGTGACCCCGGTCTAACCACCGGGATGTTCATAACCCTTTGTTGTCCGACTCTGTTGCCTCCGGGGCGACCCTGCCTTCGGGCGGGGGCTCCGGGTGGACGCTTCGAACTCTTGCGTAACTCTGCAGTCTGAGTAAACTTAATTAATAAATTAAAAACTTTTAACAACGGATCTCTTGGTTCTGGCATCG
>amongsampleotu_795__clustering_97
CAAGGTCTCCGTAGGTGAACCTGCGGAGGGATCATTACAAGTGACCCTGGCCTCCGGGCCGGGATGTTCATAACCCTTTGTTGTCCGACTCTGTTGCCTCCGGGGCGACCCTGCCTTCGGGCGGGGGCCCCGGGTGGACATATCAAACTCTTGCGTAACTTTGCAGTCTGAGTAAATTTAATTAATAAATTAAAACTTTCAACAACGGATCTCTTGGTTCTGGCATCGATGAAGAACGC
>amongsampleotu_797__clustering_97
CAAGGTTTCCGTAGGTGAACCTGCGGAAGGATCATTAACGAGTTTTGAAAGGGGTTGTAGCTGGCCTTTCACGAGGCATGTGCACACCCTGCTCTTCCACTCTCAACCTCTGTGCACTATTGTAGGCTTGGTGAAAGGCACTGACTCGCAAGGGTCAGCGCTGGAAGCCTCGTCTATGTTTCACTACAAACGCTTCAGTTATAGAATGTAACACTTGCGGATAACGCATTTATATACAACTTTCAGCAACGGATCTCT
>amongsampleotu_799__clustering_97
CAAGGTCTCCGTAGGTGAACCTGCGGAGGGATCATTACTGAGTGAGGGCCCTTGGCCCGACCTCCAACCCTTTGTGATTAAACCACGTTGCCTCGGGGTGGCCCGGACCTGCCCCCGGTCCACGGCGCCCCGGTGGACCATTTCAAAACACT
>amongsampleotu_801__clustering_97
CAAGGTCTCCGTAGGTGAACCTGCGGAGGGATCATTACTGAGTGAGGGCCTCCGGGTCCGACCTCCAACCCTTTGTCATCCGACCACGTTGCCTCGGGGGCGACCCGGCCTTTCGGGCGTCGGGGCCCCCGGTGGACCATTCCAACCCTGCATCGTTGCGTCTGAGCATCAATGGAAAATTGAAATAAAACTTTCAACAACGGATCTCTTGGTTCTGGCATCGATGAAGAACG
>amongsampleotu_803__clustering_97
CAAGGTCTCCGTAGGTGAACCTGCGGAGGGATCATTACAAGTGACCCCGGTCTAACCCCCCGGGATGTTCATAACCCTTTGTTGTCCGACTCTGTTGCCTCCGGGGCGACCCTGCCTTCGGGCGGGGGGCTCCGGGTGGACACTTCAAACTCTTGCGTAACTT
>amongsampleotu_805__clustering_97
CAAGGTCTCCGTTGGTGAACCAGCGGAGGGATCATTACAGAAGTCTTTTCGACTCCTAAACCACTGTGAATCTACCTCGATAGTCGTTGCTTCGGCAGGCCGCCCCTCGGGAGGGGACCAAACGGGCTGCCGGAGGTTTTTAAACTCTTGTTTTAGCGGTCTTCTGAGCAACAAAAACAATAAATCAAAACTTTCAACAACGGATCTCTTGGCTCTAGCATCGATGAAGAACGC
>amongsampleotu_807__clustering_97
CAAGGTTTCCGTAGGTGAACCTGCGGAAGGATCATTAGCGAGAATTGGGCCTTCGGGTCCTAGTCCCAATCCACACACATCGTTGAACTTTTCGGCGTCCTTGGGTGAAAGCCTTTGTGCGACTACCCCTCATAGGATTAGCCTTGTAAACTCGTTTAAAAGTCTTGAAGTTGAATGTATA
>amongsampleotu_808__clustering_97
CAAGGTTTCCGTAGGTGAACCTGCGGAAGGATCATTACAGAGTCGGGGTCCTCTGGGCCCGAACTCCACCTTGCTGTCGTACAAAAACACTGTTGCTTCGGCGGGCACGCCCGGTCCTCCGCGTCCGGCGTGCGGCCCGCCGAGGGTCACA
>amongsampleotu_810__clustering_97
CAAGGTCTCCGTTGGTGAACCAGCGGAGGGATCATTATCGAGTTTATACAACTCCCAACCCTATGTGAACCTACCTACATGTTGCTTCGGCGGTGCCGCGCCAGGTCTGCTCCCCTTGGGAGCTCCTGGGACAACGCGTCCGCCGGAGACCACAAACTCTTGATTTTGCGAAAGCAGTATTCTTCTGAGTGCCGAAAGGCAAAAAAACAAATGAATCAAAACTT
>amongsampleotu_812__clustering_97
CAAGGTCTCCGTAGGTGAACCTGCGGAGGGATCATTACACAATAAACATATGAAGGCTGCACCGCCAACAGGCGGCAAGGCTGGAGTATTTTATTACCCTTGTCTTTTGCGCACTTGTTGTTTCCTGGGCGGGTTCGCCCGCCTCCAGGACCACATGATAAACCTTTTTTTATGCAGTTGCAATCAGCGTCAGTACAACAAATGTAAATCATTTACAACTTTCAACAACG
>amongsampleotu_815__clustering_97
CAAGGTCTCCGTAGGTGAACCTGCGGAGGGATCATTACAAGTGACCCCGGTCTAACCACCGGGATGTTCATAACCCTTTGTTGTCCGACTCTGTTGCCTCCGGGGCGACCCTGCCTTCGGGCGGGGGCTCCGGGTGGACACTTCAAACTATTGCGTAACTTTCAGTCTGAGTAAACTTAATTAATAAATTAAAACTTT
>amongsampleotu_817__clustering_97
CAAGGTCTCCGTTGGTGAACCAGCGGAGGGATCATTATAGAGTTATAAAACTCCCAAACCCATGTGAACTTACCATTGTTGCCTCGGCGGGACCTACCCTGTAGCTACCCTGGAACGGCCTACCCTGTAGCGCCTACCCGGGAACGGCTTACCTGGTAGCGGACCGCTGGTGGATTTTTAAACTATTGTTAGTGTCTTCTGAGCGTCTTATTTTAATAAGTTAAAACTTTCAACAACGGATCTCTTGGTTCTGGCATCGATGAAGAA
>amongsampleotu_819__clustering_97
CAAGGTTTCCGTAGGTGAACCTGCGGAAGGATCATTAACGAGTTTTGAAAGGGGTTGTAGCTGGCCTTCCGAGGCATGTGCACGCCCTGCTCATCCACTCTACACCTGTGCACTTACTGTGGGTTTCAGTGGGACGTCGCGCTTCACGGCGTGGCGTTTAGCTGGGCCTACGTTTCACTACAAACTACGAAAGTATCAGAATGTGTATCGCGATGTAACGCATCTATATACAACTTTCAGCAACGGATCTCTTGGCTCTCGCATCGATGAAGAACGCA
>amongsampleotu_821__clustering_97
CAAGGTCTCCGTTGGTGAACCAGCGGAGGGATCATTACAGAAGTCTTTTCGACTCCTAAACCACTGTGAATCTACCTTTTTAAGTCGTTGCTTCGGCAGGCCGCCCCTCGGGAGGGGATCAAACGGGCTGCCGGAGGTTTTTAAACTCTTGTTTTAGCGGTCTTCTGAGCACTAAAAAAAAATACATCAAAACTTTCAACAACGGATCTCTTGGCTCTAGCATCGATGA
>amongsampleotu_822__clustering_97
CAAGGTTTCCGTAGGTGAACCTGCGGAAGGATCATTAACGAGTTTGTTTGAAATGAGTTGATGCTGACTATTCCCAATAGTAATGTGCTCACTCGGCTCAACAAGTCCACTCATAACCTCACACCTGTGAACTTAATTAATTTATAAACACTATTGATTGTTATTGGAACGAGTAATGCCTTGACTGGCAAATTTAATACAACTTTCAACAACGGATCTCTTGGCTCTCGCATCGATGA
>amongsampleotu_824__clustering_97
CAAGGTCTCCGTTGGTGAACCAGCGGAGGGATCATTACTGAGTATCTTACTCTCTAAACCCATGTGAACTTACCACTTGTTGCCTCGGCGGCGACAGGTTCTGCATTCTGTGCAGGGCTCTCTAGCCGCCGGTGGACTACTTAAACTCTGTTTTATAGTGTCTCTCTGAGTAACTACAAAATAAATCAAAACTTTCAACAACGGATCTCTTGGTTCTGGTATCGATGA
>amongsampleotu_827__clustering_97
CAAGGTCTCCGTTGGTGAACCAGCGGAGGGATCATTACTGAGTTTACAACTCCCAAACCCAATGTGAACATACCTATCGTTGCTTCGGCGGGACCGCCCCGGCGCGCCCTCAGGGGCTTGCCCGGAACCAGGCGCCCGCCGGAGACCCCAAACTCTTGTTTTTCCCGCTCTGCGGCAGTGATTCTCTGAGTGAAAACGCAAAATAAATTAAAACTT
>amongsampleotu_829__clustering_97
CAAGGTCTCCGTAGGTGAACCTGCGGAGGGATCATTACTGAGCGAGGGTCCTCCGACCCGACCTCCAACCCTTTGTCGATCAAAACCTCTGTTGCCTCGGGGGCGACCCGGCCGCTTCGGCGCCGGGGCCCCGGTGGACACCATTCAAAACACTGCATCTTTGCGTCGGATTGATGAGA
>amongsampleotu_831__clustering_97
CAAGGTCTCCGTTGGTGAACCAGCGGAGGGATCATTATCGAGTGTTAAAACTCCCAAACCATTGTGAACGTTACCTTTTGTTGCTTCGGCGGGTTCGCCCCGGGCGCCTTCGAGTGCCCCGGAGTCAGGCGCGCCGGGGGACTATAACTCCTGTTTTATCAAGTGGAATCT
>amongsampleotu_833__clustering_97
CAAGGTCTCCGTAGGTGAACCTGCGGAGGGATCATTACTTGTAACCCCGTCTCCGGACGGAGGAAACACCAACCCTTTGTTGTCCGACCGCGTTGCCTCCGGGGCGACCCTGACCTCCGGGTCATGGGGGACCCCGGGTGGACACCTAAACTCTGCGTAACTTTGTAGTCTGAGTAAACAAGTTAATAAATTAAAACTTTCAACAACGGATCTCTTGGTTCTGGCATCGAT
>amongsampleotu_834__clustering_97
CAAGGTCTCCGTAGGTGAACCTGCGGAGGGATCATTAACGAGTGGAAGGGTCTCCGCGACCCGACCTCCAAACCCTTGTGTATCGAAAACATGTTGCTTCGGGGGCCCTCCGGTCCCACGGGCGGATCCCCCGAGGATCACGTACAACTCTGCGTTGATGAAGCGTCCGAGTACTGATACAAATCAAACCAAAACTTTCAACAACGGAT
>amongsampleotu_836__clustering_97
CAAGGTTTCCGTAGGTGAACCTGCGGAAGGATCATTAAAGATTCGGGCCTCGGCCTACCTCATCAGCTGTGCGCTTCGGCTGCACGCTGCATGAACAACTCACACCTGTGCACTTTCTCGGTGGCGGCGCTCTCGCGTCGCTTCCGCTACACATTTAACAACTTCTGTCTAGAATGTATAAACTATAACAATACAACTTTCAACAACGGATCTCTTGGCTCTCGCATCGATGAAGA
>amongsampleotu_838__clustering_97
CAAGGTCTCCGTAGGTGAACCTGCGGAGGGATCATTAAAAGTTGACCCCCCTTCGGGGAGGGATGTCTCCAAACCCTTTGTCGTCCGACTCTGTTGCCTCCGGGGCGACCGCCTTCGGGCGGGGGCCCCGGCTGGACACTACCAAAACTCTTGCGTATCTTTGCAGTCTGAGTAACTTTAATTAATAA
>amongsampleotu_841__clustering_97
CAAGGTCTCCGTAGGTGAACCTGCGGAGGGATCATTACCGAGTGAGGGCCTCGTGGCTCGACCTCCAACCCTTTGTTTACACTACCTCGTTGCCTCGGGGGTGACCCGGCCTTCGCGGTCGGGGCCCCCGGTGGACGATCTCATCAAACTCTGCGTCTCTGCGTCTGAGTCTCGAGCAAATCGATTAAAACTTTCAACAACGGATCTCTTGGTTCTGGCATCGATGAAGAAC
>amongsampleotu_842__clustering_97
CAAGGTTTCTGTAGGTGAACCTGCAGAAGGATCATTAGAGAATTTTTAGGGATTGATTTCGATCTTCCCGAACCTTCTTTTTCATCCTAAACACCTGTGCATTTGTTTGTTTGTTTTCAAAACAAACAAACAAACAATTTTAACACACAAACTCTTATGTTTTTTTGAACGTAAAAAAATATTTTAACAAATATACAACTTT
>amongsampleotu_845__clustering_97
CAAGGTTTCCGTAGGTGAACCTGCGGAAGGATCATTACCGAGAAGGCCTCCGGGCCGCATCTCATCCCCTCTTATCGACCCTGTTGCTTCGGCGGGCCGCGTCCGCGCCAATGCCCCCGGGCATCGAGTGCCCGCCGGAGACCTTTGCAAATCCACATGGCGTCCGAGTCACATTTAATGAAAGAAAACCCTCAACAACGGATCTCTTGGTTCTGGCATCGATGAAGAACG
>amongsampleotu_847__clustering_97
CAAGGTCTCCGTTGGTGAACCAGCGGAGGGATCATTATAGAGTTTTCTAAACTCCCAACCCACTGTGAACATACCTTTAGTTGCCTCGGTAGGCGTAACTCGGATCTACCCAGTAGGTGCTACCCTAGGGCGCGCCAACCGGTAGTTCAGGGCGTCGTCTGCCGCTGGCCCAGTAAACTCTGTTTTATCTTTGCATCTCTGA
>amongsampleotu_849__clustering_97
CAAGGTTTCCGTAGGTGAACCTGCGGAAGGATCATTAACGTGTTTGGGTCCCCTCGGGGGCCCGACATCCCACCCTTTTGTTGTTACATGCAAAACACCGTTGCTTCGGCGGACCGGACGCGCGAGAGCGCGGCCGCTGGGCACCCAGTCGCC
>amongsampleotu_851__clustering_97
CAAGGTTTCCGTAGGTGAACCTGCGGAAGGATCATTAATGATGCGCAGTGAATGGGCTTGCTTATTCGCTGCGATTTATTATTCCACACACCGTGAACCGGATGCTGGCGAAGGAAGCACACGAATATGTGTCTTTATCGTCAAGCTATCCATTCCACTTCTACGTAATGAATGTCATATCATATAAAACAAAACTTTCAACAACGGAT
>amongsampleotu_853__clustering_97
CAAGGTCTCCGTAGGTGAACCTGCGGAGGGATCATTACTGAGTGAGGGCCTCTGGTCCGACCTCCAACCCTTTGTGATTAAACCAATGTTGCCTCGGGGGTGACTCGGGCCCAGCCCGAGAACCCCCGGTGGACCCTATCAAAACACTGCATCTATGCGTCGGATCATACAAGTTTAATTTGATTAAAACTTTCAACAACGGATCTCTTGGTTCTGGCATCGAT
>amongsampleotu_855__clustering_97
CAAGGTCTCCGTAGGTGAACCTGCGGAGGGATCATTACAAGTGACCCCCCGGCTCCGGCCGGGGATGTTCATAACCCTTTGTTGTCCGACTCTGTTGCCTCCGGGGCGACCCTGCCTTTTGGCGGGGGGCCCCGGGTGGACACATCAAAACTCTTGCGTAACTTTGCAGTCTGAGTAAATT
>amongsampleotu_857__clustering_97
CAAGGTTTCCGTAGGTGAACCTGCGGAAGGATCATTAATGAATATTAGGGTGCTACTCTTCATCAGAGTTAGGCCCGACCTTCATTCTTCTACACTGTGCACTTTTTAATTGGGTGAAGCTTAACGGCTGATCCCTACTCTTTAAACTCTACAAGTTAAAGAATGTAATAAATCAATAACAAAGAAAAACTTTCAACAACGGATCTCTTGGCTCTCGCATCGATGAA
>amongsampleotu_859__clustering_97
CAAGGTCTCCGTTGGTGAACCAGCGGAGGGATCATTACCGAGTCTAAACAACTCATCAACCCTGTGAACATACCTAAAACGTTGCTTCGGCGGGAACAGACGGCCCCGTAAAACGGGCCGCCCCCGCCAGAGGACCCCTAACTCTGTTGCTATATGTATCTTCTGAGTAAACAAGCAAATAAATTAAAACTTTCAACAACGGATCTCTTGGCTCTGGCATCGATGA
>amongsampleotu_861__clustering_97
CAAGGTTTCCGTAGGTGAACCTGCGGAAGGATCATTAATGAATTTAAACGCAAGGTTGTCGCTGGCCTATTCGGCATGTGCACGCCTTGTAAATTCATCCATACACCTCTTGTGCACTTTTCATAGATTGACGTTACGGCGGATTGCCTATGGTGATTCTGCTAGTCTCTCTGTGTATTTTACAAACTTCAGTATATGAATGTATACCTGCGATAAAACGCATTTAAATACAACTTTCAGCAACGGATCTCTTGGCTCTCGCATCGATGA
>amongsampleotu_863__clustering_97
CAAGGTTTCCGTAGGTGAACCTGCGGAAGGATCATTACCAGTCGGTGGCTTCGGCCTCCACTACGTCCTGTGCTTGAATAACTTGTTGCTTTGGCGGGTGTGCGAGCTCGCTCGTGCCACGCGGCTCGGCCGGCCCGCCGGAGAATTTTTCAAACCCTTTTGAGAATGTCTATCAGTCATGAAA
>amongsampleotu_865__clustering_97
CAAGGTCTCCGTTGGTGGACCAGCGGAGGGATCATTAGAGAGTATAAAAACTCCCAACCCATGTGAACATACCTAGCGTTGCCTCGGCGGAGGGTTAGGGGGCCTAAAAACCCCCTGCCGCCGCCGCAGGACCACTAAACTCTTGTTTTATTTTGGAACTCTGAATACAAAAGCAAATAAGTTAAAACTTTCAACAACGGATCTCTTGGTTCTGGCATCGATGAAGAACGC
>amongsampleotu_867__clustering_97
CAAGGTCTCCGTAGGTGAACCTGCGGAGGGATCATTATCGAGTGAAGGGCCCTCTTGGCCCGACCTCCAACCCTTCTGTGATTGAAACCTCTGTTGCCTCGGGGGTGACCCGATCTATATTGGTCGGGGCCCCCGATGGACCACTTCAAAACACTGCATCTTTGCGTCGGATTTGATAA
>amongsampleotu_869__clustering_97
CAAGGTCTCCGTTGGTGAACCAGCGGAGGGATCATTACAGGACGTCACACTCCCGTAATACCACTGTGAATCTTACCTATGTACGTCGTTGCCTCGGCGCGGCGCGGCCCCGGTCACACGGGGCGCCCGCCGGCGGCCCGCATACTCTGTCTCAGCGTGTTGGCATCTCCGAGTAATTATACAAACGAGTCAAAAACTTTCAACAACGGATCTCTTGGTTCTGGCATCGAT
>amongsampleotu_871__clustering_97
CAAGGTTTCCGTAGGTGAACCTGCGGAAGGATCATTAATGAATTAATCGACAGGATTGTCGCTGGCCTTTACTGGCATGTGCACGTCTTGCTCAATTCATCCACTATACCTCTGTGCACTTTTCATAGGTTGGCTTATATAAAGAACTGTTCGCATGAATAGTTTGGGCCTCTCTATGCTTTATACAAACATCTTTGTTTTAGAATGTTACTTGCGATATAACGCATTATATACAACTTTCAGCAACGGATCTCTTGGCTCT
>amongsampleotu_873__clustering_97
CAAGGTTTCCGTAGGTGAACCTGCGGAAGGATCATTACCGAGTACTGGAGCCCTCGAGGTTCCTAACTCCCACCCTATGTTGACTTTAAACGTTGCTTTGGCGGACCGGTGACCTCACCGCCGGTCGACACCCGAGGCTCCAAACCTCGGGGGACTGGAGAGCGTCCGCCAGAGGCTCCATTTTAAACTCTTGTTAACGGTGAATTCTGAAGCCTTTGAAATT
>amongsampleotu_874__clustering_97
CAAGGTCTCCGTAGGTGAACCTGCGGAGGGATCATTACTGAGTGAGGGCCTCCGGGTCCGACCTCCAACCCTTCTGTGAACCAACTTGTTGCTTCGGGGGAGACCCCGCCGTCTCGGCGGCGGCGGCTCCCCCGGAGGCCCATTAACACTGCGTAACTAGTTAGTCGGAGTCTAAACAAATAATCAAAACTTTCAACAACGGATCTCTTGGTTCTG
>amongsampleotu_876__clustering_97
CAAGGTCTCCGTTGGTGAACCAGCGGAGGGATCATTGCTGGAACTGTGTCCGCAAGGACACAACCCCAGATACCCTTTGTGAACTTATTCTTATATCGTTGCCTCGGCGCTGAGCTGGGGGCTTCTTTCCAAGGAGCTCTCCCATGGTCTCTCGGGACGATGGAGCAAGCCCGCCGGCGGCCCTTCTAAACTCT
>amongsampleotu_878__clustering_97
CAAGGTCTCCGTAGGTGAACCTGCGGAGGGATCATTACTGAGCGAGGGCCTCCGGTCCGACCTCCAACCCTTTGTGAACCAACACTGTTGCTTCGGGGGCGACCCTGCCTTTCGGGCAGTGCGCCCCCGGAGGGAATCAAAACGCTGCATCTGTGCGTCGGAGTATCAATCAAATTGAACAAAACTTTCAACAACGGATCTCTTGGTTCTGGCATCG
>amongsampleotu_879__clustering_97
CAAGGTCTCCGTAGGTGAACCTGCGGAGGGATCATTAACGAGCGAAGGGCCCCGGGCCCGACCTCCAACCCAAATGTCTTCCCACCTCGTTGCCTCGGGGGGCCGCGCCCTGACCGGCGCCGCCCCCCGCAGGGCCACTCAACTCCGCATCTTTGGCGTACGAGTAGTAATCGAAATTACACAAAACTTTCAACAACGGATCTCTTGGTTCTGGCATCGATGA
>amongsampleotu_881__clustering_97
CAAGGTCTCCGTAGGTGAACCTGCGGAGGGATCATTTATAGACGGCCGCCGTGAGGAGCTGGCTCTACGCGGCGGCCCCCCCTTGACCGGGGTGATTTCAGTGGACACCGTGACGTCCGTCGGCGCCAGAGGGCGCCGCGAAGCAGTTTACGGCCGGTCGGAGGAAAGAAAACAGATCTAAAACTTTTGACGGTGGATCTCTAGGCTCTCGCACCGATGAAGAACGCA
>amongsampleotu_883__clustering_97
CAAGGTCTCCGTAGGTGAACCTGCGGAGGGATCATTACCGAGTGAGGGCCTCGGGCCCGACCTCCAACCCTTTGTTGACCCACACCTGTTGCCTCGGGGGCGACCCGGACGCGACGCGTCGGCCGTCGGGCACCCCGGTGGACCATCTCAACTCTGTGTCTGTACGTCGGAGTG
>amongsampleotu_886__clustering_97
CAAGGTTTCCGTAGGTGAACCTGCGGAAGGATCATTCAAGAGAAGGGTGGTGGTAGGTGTGATGGGACGTGGCCTGGCGCTTGTCATGTTACGTCACGTCGCGTCTGCCACCGTCCGACGATTCGTTTGTGCTTCTACGTGATTTATTTCATCATCATTGTCTTTACGATCAACAACCAATAAAACTATAAACAACGGATCTCTAGGTTCTTGCATC
>amongsampleotu_888__clustering_97
CAAGGTTTCCGTAGGTGAACCTGCGGAAGGATCATTATCGTGGGGCTCCCGGCCCCGGCGAGATAGCGTCCTTGCCTGTATTTTTTGAGCACTGTTTGTTTCCTCGGCGGGTTCGCCCGCCACCGAGGACAACCCAAAACCTTCCTGTAACCGCAGTAAACTGTCTGAGAACAAACCAATTCGTTAAAACTTTCAACAATGGATCTCTTGGCTCTGG
>amongsampleotu_890__clustering_97
CAAGGTTTCCGTAGGTGAACCTGCGGAAGGATCATTATCAAGTATCGTTAGGCCTTCGGGTCTGACCTTCAACCCTCTGTTTAACTACCTGGTTGCTTTGGCGGACCCGCCCCTCGGGGCCGCTGGTGGCTGCTCTTACGCGCGGCACACTGGCCCGCGTCCGCCAATAGCCTGCATAAACCCGTTTTACAACGTGTCTTCTGAATTTTTTTAGTTATAAATAAGCAAAACTTTCAACAACGGATCTCTTGGTTCTGGCATCG
>amongsampleotu_892__clustering_97
CAAGGTTTCCGTAGGTGAACCTGCGGAAGGATCATTACCTGAATATGGGCTTCGGCCCTCATTCTACCCTTGTGTATCTTACCTTTGTTGTTCCCTCGGCGGGTCTCCCGCCGATGGGCACCCACAAACCCTTTTGCATTTAGCATCAAAAGTCTGATAAAACATAAATAATCACAACTTTCAACAATGGATCTCTTGGTTCTGGCATCGATGA
>amongsampleotu_893__clustering_97
CAAGGTCTCCGTTGGTGAACCAGCGGAGGGATCATTACCGAGTTTACAACTCCCAAACCCCTGTGAACATACCTATCGTTGCTTCGGCGGGATCGCCCCGGTGCCTTCGGGCCCGGACCCAGGCGCCCGCCGGAGGACCCAAACTCTTGTTTTATTAAGTATCTTCTGAGTAA
>amongsampleotu_896__clustering_97
CAAGGTTTCCGTAGGTGAACCTGCGGAAGGATCATTATCGTGGGGCTTCGGCCCTTGCGAGATAGAACCCTTGCCTTTTGAGTACCGTCCGTTTCCTCGGCAGGGCGACCTGCCAATGGGGACCACAACAAACCCTTTGTAATAGCAGTACTTTGTCTGATCAAACAATCAAAAGTTACAACTTTCAACAATGGATCTCTTGGCTCTGGCATCGATGA
>amongsampleotu_898__clustering_97
CAAGGTCTCCGTAGGTGAACCTGCGGAGGGATCATTACCGAGAGCGGGCCCGCGTGGCCCGACCTCCCACCCCCTGTGAGACCCACCGCGTTGCTTCGGGGGTGACCCTGCTCGGGCCCCCCGGAGGCGTCAATCAACTCTTGTCGTCCATGCGTCGGAGTCTTATATCAATAAGCAAAACTTTCAACAACGGATCTCTTGGTTCTGGCATCG
>amongsampleotu_900__clustering_97
CAAGGTTTCCGTAGGTGAACCTGCGGAAGGATCATTACAATAAAGGCGCCCTCGGGCGCCGCCTGTCTAACAGGAATTCTTGTATTTTGTACCATTGTTGCCTCGGTGGGCTTGCCCGCCGGTAGAGGCCCCATTCAAACTCTTTGCAATTGCAGTATCAGTCTGAAAACAAAAACAATTAATCAAA
>amongsampleotu_903__clustering_97
CAAGGTCTCCGTTGGTGAACCAGCGGAGGGATCATTACAGAGTTAACAAACTCCCAACCCATGTGAACTTACCATCGTTGCCTCGGCGGGTCGCGCTGGCCTCTGTGCCAGCGCGGTCGCACCCGCCGGCGGCCCAAGCAAATTCTGTTTGACCTGGACTTCTGAAACACTATACGTAATACGTTAAAACTTTCAACAACGGATCTCTTGGTTCTGGCAT
>amongsampleotu_905__clustering_97
CAAGGTTTCCGTAGTAAGTTTATACTTTCTGATACATGCTTTGCGATAAGGTGCTAACAATCCATTAGGGTGAACCTGCGGAAGGATCATTACTGAGATATGAGGACGCAAGTTCTCAACTTCTCCCAACCCTCTGTCTACAAACCTCTGTTGCCTCGCAGATTCGTCTGCCAGAGGATTTTTACAAAACTCTTTGAAATGAGATTTACAGTTCAAAAACACAATAAA
>amongsampleotu_907__clustering_97
CAAGGTTTCCGTAGGTGAACCTGCGGAAGGATCATTATCGTGGGGGCAACCCCATCGAGATAACACCCCATGCCTTTTGAGAACCGCCCGTTTCCCCCGGCAGGTCCGCCTGCCAGCGGGGACTATACAAACCCTTTTAGTACAAGCAGTCAGCGTCAAACAATGAATAAATTAAAACTTTCAACAACGGATCTCTTGGTTCTGGCATCGATGAAGAACGCA
>amongsampleotu_909__clustering_97
CAAGGTTTCCGTAGGTGAACCTGCGGAAGGATCATTACTGAGGGGCTCCGGCCCCGTCAAGATACCACCCCTTGCCTTTTGAGTACCTTCTGTTTCCTCGGCGGGCTCGCCCGCCAACGGGGACCACAACCAAACCCTTCTGTAGTCTGCAGTAAACGTCTGAAAAGCAAATGAAATCAAAACTTTCAACAACG
>amongsampleotu_911__clustering_97
CAAGGTCTCCGTTGGTGAACCAGCGGAGGGATCATTAAAGAGTTCTAAAAAACTCCCAAACCCATGTGAACTTACCTTTGTTGCCTCGGCAGGATCGACCAACTCCGACAGAGCCTACCCTGTAGGTGACGTTGGGCTGGCCGGCGAAGTCTTGCCGGTGGACCATCAAACTCT
>amongsampleotu_914__clustering_97
CAAGGTCTCCGTAGGTGAACCTGCGGAGGGATCATTACCGAGTGATGGGTCTTCGACCCGATCTCCAACCCTTTGTGAACCGACACTGTTGCTTCGGGGTCCCGCCCTCGGCGGCCCCGGAGGCTTTTACACACTGCATTTAGTGCGTCTGAGCGAAACGAAAATACAAACAAAACTTTCAACAACGGATCTCTTGGTTCTGGCATCGATGAAGAACGC
>amongsampleotu_916__clustering_97
CAAGGTTTCCGTAGGTGAACCTGCGGAAGGATCATTATCGGGGTTCAGGGCCCGCCTCGGCGGCCCAAACTCTCACCATCTGTTGTCCGCTCCAGAACGTTGCCTTGGCGGCGCGGCTCCCCGGGGCGCCCGTCAGGGGTTTTCCAACCGGAATCTTGCATGCGTAATTGTCGGAGAAGCACATGAAAACGAAACGAACAAAACTTTCAACAACG
>amongsampleotu_918__clustering_97
CAAGGTTTCCGTAGGTGAACCTGCGGAAGGATCATTACCTGAATACGGGCTTCGGCCCTCATTCTACCCTTGTCTACTGCACCTTTGTTGTTCCCTCGGCGGGTCTCTCGCCGATGGGTACCCCAAAAACCCTTTGCATTAGCATGTAAATCTGATAACAATTGAATAATCACAACTTTCAACAATGGATCTCTTGGTTCTGGCA
>amongsampleotu_920__clustering_97
CAAGGTCTCCGTTGGTGAACCAGCGGAGGGATCATTATAGAGTTATCAAAACTCCAAACCCATGTGAACTTACCATTGTTGCCTCGGCGGGACCTACCCTGTACCTACCTAGGGCGGGTTACCCGGTAGCGTGCCGCCGGTGGATTTTTAAACTCTTGTTATATCAGTGATATCTGAGCGTCTTATTTA
>amongsampleotu_922__clustering_97
CAAGGTTTCCGTAGGTGAACCTGCGGAAGGATCATTACCAGGTGGAGTAGACTTCGTGTCTGCACCTCCCTCCCTTTGCTTACACTGTAACCGTTGCTCGAGTGGGCCGCCTCACCGCGCCCGCGAGAGAATAACTCAACCCTTTTTGTTTTCGAGAGTCTGAGTCTTTGACAAATGAATAAAACTTTCAACAACGGATCTCT
>amongsampleotu_924__clustering_97
CAAGGTTTCCGTAGGTGAACCTGCGGAAGGATCATTACCGTAACTGTAGCGGGTTGCTCGCCAGCCCTCACTACATTACCCTGTTTTTTGTCGCACCTATGTTTCCTCGGCGGGCTTGCCCGCCAGTAGGACCATTTTCAAACCTTTTTGTATTAGCAATCTAGCGT
>amongsampleotu_926__clustering_97
CAAGGTTTCCGTAGGTGAACCTGCGGAAGGATCATTATTGTGAACCAGGGGCGGCCCCGGCCGTCCCGACCAACACCTCTGTGAACAACCGTCCCCGCCGGCGCGAGCCGTGGGGGGCGAAACCTTTGCACCTGTCGTCCTACGTCTAGAAAGTAATAACAAAAGAGTACAACTCTCAACGATGGATCTCTTGGCTCTCGCATCGATGAAGAACGCA
>amongsampleotu_928__clustering_97
CAAGGTTTCCGTAGGTGAACCTGCGGAAGGATCATTAGTGAATTAGGGTGACCCTTTGTCATAAAGGGAACCCGAAATCTACACTTTTTTTCATACACCTGTGCATTTGACCCTTTTTTTTTTTTACCTTAACACTTGTGTTTATACGAAAGTCTCTTGATGAACCTATGATAACGAAAGTAAAACTTTCAGCAATGGATCTCTTGGCTCTCGCA
>amongsampleotu_930__clustering_97
CAAGGTTTCCGTAGGTGAACCTGCGGAAGGGTCATTACCGTTGGAGCTCGCTCCATCTGGGATAGAACCCTTGATTTTGAGTACCTTATGTTTCCTCGGCGGGTTCGCTCGCCGGTGGACAACTATAAACTCTTTGTAATAGCAGTATCTTCTGATAAAAACAAATAGTCAAAACTTTCAACAACGGATCTCTTGGTTCTGGCATC
>amongsampleotu_932__clustering_97
CAAGGTTTCCGTAGGTGAACCTGCGGAAGGATCATTAGTGATTTGCCTTTTGGCATTAATCTATATCCTCATACACCTGTGCATTGTTTTGAGTGCTGTTGAAAGACGGCACTTGAATCTTTTACAAACAACTGTGTAATGAACGTAACATTATTATAACAATAATAAAACTTTCAACAACGGATCTCTTGGCTCTCGCATCGATGA
>amongsampleotu_934__clustering_97
CAAGGTTTCCGTAGGTGAACCTGCGGAAGGATCATTAATGAATGCAAGGATGCTCTTTTATGAGATCCGACCCTTCACTTTTCCTTTCATCCCTGTGCACAAACTACATTTTATACACCTTTTAGACTCTGTCAGTTTAAAGAATGTCAAAAGTCTCTTCAATGAGCATAAATCAATAAAACTTTCGGCAACGGATCTCTTGGTTCC
>amongsampleotu_936__clustering_97
CAAGGTCTCCGTTGGTGAACCAGCGGAGGGATCATTACAGAGTGCCCTTTGGCTCTGCAAACCCCGCGAACAGCATACCCTGTTGCCTCGGCGGCGCCGCGCCAGCGGCCCGCCGGCGGCCCTGAATAAACTCTTTAGCAGTCGCCGTCCTTCTGACTAAATTTCATAATAAGTAAAAACTTTTAGCGGCGGATCTCTTGGCTCAAGC
>amongsampleotu_938__clustering_97
CAAGGTCTCCGTTGGTGAACCAGCGGAGGGATCATTACAGAGTTGCAAAACTCCCAAACCATCGTGAATTCTATCCTTTAGAAGTTGCTTCGGCGGGCGGTCCCGGGGAGGGACCGCGGCCCGCGAGGGCGCCCGCCGGAGCCGCGCAAACCTCTT
>amongsampleotu_940__clustering_97
CAAGGTTTCCGTAGGTGAACCTGCGGAAGGATCATTAACCTTTCAAATCAGGGTGCGGCGCGGCCCCCGAGGAGCGGAAACAATCCTTGGGAGGTATGCGGGGGCTTCGAGCCCCCCATTTACGCACGCACGACTGCCATCCTTACTTTACGAGCACCTTCTGTTCTCCCTCGGCGGGGCAACCTGCCGTTGGAACCGAATAAACTCTTTT
>amongsampleotu_942__clustering_97
CAAGGTTTCCGTAGGTGAACCTGCGGAAGGATCATTATAGAATTTGGAGGATCGAAAGATCTCTCTTTATTTGATTCATCAAAACACCTGTGCACCTTTTATGTTGGTTTCGTCATCGGTTGTCTGATCTGGGTTGTGAAGTCTTTCGGGACAAGATCGACCTTTGGGATGACTTCTGATTGATGATTCCTTCTTTTTTTTCTACAAACATATGAGTAACGAATGTAAACCTATTGTAACAAAATACAACTTTCAACAACGGATCTCTTGGCTCTCGCATCGAT
>amongsampleotu_944__clustering_97
CAAGGTCTCCGTAGGTGAACCTGCGGAGGGATCATTATCGAGTGGACGGGCCCCCGCGGTCCGATCATCCTCCACCCGTGTGCACCGTTTCCGCGTTGCTTCGGGGTCGCCGTCCCACGGGCGGGGCCCCGGAGGATCACGAATCAACCCTTGCATTGTGGAACACATGCGTCCGAGTCACGATTGTGAAACAAAAATCAA
>amongsampleotu_946__clustering_97
CAAGGTATCTGTAGGTGAACCTGCAGATGGATCATTATAAATTGATTGATGGTCTGGGATGGCGTGTGTGAGCATGCTGTCACAGAATCATTCTCTCTCCCACACTGTGAACTTACCTGTTGCTTTGGGTGGATCGAGGCTATCTTTTTGGATGGCTGCGAGGAAGGTGATATGATCTTGCAAAA
>amongsampleotu_948__clustering_97
CAAGGTTTCCGTAGGTGAACCTGCGGAAGGATCATTATTGAATTTCATCTGAATTTCAGATCTTTTTAAAACACCTGTGCACCTGTTAGTCAAAACCCCCTTCGGGGGGGACTTGATTAATCATATATTACAAACACTAGTCAATTGAATG
>amongsampleotu_950__clustering_97
CAAGGTTTTCGTAGGTGAACCTGCGGAAGGATCATTATTGAAGTCATAGAGCGCACTTCATCGTGGCTCGACCTCTTCAAATCCTCACACTGTGCACTGTAACATTTTTTAAACGCTACAAGTCGATGAATGTACCACTTTATTAAAGTAACAAAACTTTCAACAACGGATCTCTTGGCTCTCGCA
>amongsampleotu_952__clustering_97
CAAGGTCTCCGTTGGTGAACCAGCGGAGGGATCATTGCTGGAGTGCGAGAGCACGACAGGCCCTTTTGTGAACTTATACCTACACCGTTGCCTCGGCGGCCGGGTTTGGGGAAGTCGTCACGGACCCCTGTGGGTTTGGACGGCACGGCCCCGCCCCCTCTCTCTGACGAGAGGAGCCACCG
>amongsampleotu_954__clustering_97
CAAGGTCTCCGTTGGTGAACCAGCGGAGGGATCATTATAGAGTTATAAAAACTCCAAAACCCATGTGAACATACCTATTGTTGCCTCGGCAGGTCGTGCTACCCTGTAGGAACTTACCCTGTAAGAACCTACCCGGTAGTACATACCAGGCCTGC
>amongsampleotu_956__clustering_97
CAAGGTTTCCGTAGGTGAACCTGCGGAAGGATCATTAGTGAACCGCGAGCGATCGCTTTCACACGTCCTTGACCTCCCATTGTGAACCGTGGTCTCCGGACCGTATCTCTAAACATGCACGGTGATGAATGTAAATGTTGCCTTTGAAATGAACATAACTTTCAACAACGGATCTCTTGGCTCTCGCA
>amongsampleotu_958__clustering_97
CAAGGTTTTCGTAGGTGAACCTGCGGAAGGATCATTAATGAAGAACAAGAGCGCACTTTATTGTGGCTCGACCCCCTTCATATCCATCACCCTGTGCACTGTATACCTTTTTTAGACTCTAACAAGTCAAAGGATGTACTACTTTAATAAAGTAACAAAACTTTCAACAACGGATCTCTTGGTTCTCGCATC
>amongsampleotu_960__clustering_97
CAAGGTCTCCGTAGGTGAACCTGCGGAGGGATCATTACCGAGTGAGGGCGCTCGCGCCCGACCTCCAACCCTTTGTTTATTCAAAACCTGTGTTTCCTCGGGGGTCACCCGGCCTTCGGGCCGGGGCCCCCGGTGGACCATTCCATTCAACTCTGCATCGTGACGTCTGAGTATCAAGTAAATTGAATCAAAACTTT
>amongsampleotu_962__clustering_97
CAAGGTTTCCGTAGGTGAACCTGCGGAAGGATCATTACCGTTTGCTTACGGCCGCCCCCCGGGGCAGCCCGTAACGCTCACCCTTTGCCCTTTTCGAACCTGTTCGTTCCCCCTCGCGGCTCGCTCGGCGGGGTCCGATTCAAAAACCTTGCAGTACA
>amongsampleotu_964__clustering_97
CAAGGTCTCCGTAGGTGAACCTGCGGAGGGATCATTATTGAATGGTCTCTGTACCTTCAATCCATCAAACCTGTGGACCTAAAATTGTGCTTCGGCGCATTAGCGCCGCTTTTATGCTGATATATGTCTGTGTCTGAATCAATCTAAGAATTAAAACTTTCAACAAAGGATCTCTTGGCTCTCGTATCGATGAAGAACGCA
>amongsampleotu_966__clustering_97
CAAGGTTTCCGTAGGTGAACCTGCGGAAGGATCATTAGAGATGGCCGTGGTGGCCTAAAGACCCGCGCCGCGAGGCGTGAAACCAACCCAACCTGTGAACACCGTCGCCTCGGCCGTCACTTTACACTACTATTGAGTCCTGAACGTGATAAACAAA
>amongsampleotu_968__clustering_97
CAAGGTTTCCGTAGGTGAACCTGCGGAAGGATCATTACCGAGTAAGGGTCGCCCCCAAGGCGCCCGACCTCCCAACCCTGTGTCTACACTACCTTGTCGTTGCTTCGGCGGACCGGTTGACGACCAACTGGTTCCAATGACCGCCGGGGTCGGCCCAGCCGCCCTGGAGAGC
>amongsampleotu_970__clustering_97
CAAGGTTTCCGTAGGTGAACCTGCGGAAGGATCATTAAAGAGAAGGGAGACTCGCGCTCCCGGGGCTCCGGCCCTCCTCTTCACCCGTGTATACCTTTCTTCTGTTGCTTTGGTGGGCCTTGGGGTCGTGCCCATGCCGGCGGGGAGAGATCCC
>amongsampleotu_972__clustering_97
CAAGGTTTCCGTAGGTGAACCTGCGGAAGGATCATTAGAGATAATATATATCCCCAATATATATACACCTGTGCACCAACCGGTCTTCGGACCAAAACTTTTTCACCATACATAAAGGTAATGAACGTTAAACCATTGTAACAAACAATACAACTTTCAACAACGGATCTCTTGGCTCTCGCATCGATG
>amongsampleotu_974__clustering_97
CAAGGTCTCCGTAGGTGAACCTGCGGAGGGATCATTACCAGAGCGAGGGCCCCAGGCCCGAACTCCCACCCTTGTCGTCGCATCGCAGTGCCTCGGGGGCGACCCTCGGGCCCCCCGCGGACGCACACAACTCAGTTGACAGTCGTCGCGATAAGAAAACAAATGA
>amongsampleotu_976__clustering_97
CAAGGTCTCCGTAGGTGAACCTGCGGAGGGATCATTAATGAGTGAGGGTGTTCACATCCGACCTCCAACCTTCGTCGTACAATCCTTGTCGCCTCGGGGTTTCCCAACTCCTGGGACCCCAGAGGACCACTATATTCTGTCTTTATGCGTCAGAGTTTTATG
>amongsampleotu_978__clustering_97
CAAGGTCTCCGTAGGTGAACCTGCGGAGGGATCATTGTTGAATGAGTATACACTCTCAAACCTGTGGAACTATATCTTGCTTCGGCGCATTTGCGCCGCTTTCATGCAACTAATTTTGTGTCTGAATAAACTTAAAAATTAAAACTTTCAACAAAGGATCTCTTGGCTCTCGCATCGATGAAGAACGTAG
>amongsampleotu_980__clustering_97
CAAGGTTTCCGTAGGTGAACCTGCGGAAGGATCATTAGTGAACGCCCTCACGGGCTCTAAACTATTCCACAACCTCTGTGAACCGTTTGCCCTCGGGCTTTTTGACAATCATCTGTGTAATGAACGTTTAAACATTAACAAAACAAAACTTTCAACAACGGATCTCTTGGCTCTCGCATCGATGA
>amongsampleotu_983__clustering_97
CAAGGTTTCCGTAGGTGAACCTGCGGAAGGATCATTACAGAGTGTAAGATACCGATATGGTATCGCACCTCCAACCCTTTGTTTATCAAAAACCTTTGTTGCCTCGGCGAGTCGTTGACATACGTCGCCATCGGTTTGTACATCGATGAGATATTCGCCAGAGGAACCTCGTTTTAAAATTCTTTAAAATCAATTCTGAACATTTTTGAAAAATCAAAATCAAAACTTTCAACAACGGATCTCTTGGTTCTGGCATCGAT
>amongsampleotu_985__clustering_97
CAAGGTTTCCGTAGGTGAACCTGCGGAAGGATCATTAGAGAATTTGGTCGCAAGACCTTATCCTTTATTCCATAACACCTGTGCACCCTTTTATTGTTTGATTAGATGTTGGCATGTCCGAACCTCTCTAACCGCAATAACATTTTTTTCTACAAACATCAGTGTATTGAATGTAA
>amongsampleotu_987__clustering_97
CAAGGTTTCCGTAGGTGAACCTGCGGAAGGATCATTATTGAGACTGGGTTTGCTCCGGCAGCCCGACCTCCAACCCCTTGTCTATCTACCTTTGTTGCCTCCGGTGTCTTGGGCCTCACGGCCCTCGCCCGGGAAAGGCTTTCAATTAAACCCTTTATGTTT
>amongsampleotu_989__clustering_97
CAAGGTCTCCGTTGGTGAACCAGCGGAGGGATCATTACAGAGTTGCAAAACTCCCAACCCTTTGTGAACCAACCTACCAGCTGCTTCGGCGGCGAAACTCTTTATATTAGTATCTCTGATTACTTATTTAATAAGTTAAAACTTTCAACAACG
>amongsampleotu_991__clustering_97
CAAGGTTTCCGTAGGTGAACCTGCGGAAGGATCATTACGTGGTGCCAAAGTGCTGTCAGTGCTGCTCTTCTGGAGCCGTGCTGCAGCGCTGCGGACTCATTACCAACCTTCTTGCTATCTTGTGTATAACAACCGTCTCCTCGGCGGCTCCGCCCCGCCAGCGAG
>amongsampleotu_993__clustering_97
CAAGGTCTCCGTTGGTGAACCAGCGGAGGGATCATTAAAGAGTTTACAAAACTCCCAAACCCATGTGAACGTTACCTTCTGTTGCCTCGGCAGGGGACGCGGGACACTGCTCCCGCGAGCTCCCCCCTGCCGGCGGCCCTGAAAACTCTGTTTCGTACATGAATTCTGAATCAATAAC
>amongsampleotu_995__clustering_97
CAAGGTTTCCGTAGGTGAACCTGCGGAAGGATCAACAATGAATCGGCGTCCGTGCAGGACTGCCCAAATCATTATCCTCATCCTGTGAAATGTCACTTTTTTAACACTCAGAGTGAAGCATGTTCAATTGAAACAAGAGAACAACTTTCAGCGGCGGATCTCTTGG
>amongsampleotu_997__clustering_97
CAAGGTTTCCGTAGGTGAACCTGCGGAAGGATCATTATCGAATTTGAAGGCTCGGGTTGTAGCTGGTCTTTCGAGACAGGTGCTCGCCCTTGCTCTTACAAAACCCACACACCCCTGTGCACCCTTGCGTGAGTTTGTGTCGACTTTGTTCGGCGCGCT
>amongsampleotu_999__clustering_97
CAAGGTTTCCGTAGGTGAACCTGCGGAAGGATCATTACAGAGTTAGGGTCTTCCGGCCCGACCTCCTACCCCTTGTAGTTGAACACTTCGTTGCTTTGGCGGGACGCCCTCCCAGGCCGCCGGTCCGCCGGCGAGCGCCCGCCAGAGGTTTTCTC
>amongsampleotu_1001__clustering_97
CAAGGTCTCCGTAGGTGAACCTGCGGAGGGATCATTACCGAGCGAGGGCCCCCGGGCCCGACCTCCAACCCTTTGTGAACCAACCTCGTTGCTTCGGGGGTGACCCTGCCGTCCGCGGCACCGCGCCCCCGGAGGCCATCAAACACTGCGTTAACTTGCG
>amongsampleotu_1003__clustering_97
CAAGGTCTCCGTAGGTGAACCTGCGGAGGGATCATTACCGAGTGAGGGCCCTCGCGCCCGACCTCCAACCCTTTTGATGTTACCATCTCTGTTGCTTCGGGGGCGACCCGGCCACGTGGGCCTGGGGCCCCGCGGACCATTCCACTCTGCGTCTTTGCGTCGGAGTCATACAAG
>amongsampleotu_1005__clustering_97
CAAGGTTTCCGTAGGTGAACCTGCGGAAGGATCATTAAAGATTCGGGTTTCGACCCACCCCCTCTTCAGCTGTGCGCTTTGGCTGCACGCTGTTGAAACTCTCACACCTGTGCACACCATTCGGTTGCGGTGGGCTAAACCGCCGCTTCCGCTACACGTATTACAACAGTC
>amongsampleotu_1007__clustering_97
CAAGGTCTCCGTAGGTGAACCTGCGGAGGGATCATTAAAGAGATAGGGTTCTCACGAGCCCGACCTCCAACCCTTTGTCTACCAAACCACTGTTGCCTCGGCGGGTCGTCGGCTCCTTCGGGCGCCGCCGTCGGCCCTCGCGCTCTCGAGTGCC
>amongsampleotu_1009__clustering_97
GAAATGAGCAGGGAATTTAGAGTTTTGGATCGGAGACAGGACAAAGATCGGAGATCGGAGATCGGAAATCGGAAACGGATGAGTAAAAGCGGGGCGGGGCGTTTTTGTGGAAATGTGAGACTTTGGACTTCGTCTGTTTAAGTTTTAGCTTCGATGAAGAACGCAG
>withinsampleotu_56__130531__A001__ITS1F
CAAGGTCTCCGTTGGTGAACCAGCGGAGGGATCATTATAGAGTTATCACAACTCCAAACCCATGTGAACTTACCAGTGTTGCCTCGGCGGGTTCCAGCGCTCTTCGGAGTTGTTGGGCTCACAGCCCGCCGGTGGTTTTTACAAACTCTTGTATTAATTTGCAATCTGAGCGTACTTTTAAATAAGTCAAAACTTTCAACAACGGATCTCTTGGTTCTGGCATCGAT
>withinsampleotu_84__130531__A001__ITS1F
CAAGGTTTCCGTAGGTGAACCTGCGGAAGGATCATTAACGAAAGACAAGGAGCGCTCTTCACTGAGGCTCCGACCCCTTTCCATCCACACACACCTGTGCATTTTTTCGCGGAAGCTGAAGTCTGGGAGAGATCTTTTTCTCCCCCCACACACGCAGCGACCGCTTGACACCCCTTTTAAGCTCCACAAGTTCTCAAGGATGCTGATGAAAATTCGAGAAACGTAACAAAACTTTCAACAACGG
>withinsampleotu_103__130531__A001__ITS1F
CAAGGTTTCCGTAGGTGAACCTGCGGAAGGATCATTACTGAGGGGCTCCGGCCCCGTCAAGATACCACCCCTTGCTTTTGAGTACCTTCTGTTTCCTCGGCGGGCCCGCCCGCCAACGGGGACCACAACAAACCCTTCTGTAGTTGCAGTAAACGTCTACAAAGCAAATAAAATCAAAACTTTCAACAACGGATCTCTTGGTTCTGGCATCGATGAAGA
>withinsampleotu_117__130531__A001__ITS1F
CAAGGTCTCCGTTGGTGAACCAGCGGAGGGATCATTGCTGGAACGCGCCCCAGGCGCACCCAGAAACCCTTTGTGAACTTATACCTTACTGTTGCCTCGGCGCTAGCTGGTCCTTCGGGGCCCCTCCTTCTGGAGGAGCAGGCACGCCGGCGGCCAACCTAACTCTTGTTTTTACACTGAAACTCTGAGTACAAAACATAAATGAATCAAAACTTTCAACAACGGATCTCTTGGTTCTGGCATCGATGAAGAACGCA
>dereplicated_568__130531__A001__ITS1F
CAAGGTTTCCGTAGGTGAACCTGCGGAAGGATCATTAACGAGTTATTGAACAGGTTGTAGCTGGCCTTCAGGGGCATGTGCACGCCTGGCTCATCCACTCTTCAACCTCTGTGCACTTGTTGTAGGTCGGTGGAAGGGCAAGTTTAAGCGATTAGACTTGCTTGGAAGCCTTCCTATGTTTTTACAAACGCTTCAGTTTTAAGAATGTATCTCTGCGTATAACGCATTTATATACAACTTTCAGCAACGGATCTCTTGGCTCTCGCATCGATGAAGA
>dereplicated_763__130531__A001__ITS1F
CAAGGTCTCCGTAGGTGAACCTGCGGAGGGATCATTACCGAGTGTCCGGGCCCCGGCTCGACCTCCCAACCCTTTGATTTGATCAAGACCTCGTTTTGCCTCGGGGGCGACCCGGCCTTCGGGCGTTGGGTCCCCCCGGTGGTCACCCAACTCAACTCTGCATCAATTGTCGTCTGAGTGAATTGTCAATACAATCAAAACTTTCAACAACGGATCTCTTG
>dereplicated_969__130531__A001__ITS1F
CAAGGTTTCCGTAGGTGAACCTGCGGAAGGATCATTAAATGAATAAGCCTCACAGCTTGAGCGTGCCCTTAAAGCACCGCTCTTCTGTAGCTTTAACCCCCTGTTTACAGACCCTATATTTTAAACTCTTCAAGGGCTTGATGACCCCCGGTTGCGCCCGCGAACAATTTAAATCTAATACAGCCAAAACTTTCAACAACGGATCTCTTGGTTCTGGCATCGAT
>dereplicated_1053__130531__A001__ITS1F
CAAGGTCTCCGTTGGTGAACCAGCGGAGGGATCATTATAGAGTTATCAAAACTCCTAAAACCTATGTGAATCTACCTTTTTGTTGCCTCGGCGGATTGCCTATCCCGTAGCAGAGTTACCCTGTAACAAAGTGAACCGGGAGTGGTGCCCGCCGGCGGACCACTAAACTCTTGTTTCTATTGGTTATTTCTGAGCGTCTTATTCTAAATAAGTTAAAACTTTCAACAACGGATCTCT
>withinsampleotu_9__130531__A002__ITS1F
CAAGGTCTCCGTTGGTGAACCAGCGGAGGGATCATTAGCGAGTTACAAAACTCCCACCACTGTGAATCTACCGTCCTTCTGTCTCGGTGGGCTGCTCCAGGGCGGAGCTTAGCTGTCACCCCCTTAACTCGGGGACCGGCACCCACCGTGATAGCCGCAAACTTTGTTGTCTCTAGGCTACTCTGAGTGGAATACAAATCAGTCAAAACTTTCAACAATGGATCTCTTGGCTCTGGCATCGATGAAGAA
>withinsampleotu_183__130531__A002__ITS1F
CAAGGTCTCCGTTGGTGAACCAGCGAAGGGATCATTACTGAGTTCTAAACTCCAACCCTATGTGAACTTACCACTGTTGCCTCGGCGTGTGCTCGCGACAGCAGCCCGCCAGTGGACCCCTAACTCTGTTATTTACCAGTCATCTCTGAATTTAGTAACTGAAATACGTTAAAACTTTCAACAACGGATCTCTTGGTTCTGGCATCGATGAAGAACGCA
>dereplicated_741__130531__A002__ITS1F
CAAGGTCTCCGTTGGTGAACCAGCGGAGGGATCATTACGAGAGGGTTCGCGAGAACTCCCCAAACCCGCTGTGAACGTACCTGATGGTCTGCCTCGGCAGGCGGTCCCCGGGGGGACCACCAGCCCGCCTTCGGGCGGGTGCCTGCCGCAAGTCCACTGTAAACTCTGCTGTACCGGTCGTCTGAGAACAAAGAAGCCCGCTGGAAAGCGGTGCGAATCTAGTCAAAACTTTCAACAACGGATCTCTTGGTTCTGGCAACGATGAAGAAC
>dereplicated_1589__130531__A002__ITS1F
CAAGGTCTCCGTTGGTGAACCAGCGGAGGGATCATTACCGAGTTTACAACTCCCAAACCCCTGTGAACATACCTATCGTTGCTTCGGCGGGTCTCGCCCCGGCGCCCTCGGGCCCGGATCCAGGCGCCCGCCGGAGGACCCCAAACTCCTGTCTTGATCGAGTATCTTCTGAGTGACACAAGTAAATGAATCAAAACTTTCAACAACGGATCTCT
>withinsampleotu_34__130531__A003__ITS1F
CAGGGTCTCCGTTGGTGAACCAGCGGAGGGATCATTAAAGAGTTTTCTACAACTCCCAAACCCCTGTGAACATACCTTCTGTTGCCTCGGCAGGCCTCGCCTACCCTCGTAGCCCCCTACACCGCAGGGCCTACGCCGGGTGGTGCGCGGACCTGCCGGCGGCCCGCGAAACTCTGTTTAGCACTGAATCTCTGAACATATAAC
>withinsampleotu_51__130531__A003__ITS1F
CAAGGTTTCCGTAGGTGAACCTGCGGAAGGATCATTATCGAATTGGCTTCGGCCTTTCATCCAAATCTTGTGAAGAAGTCATGTCGCAAGACAATAACTCTTTTAACCTGATTTTTTTTCTTTAACAAGTATAAAACTTTCAACAATGGATCTCTTGGCTTTGGCATCGATGAAGAACG
>dereplicated_404__130531__A003__ITS1F
CAAGGTCTCCGTAGGTGAACCTGCGGAGGGATCATTACAAGTGACCCCGGTTTATCACCGGGATGTTCATAACCCTTTGTTGTCCGACTCTGTTGCCTCCGGGGCGACCTGCCTTCGGGCGGGGGGCTCCGGGTGGACACTTCAAACTCTTGCGTAACTTTGCAGTCTGAGTAAACTTAATTAATAAATTAAAACTTTTAACAACGGATCTCTTGGTTCTGGCATCGATGAAGAACGCAGTGAA
>dereplicated_791__130531__A003__ITS1F
CAAGGTTTCCGTAGGTGAACCTGCGGAAGGATCATTAGCGAATTTGAGCCTACCAGCTCATTCACTATAACTACCCTGTGCATCGTGACCCTTTTTTGCTCTATGCAAGAAGACTAAAAGTCTGGCATCCAAATATACAAAGGCACAAAATGAAGCAACGGATCTCTTGGCTCTCGCATCGATGAAGAACGTAGCAAA
>withinsampleotu_14__130531__A004__ITS1F
CAAGGTTTCCGTAGGTGAACCTGCGGAAGGATCATTAGCGAAGTCCGGAATGCGCGCGAGGTGCTGAGCTGCCCAGCAATGGGATGTGCTCGCCCTTGTGTGTGTCCCTTCACTATCCACCCCACTGTGAACCAAGTGTGCGAGCCGAAGAGAGATCGGAAGCTCGCATGCAACTCTTAACATACCCCAATGAAGTATCAGAATGTACCTTGCGTTAACTCGCACAA
>dereplicated_215__130531__A004__ITS1F
CAAGGTTTCCGTAGGTGAACCTGCGGAAGGATCATTAATAATCGGCGAAGCTTTCGAGCCTAGCTTTAAAATATGATATACACCTGTGAACTATTTGCCTTCGGGCACCAAACCAAACATAATGTCAATGAATGTAAACATATTATAACAAATATAACTTTCAACAACGGATCTCTTGGCTCTCACATCGA
>withinsampleotu_59__130531__A005__ITS1F
CAAGGTCTCCGTTGGTGAACCAGCGGAGGGATCATTGCTGGAAGCGTCTCACGGCGCACCCAGATACCCTTTGTGAACCTATACCCTTCTGTTGCCTCGGCGCAGGCTGGGCGCTTCTCAACGCCCCCCCTACAGGCCTCAACCACCTGTACGGAGCCAGCCGGCCGGTGGCCCAAACCAAAACTCTTGTTTTTACAGTGTCTCTCTGAGTAACCAAACAAATGAATCAAAACTTTCAACAACGGATCTCTTGGTTCTGGCATCGATGA
>withinsampleotu_105__130531__A005__ITS1F
CAAGGTTTCCGTAGGTGAACCTGCGGAAGGATCATTACAGAGTAGGATGCTCTTTAGCGTCCAAACTCCCAACCCTTGCAAACTGAATTTAGTTGCTTTGGCGGGCCGTGGATTCATTCTCCGTTGGCTTATGCCGGCGAGTGCCCGCCAGAGGCTCATAAACTCTTGCCTTGAATAAAACTTGTCT
>dereplicated_514__130531__A005__ITS1F
CAAGGTTTCCGTAGGTGAACCTGCGGAAGGATCATTACAAATTACTTCTGGCGGTCCAAGACCCCAAGGTATACCCTGTTTACCCGTATTATTGTTGCTCCTTGGGCGGTCTTCCGCCTATGGATGCCCTTTAAACCCCTTTGTAATAGCCGTAACGTCAGATTCAAATCTAATTATTACAACTTTCAACAATGGATCTCTTGGTTCTGGCATCGATGAAGAACGCAG
>dereplicated_737__130531__A005__ITS1F
CAAGGTTTCCGTAGGTGAACCTGCGGAAGGATCATTAATGAATTTAACAGCGGAGTTGTCGCTGGCCATCTGGCATGTGCACGCTCTGCTAATTCATCCACACACCTCTGTGCACCTCTCATAGATTGACATACGGTAGAGTTCATTCTCTGCCAGTCTTTCTGTGTTATATCACTACAAACATCAGTATCAGA
>dereplicated_1240__130531__A005__ITS1F
CAAGGTTTCCGTAGGTGAACCTGCGGAAGGATCATTACAGAGTAAGGGTCTTTGGCCCGATCTCCCACCCCTTGATGTTCAAAACACTTGTTGCTTTGGTGGGCCGCCTCCAGGCCGCCGGTCCGCCGCGAGCGCCCGCCAGAGGTTTTCCACAACTCTATCGTGACCGTCAGTCAATACAAATGAATCAAAACTTTCAACAACGGATCTCTTGGTTCTGGCATCGATGA
>withinsampleotu_42__130531__A006__ITS1F
CAAGGTCTCCGTAGGTGAACCTGCGGAGGGATCATTAATAGTACGGCCGCCGTGGAGAAATCCGCGGGGGATCGGTATTACAACCCTTTGTGAACCAAACTTTGTTGCTTCGGGGGCGACCCCGCCGTCACGGCGGTGGTGCCCCCGGTGGCCATCAAACAAACTCTGCATCTTTTGCGTCGGAGTCTTGAATAGAATTCAAACAAAACTTTCAACAACGGATCTCTTGGTTCTGG
>dereplicated_437__130531__A006__ITS1F
CAAGGTCTCCGTTGGTGAACCAGCGGAGGGATCATTACAGAGTTATCTAACTCCCAAACCCATGTGAACTTACCATTTGTTGCCTCGGCGGAGCCTACCCTGTAGCGTGCCTACCCTGTAAAGCCCCGCCGGCGGATTTTAAACTCTTGTTTTTTTTATGACATCTGAGAGTCTTATTTTGAATAAGTCAAAACTTTCAACAACGGATCTCTTGGTTCTGGCATCGATGAAGAA
>dereplicated_521__130531__A006__ITS1F
CAAGGTCTCCGTTGGTGAACCAGCGGAGGGATCATTAACGAGTTATACAACTCCCAAACCCTTTGTGAACCTTACCACTTACGTTGCTTCGGCGGAACGCGCTGGGTGTCGCCCTCACGGGTGCCCCAGGTCAACGCGCCCGCCGGGGACTACAAACTCTTGATTTTGCGAAAGCAGTATTCTTCTGAG
>withinsampleotu_31__130531__A007__ITS1F
CAAGGTCTCCGTTGGTGAACCAGCGGAGGGATCATTACTGAGTCTATCTCAAAACCCTTTGTGAACCTTTATAACCTGTTGCTTCGGCGGCGCGGCCCCCGGGTCGTGCCCGCCGGTATCATCAGAATCTCTGTTCGAACCCGACGATACTTCTGAGTGTTCTAAGCGAACTGTTAAAACTTTCAACAACGGATCTCTTGGCTCCAGC
>dereplicated_260__130531__A007__ITS1F
CAAGGTTTCCGTAGGTGAACCTGCGGAAGGATCATTATTGATGATACCCATCACAAACCACTGTGAACCATCGGGAGGGCAACCTCCCCTTCATACACACACCAAAGTAATAGTATATTGTCAAATGTAAAATTTTGAACAACTTTCAACAACGGATCTCTTGGCTCTCGCATC
>withinsampleotu_87__130531__A017__ITS1F
CAAGGTTTCCGTAGGTGAACCTGCGGAAGGATCATTATCACTTTTCGCTCACCGTAAGGTGGGGTCTGAACCCTCTGCCTATATGTACCTCTTGTTGTTCCCTCGGCAGGTCTCGTACCTGCCGCCAGGAACCCCTTGAAACCCTTGTATTTACAGCATCGTAAAACTCCGATAACCTATATAATAATCACAACTTTCAACAATGGATCTCTTGGTTCTGGCATCGATGA
>withinsampleotu_98__130531__A017__ITS1F
CAAGGTCTCCGTAGGGTAAGTTTCGATGCAACAACTCGCAATTAACTATCAATGCTAACAGTTATCACAGTGAACCTGCGGAGGGATCATTACTGAGTGAGGGTATTCATACCCGACCTCCAACCCTATGTCGTACAATCCTTGTTGCCTCGGGGTTTCCCAGTCTCTGGGACCCCAGAGGACCACTCAATTCTGTCTTTTTGCGTCAG
>withinsampleotu_141__130531__A017__ITS1F
CAAGGTTTCCGTAGGTGAACCTGCGGAAGGATCATTAGTGAATGCCGCGAGGCTTTTCTATACACACACTGTGCACTTTATGGTATCGAGTCCCGCGAGGGACGAGATATACCAAAATTACAAACTAGTTGTAACGAATGTAAACCACAAAACAAATACAACTTTCAACAACGGATCTCTTGGCTCT
>withinsampleotu_154__130531__A017__ITS1F
CAAGGTTTCCGTAGGTGAACCTGCGGAAGGATCATTATAGAGAAGGGGGACTTGTGCCCCCGGGGCTTCGGCCCTTACTCTTCACCCGTGTATACCTTCCCTCTGTTGCTTTGGTGGGCCTTGGGGTCATGCCCATGCCGGCGGGGTCCCCGCGG
>withinsampleotu_162__130531__A017__ITS1F
CAAGGTCTCCGTTGGTGAACCAGCGGAGGGATCATTACCGAGTTCTTTACTCGCAACCCTTTGTGAACCATAATACCCGTTGCTTCGGCGGCGCGCCGGCGACCGAAACCCCCTCGCCGGGGCTAGGGAACTGGGCGCGCCCGCCGGTGTATTCAGAATCTCTGTTCGAACCCGACGTTACTTCTGAGTGTTCTAAGCGAACTGTTAAAACTTTCAACA
>withinsampleotu_191__130531__A017__ITS1F
CAAGGTTTCCGTAGGTGAACCTGCGGAAGGATCATTACTGTTGAGGGGGGCTTGCCCCCCGAACACACACCCTTGATTTTCGAGTACCTCTGTTTCCTCGGCGCTCCGCCCGCCAATGGGGACCCTTAAAAACCTTTTTGCAATAGCAGTATCCTCTGATGAACAAAGCAAAAGTCAAAACTTTCAACAACGGATCTCTTGGTTCTGGCATCGATGAA
>withinsampleotu_199__130531__A017__ITS1F
CAAGGTTTCCGTAGGTGAACCTGCGGAAGGATCATTACCGTTGGAGCTCGCTCCAATCCGGGATAGAACCCTTGCTTTTGAGTACCTTCTCTGTTTCCTCGGCGGGCTCGCCCGCCGGTGGACAACCAGAAACTCTCTGTAATAGCAGTATCTTCTGAGA
>dereplicated_599__130531__A017__ITS1F
CAAGGTTTCCGTAGGTGAACCTGCGGAAGGATCATTAGTGATTTGGCCGAGAGGCCTTTACCCAATCCTCACACCTGTGAACTTGTCGGTGGGACTTGTGCCCGCCGGTCTTTACAAAACTATGTGTAATGAACGTGATGTATCATAACAAAAACAAAACTTTCAACAACGGATCTCTTGGCTCTCGCATCGATGAAGA
>dereplicated_739__130531__A017__ITS1F
CAAGGTCTCCGTTGGTGAACCAGCGGAGGGATCATTATAGAGTTACCAAACTCCAAACCCATGTGAACTTACCAGTTTGTTGCCTCGGCAGGCCTCCGCCTCCGCCTCCGGGCGGTGCGGATACCATAGGTCTGCCGGTGGTCCCATTAAACTCTTGAATTACTTTGTAAATCTGAGCGTTTAAAACAAATAAATCAAAACTTTCAACAACGGATCTCTTGGTTCTGGCATCGATGAAGAACG
>dereplicated_860__130531__A017__ITS1F
CAAGGTCTCCGTAGGTGAACCTGCGGAGGGATCATTACTGAGTGAGGGCCTCTGGCCCGACCTCCAACCCTCTGTTAATCAAACCTCTGTTGCCTCGGGGGCGACCCGGCCGCTTCGGCGCTGACGCCCCCGGTGGACACCAACCAAACTCTGCATCCATGCGTCGAATTATTGAGACAAATTGATTAAAACTTTCAACAACGGATCTCTTGGTTCTGGCATCGATGAAGAACGC
>dereplicated_1178__130531__A017__ITS1F
CAAGGTTTCCGTAGGGTACGCTCCCTCCACTCCCTGCATTGTTTGGACCTGCGCTAACCGGTTCAGTGAACCTGCGGAAGGATCATTACCGAGTTGAATCGCTGATTCTCCTCCCACCCGTGTGCACTCTCCTGTTGCTTGGGCGGGCCGTGCGCTGCCCACCGGCCTCTCGCG
>dereplicated_1278__130531__A017__ITS1F
CAAGGTCTCCGTTGGTGAACCAGCGGAGGGATCATTACCGAGTTTACAACTCCCAAACCCCTGTGAACATACCTATCGTTGCTTCGGCGGGATCGTCCCAGACTCTCGGGTCTGGACCCAGGCGCCCGCCGGAGGACCCAAACTCTTGTTTTATTAAGTATCTTCTGAGTAAACAAGCAAATAAATTAAAAACTTTCAACAACGGATCTCTTGGTTCTGGCATCGA
>dereplicated_1375__130531__A017__ITS1F
CAAGGTTTCTGTAGGTGAACCTGCAGAAGGATCATTATTGAATGTTGGCGTGGGATTCGTCCCCCGCCTTTCTTCTTTAATTAAACGCCGGCCCGCAAGGGCCTGGAATAGTCGGTTCAGTGGGTGCAGGCGCTTGCGTTTGCGCCCCCC
>dereplicated_1395__130531__A017__ITS1F
CAAGGTTTCCGTAGGTGAACCTGCGGAAGGATCATTACCGAGTGAGGGCCCTCTGGGTCCAACCTCCCACCCGTGTTTATCGTACCTTGTTGCTTCGGCGAGCCCGCCTCACGGCCGCCGGGGGGCATCTGCCCCCGGGCCTGCGCTCGCCGAAGACACACAAACGAACTCTTGTCTGAAGATTGCA
>dereplicated_1533__130531__A017__ITS1F
CAAGGTCTCCGTAGGTGAACCTGCGGAGGGATCATTACTAGAGTGTAGGGCCTCCGGGCTCGAACTCCCACCCTTTGCGAACCAAAATTCTTGTTGCCTCGGGGGCGACCCGGCCTCCGGGTCGGGCCCCCGGCGGACCACCGAACTCTTGCATCGAAGCGTCGGAGTGAATAGTAAATTAATGAAAACTTTCAACAACGGA
>dereplicated_1636__130531__A017__ITS1F
CAAGGTTTCCGTAGGTGAACCTGCGGAAGGATCATTACTGAAAGATCACGGGGTTTTGAGACTGCATCTTGAATGGTGTGTGCTCGACCCTACTCTTTTATCCACATACACCTTTTGTGCACTATGGGACGATTTAAAAAGTCCCCTTTATTTACACAAACACTTGGTATATGCATGTATTTAATACTCTATTGAGTAATGTACAACTTTCAACAACGGATCTC
>dereplicated_1685__130531__A017__ITS1F
CAAGGTTTTCGTAGGTGAACCTGCGGAAGGATCATTATTGAAGCACAAGAGCGCACTTCATTGTGGCTCGACCCTTCATATCCATTCACCCTGTGCACTGTAATACCTTTTCTTATCAGACTCCACAAGTCGAAGGATGTATTCTCTAATAAAGAACAAAACTTTCAACAACGGATCTCT
>dereplicated_1772__130531__A017__ITS1F
CAAGGTCTCCGTTGGTGAACCAGCGGAGGGATCATTAGAGAGTTCTCATAAAACTCCCAAACCCATGTGAACATACCTTCTGTTGCCTCGCAGGTCGCGCCGGCGCCGAACCGCGTAGCACCCTACCCCCCGGTAGGGCCTACCCGGGACGAGCCGGCGGTCTCCCCTGCCGGCGGCCCACGAAACTCTGTTTTAGCATATTGAATTCTGAACGTATAACTAAATCAGTTAAAACTTTCAACAACGGATCTCTTGGTTCTGGCATCGAT
>dereplicated_1874__130531__A017__ITS1F
CAAGGTCTCCGTAGGTGAACCTGCGGAGGGATCATTACTGAGTGAAGGGCTCCGGCCCGACCTCCAACCCCATGTTTTCTCACCTTGTTGCTTCGGGGGGGTGACGCTGCCCTGCGCCGCCGACGCCCCCGGAGAACCACTAACTCTGCATCGTTTGCGTCTGAGTGATCAATAAATTAAATCAAAACTTTCAACAACGGATCTCT
>dereplicated_1930__130531__A017__ITS1F
CAAGGTTTCCGTAGGTGAACCTGCGGAAGGATCATTACCGTAGGGGGTTCGCCCCCTTCGAGATAGCACCCTTGATTTTTGAGTACCTTTCTGTTTCCTCGGCGGGTTCGCCCGCCAACGGGGACCTCCCAAAACCTTTTTGTAATAGCAGTATCT
>dereplicated_2009__130531__A017__ITS1F
CAAGGTTTTCGTAGGTGAACCTGCGAAAGGATCATTACCGAGTCAAGGGCCTTCGGGTCCGAGCCTCCCAACCCCATGTCTACCATCTCTGTTGCTTCGGTGGGCTGTGTCCCGCCGGGGGTCTCCGGGCCCCCGGCGTAACCACCACCGAAGGTCCCTCCAAAACCATTCAAACCCGCCC
>dereplicated_2056__130531__A017__ITS1F
CAAGGTTTCCGTAGGTGAACCTGCGGAAGGATCATTATTGAATAATTGAAGTCGGTTGAGCTGGTCCTCTGGACATGTGCTTGCTGCTTCTATTCATTCTATCCACCTGTGCACCTTTTGTAGAGCTTTGAAGAGGGTCTTGACCTAGGTTGAGATTAGTATTCAGGTTCTATGTCCTATACAAACTCTATG
>dereplicated_2346__130531__A017__ITS1F
CAAGGTTTCCGTAGGTGAACCTGCGGAAGGATCATTATCCATCCAAAACCAGCTGCGGTGGCGGCCCTGCGGTATACCCGTGGTGGTCTGCGCCGCACGTCTGCACCCTTTCTTTACGAGTACCTTCGTTCTCCCTCGCAGGGCAACCTGCCGTTGGAACCAAACAAA
>dereplicated_2351__130531__A017__ITS1F
CAAGGTCTCCGTAGGTGAACCTGCGGAGGGATCATTACCGAGTTAGGGTCCTTCAAGGGCTCGACCTCCAACCCTTTGTCTACCTACCTTCGTTGCTTCGGCGGGTCTGTCACCCCTCCTTGGGGGGCGACGCCGTCGGTGGCCAACCTATTAAACTCTTGATGAAACGTGTCGTCTGAGTAATATTATAAAAAATTAAAAAACAAAACTTTCAACAACGGATCTCTTGGTTCTGGCATCGAT
>dereplicated_2355__130531__A017__ITS1F
CAAGGTTTCCGTAGGTGAACCTGCGGAAGGATCATTAAAGGTTCTTGGCGCTCTGCGTCATTCCTGTCCTGCAGCTGTGCGCCCTCGGGCTGCACGCTGCGGAACGTACCTCTCCATGTGCACGCATTCGGTTGGGGCATTGTTGCCACTTCCGCCTTTTTACATTCAATTCCTGTCTCG
>dereplicated_2363__130531__A017__ITS1F
CAAGGTTTCCGTAGGTGAACCTGCGGAAGGATCATTACCGAGTAAGGGTTTTCCACAAGGAGCCCAAACCTCCAAACCTGTGTCTACTTTACCTATTGTTGCTTCGGCGAGCCCGCCCTCCAGGGCCGCCGGAGGGAGGGTAACCCCTCCCCTCTGGCCTGTCGCTCGCCGGTAGCCC
>dereplicated_2371__130531__A017__ITS1F
CAAGGTTTCCGTAGGTGAACCTGCGGAAGGATCATTACAGAATACAACGGCCGCAAGGTCTAACCTTCTATAATCCTTTAAAACACCTGTGCACCCTGTTTGAAGTTTGGTTGACAAAACCGTCTGCCGTCTTTGAATATCTTTTTTTTTTATCACAAACATGTTGTAATGAATGTAAACCTATTGTAACAAAAATACAACTTTCAACAACGGATCTCTTGGCTCTCGCATCGATG
>dereplicated_2431__130531__A017__ITS1F
CAAGGTTTCCGTAGGTGAACCTGCGGAAGGATCATTATTGAATCTGAAGACCCATCTCTGGGTTTTCAACCTTTCAATTTTCAAACACATGTGCACCGTATGGGGATGAATACACCAACCAGTAAAGGGTGGTGTTACTAGTCCTCTGACATTTCCATATTAAAGCCCAAGTCAATGAATGTGTATTATCATAACAATAAAACTTTCAACAACGGATCTCTTGGCTCCCGCATCGA
>withinsampleotu_50__130531__A018__ITS1F
CAAGGTCTCCGTTGGTGAACCAGCGGAGGGATCATTACAGAGTACCTACTCTCTACCCTTTGTGAAACCTTTACCTGTTGCTTCGGCGGCGCCTCCGGGCGCCCGCCGGAATAATCAGAATCTCTGTTCTCGAACCCGACGATACTTCTGAGTGTTCTTAGCGAACTGTCAAAACTTTTAACAACGGATCTCTTGGCTCCAGCATCGATGAAGAACGCAG
>withinsampleotu_68__130531__A018__ITS1F
CAAGGTCTCCGTTGGTGAACCAGCGGAGGGATCATTAAAGAGTGTAAAAACTCCCAACCCATGTGAACCCTACCTTCCCCTCGGGCCTATAAAAGGCCCCTGGGCGTTGCTTCGGCCCCTGGCGACAGGGGTCGGAGGTACCAAACTTTTATTTTTACAGTATCTCTGAGCCTATTGGCAACTATAACAACTTTCAACAACGGATCTCTTGGCTCCAGCATCGATGAAGAACGCAGC
>withinsampleotu_109__130531__A018__ITS1F
CAAGGTTTCCGTAGGTGAACCTGCGGAAGGATCATTAATGAGTAAGATGCCTTTGTGGTGTCGATCTCCAACCCATTGTTTATCAACTTTTGTTGCTTCGGTGAATTAAAATTCACCAGAAGATATTTTTTAAATTCTTTGAATACAATCT
>withinsampleotu_137__130531__A018__ITS1F
CAAGGTCTCCGTTGGTGAACCAGCGGAGGGATCATTACAGAGTATACCACTCTCCACCGTTGCGAACGTACCGCCGTTGCCTCGGCGGGGGCCTCCGGCAGTTCGGCTCTTGCGGCCGGCGCCGGGGGCTCGTCCGCCGGGGAACACACAAACTATTGCTGTTACAGTTTCTCTGAGTACTGCGGGAATTCTTACAACTTTCAACAATGGATCTCTTGGCTCTG
>dereplicated_440__130531__A018__ITS1F
CAAGGTCTCCGTAGGTGAACCTGCGGAGGGATCATTACTGAGTGAGGGCTCCGGCCCGACCTCCAACCCTTTGTGATTAAACCATTGTTGCCTCGGGGGCGACCCGAGCTCGTCTCGGTGAGCCCCCGGTGGACCACTTCAAAACACTGCATCTTTGCATCAGATCAAACAAGTTTAATTTATTAAAACTTTCAACAACGGATCTCTTGGTTCTGGCATCGATGAAGAA
>dereplicated_765__130531__A018__ITS1F
CAAGGTTTTCGTAGGTGAACCTGCGAAAGGATCATTAGTGAATTCAGGGTGACTCTGTTAAGAGAATCCCGATACACTATTTTCACACACTGTGCACTAGACTTTTTTAACTTTTTGTTAAAACACTTTTGTCATTTAAGTTTTGTGATGTACAATCATGATAATGAAAGTAAAACTTTCAGCAATGGATCTCTTGGCTCTCGCATCGATGAAGAACGC
>dereplicated_955__130531__A018__ITS1F
CAAGATTTCCGTAGGTGAACCTGCGGAAGGATCATTACCGAGTTAGGGTCCCTCGTGGCCCGATCTCCAACCTTGTGTTTACCCATACCACGTTGCTTCGGCGGGCCCGTCCCTTTTCGGTAGGACCGTCGGACCTGTTCGTTCAGGTCTGGCCCGTTGCCCGTCGATAGCCCACAAACCACAACTCTTGATCAATTGTGTTGTCTGAGTTATACAAACAAAAATTAAAGCAAAACTTTCAGCAAACGGATCTCTTGGTTCTGGCATCGATGAAGAACGC
>dereplicated_1051__130531__A018__ITS1F
CAAGGTTTCCGTAGGTGAACCTGCGGAAGGATCATTATCGAGCGGGGGTCCCCTGTGGACCTACACCCCGTCTCTCCTGTTTACAAACCACGATTGTTTCTTCGGCGGCTCGACGCCCTCCCCCGCTTGGGGGTCTGCGCGCCGCCGGAGGCCCATTTTAAAACCTTTTATTGAAACTATATTGTCTGAGTTTAAAAAAAAAATAAGCAAAAACTTTCAACAACGGATCTCTTGGTTCTGGCAACGATGAA
>dereplicated_1173__130531__A018__ITS1F
CAAGGTTTCCGTAGGTGAACCTGCGGAAGGATCATTAGTGAACGCCTTCGGGCTATCCTATCCAACACCTGTGCACTGTGGGGCTTCGGCCCTAACAAACATGTTGTAATGAATGTATAAACTGTAATCTATAAAACTTTCAACAACGGATCTCTTGGCTCTCGCATCGATGAAGAACGCAG
>withinsampleotu_20__130531__A019__ITS1F
CAAGGTTTCCGTAGGTGAACCTGCGGAAGGATCATTACCGGATTGCCGCGGGGGCCTAATGGCTCCCGCAGCGATTTTCCTACCATGTCTTTTGAGCACCCTTCGTCTTCCCTCCGGTCTCCGGGCCGGAGGCGACACATCGGAACCTCCTTTCGTAGTGGCAGTCTTCCGTCAGATATTTTTTACAAAACAAATTACAACTTTCAACAATGGATCTCTTGGCTCTGGCATCGATGAAGAACG
>dereplicated_329__130531__A019__ITS1F
CAAGGTTTCCGTAGGTGAACCTGCGGAAGGATCATTATTGAATCGTGCCAGTGGCCGCTTGCGGACCACCTGGTCACCCTTCATCATCATACCCTGTGAAACGTGGCCCTTTTTCTTTGACGCTTTCTTCGGCGCATCGAATCAAACGAGTCATTTCTTGAAGACATGAGAAATGAGGCACGAAATGAAGCAACGGATCTCTTGGCTCTCGCATCGATGAAGA
>dereplicated_400__130531__A019__ITS1F
CAAGGTCTCCGTTGGTGAACCAGCGGAGGGATCATTACCGAGTTGTCAAGACTCCCAAACCCATGTGAACATACCTCTGTTGCCTCGGCGGGCCCCCGCGGCCCGCCCGGCGGCCCACGAAACTCTGTTTTATATAACTCGTATTCTGAACCCACAACTTAATAAGTTAAAACTTTCAACAACGGATCTCTTGGTTCTGGCATCGATGAAGAA
>withinsampleotu_86__130531__A022__ITS1F
CAAGGTTTCCGTAGGTGAACCTGCGGAAGGATCATTATAGTCTAGTCAAACTAGTACTTTGTGCACATTCTGCGGTTGTTCTATTAAATCATTCATGAGCCGCACATTCACTATTATCCTTATCATAATTAACTGATAAAAAAAAACTCACAACAATGGATCTCTTGGCTCTGGCATCGATGAAGAACGCAGCAAA
>withinsampleotu_101__130531__A022__ITS1F
CAAGGTTTCCGTAGGTGAACCTGCGGAAGGATCATTACAGAGTGTTAGATACCTCATCGGTATCGACCTCCTACCCTTTGTTTAATTAATTTTCGTTGCTTTGGTAAATCGTTAATATACATCTGTATATTACCACCGGTTTATTGCAAATTGGTGTGATGTTTACCAAAGGCCTTTTCAAAATTATAATATTTTATGATATCTGATG
>withinsampleotu_143__130531__A022__ITS1F
CAAGGTCTCCGTTGGTGAACCAGCGGAGGGATCATTAGAGAGTATAACAACTCCCAAACCCATGTGAACTTACCTATCGTTGCCTCGGTGGAGAGGGGGCGAGCCCTGTGATAATAAGTACCTTCACTTTCCCTTGCTCAGGGTTGAGGGGGCTACCTCTCTCGCCGCCGATGGCCCGCGAAATTCTGTTTTATTTTGGAACTCTG
>withinsampleotu_172__130531__A022__ITS1F
CAAGGTTTCCGTAGGTGAACCTGCGGAAGGATCATTCAGAGAGCGAGCGGGCCCGCCCCACCAGGCAGCGCCCGCGCCCTCCATCCCAAGCGTACCTTCCAGCCTAGCTCCGGCGGCGGCCAGTCCACGGCCGGAGCCCACACAAAACCCATCTGTACATGCGGGCGTCTGAGGAATTTTGGCAAAGAAAACAAAACTTTCAACAACGGATCTCTTGGCTCCGGCATCGATGAAGAACGCAGTGAA
>dereplicated_322__130531__A022__ITS1F
CAAGGTTTCCGTAGGTGAACCTGCGGAAGGATCATTACTGTGATGCTGCCCGGCTCGGGCGTGCTCACCCTGTGTATCACCGGTTGCTTCGGCGGGTGCGCCCGCCGGAAGATCGCCAGACTCTGTTGAACGTGCCGTCGGAGTAGCAGCGAATGACAAAACTTTCAACAACGGATCTCTTGGTTCCGGCATCGATGAAGAACGC
>dereplicated_661__130531__A022__ITS1F
CAAGGTTTCCGTAGGTGAACCTGCGGAAGGATCATTAGTGAACGGCCGGGAGGCCTTAAACTCCAACACACACCTCTGTGAACCGTGACCCTCGGGTCAAAATTTTACAAGCTTTATGAAGTCATGAACGTTTTATACATTAACAAAAACAAAACTTTCAACAACGGATCTCTTGGCTCTCGCATC
>dereplicated_1339__130531__A022__ITS1F
CAAGGTTTCCGTAGGTGAACCTGCGGAAGGATCATTAATGAGATTTTTTACCGCAAGGCAGGAAGTTTCCGTCCTCATGTCAATCTTAACTCAGTTGCTTTCGGCGGAGGCGTTTGCTGGTGACAGCAGACCGCCGTCGGTGTACCATTTTTTACAACCTAAGAATACTTGGAAGTCTGACTGGAAACAGAAGAAATTCATATACAAA
>dereplicated_1617__130531__A022__ITS1F
CAAGGTTTCCGTAGGTGAACCTGCGGAAGGATCATTAATGAATCATAAAGGACGATTCTTTTTAGAAGCGTCCGTTTTTATGTTCATCCTTCACACTGTGCACATTACATTTTTTACACCTTTTTTAACACAAGTAGTTCATGAATGTTCAAAGTCTCGTTAATTCGAGCATAAAAAGTTAATACAACTTTCGGCAACGGATCTCTTGGTTCCCGCATCGATGAAGAACGCAG
>dereplicated_1898__130531__A022__ITS1F
CAAGGTTTCCGTAGGTGAACCTGCGGAAGGATCATTAGTGATTTGCCTCTGGCATTAAACTTTATCCACATACACCTGTGCATCGTTGAGTATGAGCAATCATACTTACTTTACAAACATCTGTGTAATGAACGTCATATTATTATAACATAATAAAACTTTCAACAACGGATCTCTTGGCTCTCGCATCGA
>dereplicated_2123__130531__A022__ITS1F
CAAGGTTTCCGTAGGTGAACCTGCGGAAGGATCATTAGAGAAGCAGCTGATCGTAATGACAGCAACCCTCTTTCCACCCTGTGAACCATTGGGAGCGAATGCGAGAGTGTTCGCTCCGTCTCATCAAACATCAGTCACTGTATGTAACAAACTAAAAACAAACAAAACTTTCAACAACGGATCTCTTGGCTCTCGCATC
>dereplicated_2256__130531__A022__ITS1F
CAAGGTCTCCGTTGGTGAACCAGCGGAGGGATCATTATAGAGTTATTAAAACTCCCAAACCCATGTGAACTTACCATTGTTGCCTCGGCGGACCTACCCTGTAGCTACCCTGTAGCTACCCGGTGGCGCCCGCCGGTGGATTTTTAAACTTTGTTATTAGTGTCTTCTGAGGGTCTTATTTTAATAAGTCAAAACTTTCAACAACGGATCTCTTGGTTCTGGCATCGATGAAGAACGTA
>withinsampleotu_111__130531__A023__ITS1F
CAAGGTTTTCGTAGGTGAACCTGCGGAAGGATCATTAATGAAGAACAAGAGCGCACTTCACTGTGGCTCGACCCCTTCATATCCATCACCCTGTGCACTGTATACCTTTTTTTAGACTCTACAAGTCAATGAATGTACTACTTAATAAAGTAACAAAACTTTCAACAACGGATCTCTTGGTTCTCGC
>withinsampleotu_164__130531__A023__ITS1F
CAAGGTTTCCGTAGGTGAACCTGCGGAAGGATCATTACCGAGTTAGGGTCCTCGTGGCCCGATCTCCCAACCCTTGTGTTTAACAAACCATGTTGCTTCGGCGGGCCCGTCTCTCGAGACCGCCGGAGGACCGTCACACGTCCTCTGGCCCGTTGCCCGCCGGTG
>dereplicated_473__130531__A023__ITS1F
CAAGGTTTCCGTAGGTGAACCTGCGGAAGGATCATTAGCGAAATCCAAATTGGTCGGTGTCCCGGTACCGAAAGGGTCGGGCCCTTCCATCATCTCATACACCTTTGTCGAACTGTAGGGAGATTGGTTAATGCCTTTCTCCCACCTTTTCATACCCTTGAAGTCTGAGAATGAAGTCTTGGTGAAAACCAAAAATACAATTTTCAACAACGGATCTCTTGGCTCTCGCATCGATGA
>dereplicated_980__130531__A023__ITS1F
CAAGGTCTCCGTTGGTGAACCAGCGGAGGGATCATTAGCGAGTTGCAAAACTCCCTAAACCACTGTGAACTTTACCTGCTGTACGCCTTCCGTTGCCTCGGCGGACCTCCGGGGGCCGCCGAGGGGACGAGGGCCCCAAACTATTGCTGTACTTGGCCACTCTGAGTATTGCTTCCAAATAAGTTAAAACTTTCAACAACGGATCTCTTGGTTCTGGCATCGATGA
>dereplicated_1177__130531__A023__ITS1F
CAAGGTTTCCGTAGGTGAACCTTCGGAAGGATCATTACCGTAAAACGCGCCTCCGGGGCACAACAAGCGTTTATCCACCCTTGATTTTGAGCACCTCTCGTTTCCTCGGCGGGTTCGCCCGCCAAATGAGGACCCTTTGAACTCTTGTAGTTAGCAGTTTTTGTCTGAGATTATAC
>dereplicated_1679__130531__A023__ITS1F
CAAGGTTTCCGTAGGTGAACCTGCGGAAGGATCATTATCGTGGGGACTCGCTCCCCATACAGATAGGACCCTTTGTTCATGAGCACCCTCTGTTTCCTCGGCAGGCTCGCCTGCCGCCGGGACTCGTACCAAACCCTTTGCAATAGCAGTACCCTCAGCAGCAAACAAAATATCAAAACTTTCAACAACGGATCTCTTGGTTCTGGCATCGATGAAGAACGCAG
>dereplicated_1743__130531__A023__ITS1F
CAAGGTTTCCGTAGGTGAACCTGCGGAAGGATCATTACCGAGTGCGGGCCCTCTGGGTCCAACCTCCCATCCGTGTCTCTTGTACCCTGTTGCTTCGGCGGGCCCGCCTTTTGGCCGCCGGGGGGCTTCCCGCCCCCGGGCCCGCGCCCGCCGGAGACTCCAACACGAACACTGTCTGAAGGTTGCCGTCTGAGTTTTCATATACGAAAAATCGTTAAAACTTTCAACAACGGATCTCTTGGTTCCGGCATCGATGAAGAACGC
>withinsampleotu_67__130531__A024__ITS1F
CAAGGTTTCCGTAGGTGAACCTGCGGAAGGATCATTAATGAAATGCCGGAAGGCGCTTTCAAAACTTTCCACCCCTTTGTGAACCAGCGCGTGGGCCGAGTAAGGGTTCGCGCCCCGAAGGCCCGCGCTTTTATTATACATCATACCCCATAGAAAGTCTCAGAATGTGCACTGCGTTAACTCGCATAAATACAACTTTCAGCAACGGATCTCTTGGCTCTCGCATCGATGA
>dereplicated_291__130531__A024__ITS1F
CAAGGTTTCCGTAGGTGAACCTGCGGAAGGATCATTACTGAGTTCACGCCCTAACGGGTAGTTCTCCACCCTTGTGTATTTATACCATGTTGCTTTGGCGAGCCGCACAGCTTCGGCTATGCCTTGGGCTTTCGAGCCTGAGTGTGCTCGCCAGAGGAAAACTAAACTCTGATTATTTTTGTCGTCTGAGTACTATATTAATAGTTAAAACTTTCAACAACGGA
>dereplicated_697__130531__A024__ITS1F
CAAGGTCTCCGTAGGGTGAGTTGTCCAACCACGAAAGCCTTTTCACAATCGCTAACGAAATTACAGTGAACCTGCGGAGGGATCATTAATGAGTGAAGATTTCAGCAATGAAGTCGACCTCCAACCTTTGTGCTCTATCCTTTTGCCTCGGGG
>withinsampleotu_22__130531__A025__ITS1F
CAAGGTAGCTGTAGGTGAACCTGCAGCTGGATCATTTCGAGAGTTTTCGAACTTTCACAAATTGAGGCAAATATTCTTCCCGAACGTGACTTTCACTTTGGCGGAGATGTAACAACTCATAACGGTGGATGTCTCGGCTTCCCAATCGATGAAGAACGCAGCAAA
>withinsampleotu_40__130531__A025__ITS1F
CAAGGTCTCCGTTGGTGAACCAGCGGAGGGATCATTACCGAGTTTACAACTCCCAAACCCCATGTGAACATACCTGTTTCGTTCCCTCGGCGGTGTCCGGCAACGGCCCGCCAGAGGACCCAACAAACTCTTTTGAATTTTTCAGTATCTTCTGAGTGAAAAAAACAATAAATCAAAACTTTCAACAACGGATCTCTTGGTTCTGGCATCGATGAAGAACGCAG
>withinsampleotu_46__130531__A025__ITS1F
CAAGGTCTCCGTAGGTGAACCTGCGGAGGGATCATTACCGAGTGAGGGCGTTCTGCGCCCGACCTCCAACCCTATGTTTAACCAAACCTTCGTTGCCTCGGGGGCTGCTCGGCTTCGCGCCGGGGCCTCCGGTGGACTTTGTCAACACGCTGTACTATTGCCGTCGGAGTTGGGTTGCGAATTAATTAAAACTTTCAACAACGGATCTCTTGGTTCTGGCATCGATGAAGAACGCA
>withinsampleotu_56__130531__A025__ITS1F
CAAGGTTTCCGTAGGTGAACCTGCGGAAGGATCATTACCAAACTGGCCGCAAGGCCTGCTGGAGGGTGGCTTCGGCCCCCGACAGTATACCCTTTGTGAAAAACCTCTGTTGCTTCGGCGGCATCCTCGGGGGAAACCCCGTGGTGTCAGCCCGCCGACGGCACCTTCAAAAACTCAGTTGGAAACCTTTCTGTCTGATAAATTAGCGAATGCTATAAAACTTTCAACAACGGATCTCTTGGTTCCCGCATC
>withinsampleotu_64__130531__A025__ITS1F
CAAGGTTTCCGTAGGTGAACCTGCGGAAGGATCATTATTGAGTTAGGGTCTTTGGCCCGATCTCCTACCCTTTGTCAAATCGACCATGGTTGCTTCGGTGAATCTCACCGATAGCCTCTTTAATCTTCTTGAATAATTTGTCTAAATGTTAAGATTTGATTTTCAAATCGAATAATAAAACAAAACTTTCAACAACGGATCTCTTGGTTCTGGCATCGATGA
>withinsampleotu_80__130531__A025__ITS1F
CAAGGTTTCCGTAGGTGAACCTGCGGAAGGATCATTACGAATGTTATAGCTGGTCTTTTGGCCGGTTCTATTCTACCCTGCTTTTTGCGCACCTTCTTGTTTCCTCGGTAGCTCGCCTGCCGATAGGACAAACTTTTCAACTCAATTTTATTAGCAT
>withinsampleotu_104__130531__A025__ITS1F
CAAGGTCTCCGTTGGTGAACCAGCGGAGGGATCATTAAAGAGTTGTAAAACTCCCAAACCCATGTGAACATACCTGTTGCCTCGGTGGGCTACCCGGTAGCTACCCTGTAGCTACCCTGTAGTCTGCCGAAGGAACTCTAAACTCTTGTTTATCAGTATCATCTCTGAATATAACTTTTAAATAAGTCAAAACTTTCAACAACGGATCTCTTGGTTCTGGCATCGAT
>dereplicated_57__130531__A025__ITS1F
CAAGGTCTCCGTTGGTGAACCAGCGGAGGGATCATTAAAGAGTTTTGATAACTCCCAAACCCATGTGAACTTACCTTTTGTTGCCTCGGCAGGTCGTGTCTATCTTGCGGCCTCCTACCCTGTAGGAGACTGCCCGGTAGTCACGGGTCTACCTGTCAGTGGCCCGTTAAACTCTGTTAATCATACGCCATTCTGAATTATCAAGTAAATAAGTTTAAAACTTTCAACAACGGATCTCTTGGTTCTGGCATCGATGAAGAACG
>dereplicated_143__130531__A025__ITS1F
CAAGGTCTCCGTTGGTGAACCAGCGGAGGGATCATTACCGAGTTTTCAACTCCCAAACCCCTGTGAACATACCTGAACGTTGCTTCGGCGGGACCGCCCCGGCGCCCTCAGCGGCCCGGAACCAGGCGCCCGCCGGAGGACCCAAACTCTTGCTTTTAACTAGTGGCATTCTCTGAGTCTCACAAACAAAATAAATCAAAACTTTCAACAACGGATCTCTTG
>dereplicated_201__130531__A025__ITS1F
CAAGGTTTCCGTAGGTGAACCTGCGGAAGGATCATTACTAGTAGGATGGTTATTATGCCTCCTTAACATCCGGTGATGGAAATTGATGTTGCTTTGGCGGGTGCACGCACGTGCCTGCGGCTACGGCTGGCCCGCCGGGAGTACTTTACATAAACCTTATTTGAACGTCTCACATCTTATACAAATATATTAGAAAACTTTCAACAACGGATCTCTTGGTTCTGGCATCGATGAAGAACGCAG
>dereplicated_568__130531__A025__ITS1F
CAAGGTTTCCGTAGGTGAACCTGCGGAAGGATCATTACTGAGACTCAAATCTTCAGATTTGAACCTCCAACCCTTTGATTATATAACCTTTTGTTGCTTTGGTGAATGATCATCATATCATTCACCAACAGCCTAATCTTTAAAATTCTTGAATAAATTTGCAGTCTAAATATT
>dereplicated_737__130531__A025__ITS1F
CAAGGTTTCCGTAGGTGAACCTGCGGAAGGATCATTAAAAATAACAAAATCTACATACAAACACACACTTGTGCACCTTTGGTAGGCCCCTCGAGAGAGGGATCTACGATCTCTCATACAACACCTTTATATTGCATGGCCAGAATGTATACAAAAACCTTTTACAACTTTCAGCAATGGATCTCTTGGCTCTCGCATCGATGAAGAAC
>dereplicated_762__130531__A025__ITS1F
CAAGGTCTCCGTTGGTGAACCAGCGGAGGGATCATTACTGAGTTATAACAACTCCCAACCCATGTGAACTTACCTTCTGTTGCCTCGCAGGGCCCATCCGGGCGAGGTCATCTCGACCTCGACCGCTGGCGGCCTGCCGGTGGACTACTAAACTCTTGTTTTTTTGTGGAACTCTGAGTAACAAAACATAATAATCAAA
>withinsampleotu_10__130531__A026__ITS1F
CAAGGTTTCCGTAGGTGAACCTGCGGAAGGATCATTACCGAGTTAGGGTCCTCTGGGCCCCGACCTCCCATCCTGTGTTAAATCATTCACTGTTGCTTCGGTGAGCCCGTCCCTTGGGACCGCCGGCGGGGGATACACTCCCGCTGGCCCGTGCTCGCCGGTGGCCTACTTTAAACTCTTGATGAAACTGTGTCGTCTGAGTCTTACAAAAAATAATAAAAGCAAAACTTTCAACAACGGATCTCTTGGTTCTGGCATCGATGAAGAAC
>dereplicated_207__130531__A026__ITS1F
CAAGGTTTCCGTAGGTGAACCTGCGGAAGGATCATTAATGAATTCCAAGAGTGCTCTTTTTAGAGGCTCGACCTATTCATTTTCTTACCCTGTGCACAAACTACTCTTTTATACACATTTTTAACACTACAAGTCATCAGAATGTCAATAGTCTCTTGATTGAGCATAAATTGTAATAAAACTTTCGGCAACGGATCTCTTGGCTCCCGCAT
>dereplicated_16__130531__A027__ITS1F
CAAGGTTTCCGTAGGTGAACCTGCGGAAGGATCATTACCGAGTACCGGAGCTTTTGGGTTCCTACTCCCACCCTATGTTGACTTTAAACGTTGCTTTGGCGGATCGGTGGCCTCCACCGCCGGCATCACCCGAGGCTCTAAACCTCGGGGGCTGGAGAGCGTCCGCCAGAGGATTTTTAAACTCTGTTAATGGTGAATTCTGAGTCTCAAAGAAATAGAATCAAAACTTTCAACAACGGATCTCTTGGTTCTGGCATCGAT
>withinsampleotu_5__130531__A030__ITS1F
CAAGGTTTCCGTAGGTGAACCTGCGGAAGGATCATTAATGAATTGAAAGGGATAGTTGATGCTGACACCTTGTGTGTATGTGCTCACTTCCCGCCAATTTTAATCCATACACCTGTGCACAATCTGTCCGTATGGGATCTGGGAGCTTGCTCCTGATCCAATACGGTACAATTTACATAAACTCATGTCAGAACAATGAATGTTAACTAGCCGCAAGGCTTTTAATCAATATACAACTTT
>withinsampleotu_51__130531__A030__ITS1F
CAAGGTTTTCGTAGGTGAACCTGCGGAAGGATCATTAAAAATCGGATTACTCTGCAAAGAGAATGTCCGTTTTACACTTTTCACAAACACTTGTGCACTCGTTCTTTTTACAAGTTTTTGTAAAACACTTGTGACAATGGAAAACAGTTTTTAATGTAAATCTTTGAAAAATGAA
>dereplicated_221__130531__A030__ITS1F
CAAGGTTTCCGTAGGTGAACCTGCGGAAGGATCATTAATGAATTTTGAACCGGGTTGTTGCTGGCTCTCAGGAGCATGTGCACGCCCTTCAACTTCATCCATCCCTGTGCACTCACTGTAGCTCCGCGCAAGTGGGGCCTATGTACTTTCACACACACCTTTTAGACCGTGAATGTGAACCAGGTCTTTGAGACCTATATCTATACAACTTTTAGCAATGGATCTCCTGGCTCTCGCATCGATGAAGA
>dereplicated_654__130531__A030__ITS1F
CAAGGTCTCCGTTGGTGAACCAGCGGAGGGATCATTAGAGAGTGCCCTTACTCCCATACCCATGTGAACATACCTTATAGTTGCCTCGCGGATCGAGAGCACCGCTCCGGCGGCGTCTCTTAGCCGCCGAAGGCCCCTAAAACTCTGTTGTATTTTGGAACTCTGAATCATAAACTTAACAAGTTAAAACTTTCAACAACGGATCTCTTGGTTCTGGCATCGATGAAGAA
>dereplicated_746__130531__A030__ITS1F
CAAGGTCTCCGTTGGTGAACCAGCGGAGGGATCATTACTGAGTTCTACGCTCATAACCCTTTGTGAACCATTATACCCTGTTGCTTCGGCGGCGCGCCCCCAGGCGTGCCCGCCGGTATCATCAGTATCTCTGTTCGAACCCGACGTTACATCTGAGTGTTCTAAAAAGAACTATTAAAACTTTTAACAACGGATCTCTTGGCTCTAGCA
>dereplicated_621__130531__A032__ITS1F
CAAGGTTTCCGTAGGTGAACCTGCGGAAGGATCATTACCGAGTTCATGTGGTACTAGCTGCCACAGTCCTCCCTCCTTGCTTGTTTTTCCATGTTGCTTTGGCAGGCCGTCTTAGTCCGCTAGGCCACCGGCTCTTGGGCTGGTGTGCGCCTGTCAGAGCCCCTCAATTAGTCTCTTTAGCTGTGGTCTAAGTCCCAGAAATAAATGAAAACTTTTAGCAACGGATCTCTTGGCTCTGGCATCGATGAAGAACGC
>dereplicated_1195__130531__A032__ITS1F
CAAGGTTTCCGTAGGTGAACCTGCGGAAGGATCATTATCGAGTTAGGGTCCCCGTGGCCCGACCTCCAACCCTTTGTTGAACCGTACCAAGTTGCTTCGGCGGACCCGTCCTCCCTCGGGGGGACCGCCGGGGGGCGTGACACCCCTCGTGGCCCGCGTCCGTCGATGGCCCCCCTTCAAAACTCT
>dereplicated_1682__130531__A032__ITS1F
CAAGGTCTCCGTTGGTGAACCAGCGGAGGGATCATTACAGAATCGCAAGATCTCTGAAACCCCTGTGAACATACCGAAACGTTGCCTCGGCGGGTGCCGGTCCTGACCGGGCGCTGAAGCCCGCCGGCGGCCCCCCTAACTCTGTCTTACTGTTGTCTCTCTGAG
>dereplicated_2112__130531__A032__ITS1F
CAAGGTCTCCGTAGGTGAACCTGCGGAGGGATCATTACCAGACACTCGCCGGGCCCCGCCCGGCACCGTCTACCACCCTTCTGTGTACCGACCCTGTTGCTTCGGGGCGACCGGTCCCTCGCGGACGGGCCCCCGGTGGCTCCATTCAAA
>withinsampleotu_95__130531__A033__ITS1F
CAAGGTTTCCGTAGGTGAACCTGCGGAAGGATCATTAGTGAATTTGGGCGTTCCCTTCATGGGGAGCTCGACCTTCATTATCTACCCTGTGCACTATTTCTGATTGGGACGACCGTCCCAATTCAAACCTTATATAAACACTACAAGTCTAAGAATGTGTTGATATTGTAACCAAAAAAAAAACTTTCAACAACG
>dereplicated_715__130531__A033__ITS1F
CAAGGTTTCCGTAGGTGAACCTGCGGAAGGATCATTAATGAAATTCTGACTGAGGTTGTAGCTGGCCCTTCACGGGCATGTGCACGCCTCTTTCACAATCCACACACACCTGTGCACCTTTGCGTGAGCTTTTGGGGAGCGGGGCGGAAACGCCTCTAGTACCGGGGAGCTCGCGTCCCTTTTACAAACTCTTGTATGT
>dereplicated_800__130531__A033__ITS1F
CAAGGTAACCGTAGGTGAACCTGCGGTTGGATCATTGCAAAAATATGGGTGTGATATGTTGTAATGTGACACTAGATAATTTGACACAGTATATACAAATTTTACACAACTCTCCACAATGGATCTCTGGGCTCTTGCATCGATGAAGAACG
>withinsampleotu_39__130531__A035__ITS1F
CAAGGTCTCCGTTGGTGAACCAGCGGAGGGATCATTACAGAGTTTTCTTAACTCCCAAACCCATGTGAACTTACCATTGTTGCCTCGGCGGAGCCTACCCTGTAGCTACCCTACAAGGTGGCCACCCTGTAGCGCCCGCCGGTGGATTTTCAAACTCTTGTTATTTACAGTAATCTGAGAGTCTTATTTTAAATAAGTCAAAACTTTCAACAACGGATCTCTTGGTTCTGGCATCGATGAAGAACGC
>withinsampleotu_66__130531__A035__ITS1F
CAAGGTTTCCGTAGGTGAACCTGCGGAAGGATCATTAACCGTTACAAACAGTGTGTGCTGCGGCCCCCGAGGTGAGGCAACGAGCCTTCGGGAGGTCTGGGGTCCGCCCCTTCACGCGCACGCGTCTGCCATCCTTACTTTACGAGCACCTTCTGTTCTCCCTCGGCATGCGTCCTGCGCTGCCGTTGGAACTACAAAACTCTTTTTTGCATCTAGCATTACCTGTTCCGACAATAACAATCGTTACAACTTTCAACAATGGATCTCTTGGCTCTGGCATCGATGA
>withinsampleotu_104__130531__A035__ITS1F
CAAGGTCTCCGTTGGTGAACCAGCGGAGGGATCATTAGAGAGTATAACAACTCCCACACCCATGTGAACATACCTCCCGTTGCCTCGGCGGGGTGAGGGAATCACCCGCCAGTGGCTACCCGGGTACTCGTTACCCGGGAGTACAGGGTCCCTTCCTCCGCCGCAGGCCCGCGAAACTCTGTTTTCTCTTGGAACTCTGAATACCTA
>withinsampleotu_139__130531__A035__ITS1F
CAAGGTTTCCGTAGGTGAACCTGCGGAAGGATCATTACACATTTTGGCCGTAACAAGCCTTAACCCTTCTCTACATGTACCTTCACATTCTCCTTCGGCGGGGTAACGCCCGCCGTCGGAACCATCAAAACCCTTTTTGCATCTAGTATCATACCCGTTCTGATAAAAATTCAATCGTTACAACTTTCAACAATGGATCTCTTGGCTCTGGCATCGATGAAGAACGC
>withinsampleotu_144__130531__A035__ITS1F
CAAGGTCTCCGTAGGTGAACCTGCGGAGGGATCATTACCGAGCGAGGGCTCCGGCCCGACCTCCCACCTGTGTGAACCACGACTCTGTTGCCTCGGGGCGAGGGCCGCCGCGCCCTGCCCCGGGGGAGACCCGACCCTGCATCTGCGAGGCGTCTGCGAAAATACAGAAATTGAAGCCAAAACTTTCAACAACGGATCTCTTGGTTCTGGCCTCGATGAAGAACGC
>withinsampleotu_164__130531__A035__ITS1F
CAAGGTTTTCGTAGGTGAACCTGCGGAAGGATCATTATTGATGGAGAACGCACTACTGTGGTTCAACTTCAAATCCTCACACCGTGAACCGTTATATTTTTATTACACACCTTCAAAGTTAAAAGAATGTAGTAGGCTTATAAAAGTTGTAAAACTTTCAG
>dereplicated_185__130531__A035__ITS1F
CAAGGTTTCCGTAGGTGAACCTGGTAAGTCATAATCATTACTCTCGAACGATATCTATCATACTAAACGATTTCACAGCGGAAGGATCATTACTGAGTTAGGGTCTCTGGCCCGATCTCCAACCCTCTTGTACATTTTACTGTTCCATTGGCAGTGTCGGTGCTAGTCATCGGCCTGCCAGACTTTTAAATCTTATTCTATGATGTCGTGGCAATAAAACAAAATCTACAAAACCTTTAGCAACGGATCTCTTGGTTCTGGCATCG
>dereplicated_525__130531__A035__ITS1F
CAAGGTCTCCGTAGGTGAACCTGCGGAGGGATCATTACCGAGTGAGGGCCACCGGCCCGACCTCCAACCCTTTGCGATTGAAACTTTGTTGCCTCGGGGGTCACCCGTCCGCGGGGCCCCCGGCGGACCTTTCACACCCTGCGTCTGTACGTCGGTTTGTTTGATAAATCAATCAAAACTTTCAACAACGGATCTCTTGGTTCTGGCATCGATGAAGAACGCAGCAAA
>dereplicated_532__130531__A035__ITS1F
CAAGGTTTTCGTAGGTGAACCTGCGGAAGGATCATTATTGAAGAACAAGAGTGCACTTCATTGTGGCTCGACCCTTCATAATCCATCACACTGTGCACTGTAATACCTTTTATTTTAGACCCTACAAGTCAAAGAATGTACTACTTTGTATAAAGTAAACAAAACTTTCAACAACGGATCTCTTGGTTCTCGCATCGATGAAGAACGCA
>dereplicated_875__130531__A035__ITS1F
CAAGGTTTCCGTAGGTGAACCTGCGGAAGGATCATTACTGAGTCTAGGTTCTCTCTCGCGAGGCCTGACCGTTCAACCCAGTGTCAAAACTACACCTTGAATGTTGCTTCGGCGGGACGGTCTCCCCTGACCGCCGGAGGACTGGCCCTGCTGGTCCTCTGGAGCGTTGCCCGCCGATGGCCTATTTCAAATACTTGTACCAAACCATGATGCCTAAACGATACCCATGAATAATGGTTAAAACAAAACTTTCAACAACGGATCTCTTGGTTCTGGCATCGATGAAGAA
>dereplicated_909__130531__A035__ITS1F
CAAGGTCTCCGTTGGTGAACCAGCGGAGGGATCATTACTGAGTTACAAAACTCCCAACCCTTTGTGAACTTTACCATTGTTTTTGTTGCCTCGCGGGCTGCTCCAGGGCGGAGCTGTTGGCCTGTATACAGGTGCCCGCCGAAGGTCTTATAA
>dereplicated_1007__130531__A035__ITS1F
CAAGGTTTCCGTAGGTGAACCTTCGGAAGGATCATTACTGTAACGTCTCGGCTTGGAACCCCCCAAAAGGGCTACCGGCCAGCGTTTATCACCCTTGACTTTGAGCACCTTTTGTTTCCTCGGCGGCTCGCCCGCCAGTGAGGACCCCCCCAAACGCTTTGTAGTAGC
>dereplicated_1199__130531__A035__ITS1F
CAAGGTTTCCGTAGGTGAGTAGACATCGCCGTCCACGCCAAATGCTCTAAGAACACCAGCTAACGTCTTGCAAGGTGAACCTGCGGAAGGATCATTACCAGTTGGTGGCTTCGGCCTCCATTACGTCCTTTGTCAGAATTACTCGTTGCTTTGGCGGGTGCACCGGCTCGCCGGTGCCGCGCGGCACGGCCGGCCCGCCAGAG
>dereplicated_1401__130531__A035__ITS1F
CAAGGTTTCCGTAGGTGAACCCGCGGAAGGATCATTATCTATAACCGGGTGTGGCTGCGGCCTCCGGGGGCGTAGGCGTCGAAACGATGCCCTCTCTCTCGGGTGGTAGAGGTAAAACTCTCACGCGCCACATGTCTGAATCCTTTTTTTACGAGCACCTTTCGTTCTCCTTCGGTGGGGTGACCTGCCGTTGGA
>dereplicated_1428__130531__A035__ITS1F
CAAGGTTTTTCGTAGGTGAACCTGCGGAAGGATCATTATTGATGGAGAACGCACTACTGTGGTTCAACTTCAAATCCTCACACCGTGAACCGTTATATTTTTATTACACACCTTCAAAGTTAAAGAATGTAGTAGGCTTATAAAGTTGTAAAACTTTCAGCAACGGATCTCTAGGCTCTCGTAACGATGA
>dereplicated_1590__130531__A035__ITS1F
CAAGGTTTCCGTAGGTGAGTGATGGATCATCTTCCTGAGTCTCCTGGATCTGGTTGCTAACGTGTGTAGGTGAACCTGCGGAAGGATCATTACCGTGATGCGACCCGATGTATCGGGTCTGCTAACCCTCTGTGTACGTCCTGGTTGCTTTGGCGGGCCGTCCGTCCTGGCCGCTGGTTCGCCGGCGAGTGCCCGCCGATAGACCGTGAAACTCTGGTGAACGTGCTGTCTGAGCGGTGAGAGAATGAACAAAACTTTCAACAACGGATCTCTTGGTTCCGGCAACGATGAAGAACGCAG
>withinsampleotu_61__130531__A036__ITS1F
CAAGGTTTCCGTAGGTGAACCTGCGGAAGGATCATTAAAAAAGGTTCTGCTCGTCCTCCGCACTGAGAGGCGGCAGCATTCCTTCAACCCTTGTGAGAACTGACCACGTTGCTTCGGTGGGTGCGGGTGGCATGCAGCTCCCTTGTGGCTGTCGCCGCCGGCTTCAACGGTTCTTACTGCGCCCGACAGGGCGTCGTAGGCGCCCACCGGAGGACACATCCAAAACTCTTGAGAATAATCTGAGTCGGAAA
>dereplicated_693__130531__A036__ITS1F
CAAGGTTTCCGTAGGTGAACCTGCGGAAGGATCATTAAAGAATTCGGGCCTCCGGGCCCCCATTCTCAACCCTAATGTATACTTAACTTCGTTGCTTTGGCGGGAGTTCGCTCTCGCCAGAGGATCAAAACTCTTGAATCATTGCTGTCTGAGTATGATTAAATCATTAAAACTTTCAACAACGGATCTCTTGGTTCCAGCATCGATGAAGAAC
>dereplicated_1118__130531__A036__ITS1F
CAAGGTTTCCGTAGGTGAACCTGCGGAAGGATCATTACCAGGAAACGGTGCCTTCGTGGCCCGATTCTCCAACCACTGTGTACCAAACGTTCCGTTGCCTCGGGGGGTTTCCTGTGCTGCCGGCACACACCCCCCGAGGGCGTTTCAGAGAACCGTTTCGTCCGACGAACGTCTGATTCTACCCTGCGAATGCGATGAATACAACTTTCAACAATGGATCTCTTGGCTCCGGCATCGATGAAGA
>dereplicated_1205__130531__A036__ITS1F
CAAGGTTTCCGTAGGTGAACCTGCGGAAGGATCATTAACGTATCTCTGACGGGACGTGGTCCGCCCTGCTCCGGTCCAATAGGGCCGTGCAGCGGGTGGGCCGCTCCCGTTCGAACCTCACAAACCCACTGTGAACCTTCACGGCGGAGGGGGCTCGGTCTGTGCCGTGTCCCCGAGGCCGCATACCAAACTCCAGTTGCAAAGAATGTCGTGCGGACCTTGTGCCGCCTAAAACACATAACAACTTTCAACAACGGATCTCTTGGCTCTCGCATCGATGAAGAACGCA
>withinsampleotu_11__130531__A037__ITS1F
CAAGGTTTTCGTAGGTGAACCTGCGAAAGGATCATTACCGAGTCGAGGGCCGTAATGGCCCGAGCCTCCCAACCCGGTGTCGTCCACGCCCCCGCGTGCTTTGGCGGACACAGCCCGGGGCAGTTCTGCCCCGGGCGGCCGCCAAACGCCCATTTCAACTCTTCTGAACCGTGCCCCCCGGGGCGCGTCTGAT
>withinsampleotu_50__130531__A038__ITS1F
CAAGGTTTCCGTAGGTGAACCTGCGGAAGGATCATTACAGAGAAAAATGCCCCCTCGGGGGTATATCTCCCAACCCTTTGTTTACAATACATCTTGTTGCTTTGGCAGGCCCGTCTTTGGACCGCCGGCTGATTTTGCTGCTGGCCAGCGCCTGCCAGAGGATTTATGAAACTCTTTTATAACCTATCGTCTGACTTT
>withinsampleotu_94__130531__A038__ITS1F
CAAGGTTTCCGTAGGTGAACCTGCGGAAGGATCATTAGTGATTTGACCTCCGGGTCTGAAAAACTATTCCACATACCTCTGTGAACCGTCTGGTCTCCGGACCTCATATACAAACATCAGTGTAATGAACGTAAAAGTATTTATAACCTAATAAAACTTTCAACAACGGATCTCTTGGCTCTCGCATCGATG
>dereplicated_881__130531__A038__ITS1F
CAAGGTTTCCGTAGGTGAACCTGCGGAAGGATCATTATTCTAGTAGCTTGCTGCTGCTAAGGGGTTCTATCAGACTGTATAGTAATGTTACTGATGAGCAGCATGAACCTCAAACCCAACCCCTGTTTTTGCGTACCTATGTTTCCTCAGCAG
>dereplicated_996__130531__A038__ITS1F
CAAGGTCTCCGTTGGTGAACCAGCGGAGGGATCATTATCGAGTGTAAAAACTCACCAAACCCTGTGAACATACCTTCTGTTGCTTCGGCGGGATCGCCCCGGGCGCTCGTGTGCCCCGGACTCAGGCGCCCGCCGGAGGACCTAAACTCTTGTTTTTATGAGATTTATCTGAGTGGCTTTATAGCAAAAATGAATCAAAACTTTCAACAACGGATCTCTTGGTTCTGGCAT
>withinsampleotu_143__130531__A039__ITS1F
CAAGGTTTCCGTAGGTGAACCTGCGGAAGGATCATTACCGCTTGCTCGACGACCCCCCTGGGGGCCGCAGCACGCAACCCTTGCCTATATGTACCGTTCGTTACTCCCTCGGCGGGGTACACCCGCCGCTGGGGACCAACCAAACCCTCTGTATTAGAATGTCAACCTTCTGAAACAAACCAATTATTACAACTTTCAACAATGGATCTCTTGGTTCTGGCATCGATGAAGA
>withinsampleotu_159__130531__A039__ITS1F
CAAGGTCTCCGTTGGTGAACCAGCGGAGGGATCATTACAGAGTTATTCAACTCCCAACCATTTGTCAACTTACTCAGTTATGCCTCGGCGTAAGCTGGGCGGGTCGGACGTGCTACCCTGGAGCTACCCTGTAGCTACCCGGTAGCCGCGGCCGCCCCCTAGCCCGCCGGTGGTACGCTAAACTCTTGTTTAATTGTATATTCTGAGCGTCTTATTTTAATAAGTTAAAACTTTCAACAACGGATCTCTTGGTTCTGGCA
>dereplicated_1049__130531__A039__ITS1F
CAAGGTCTCCGTTGGTGAACCAGCGGAGGGATCATTAAAGAGTTTTATAACTCCCAAACCCATGTGAACATACCTTCTGTTGCCTCGGCAGGGCGCGGGGGCCCCGGGCTTGCCCTGGGACCGCCGCGGCTCACCCTGCCGGTGGCCCTGAAAACTCTGTTTAGTACCTGACTTCTGAAATCATAACTAAATAA
>dereplicated_1401__130531__A039__ITS1F
CAAGGTCTCCGTAGGTGAACCTGCGGAGGGATCATTACAAGTGACCCCGGTCTAACCACCGGGATGTTCATAACCCTTTGTTGTCCGACTCTGTTGCCTCCGGGGCGACCCCTGCCTTCGGGCGGGGGGCTCCGGGTGGACACTTCAAACTCTTGCGTAACTTTGCAGTCTGAGTAAACTTAATTAATAAAATTAAAAACTTTTAACAACGGATCTCTTGGTTCTGGCATCGATGAAGAACGCA
>dereplicated_1618__130531__A039__ITS1F
CAAGGTCTCCGTAGGTGAACCTGCGGAGGGATCATTACAAGTGACCCCGGTCTAACCACCGGGATGTTCATAACCCTTTGTTGTCCGACTCTGTTGCCTCCGGGGCGACCCTGCCTTCGGGCGGGGGCGATGTACAGCTACGTACGTCTGAGCATCGATCGATGTACAGCTACGTACGTCTGAGCATC
>dereplicated_2304__130531__A039__ITS1F
CAAGGTCTCCGTAGGTGAACCTGCGGAGGGATCATTACAAGTGACCCCGGTCTAACCACCGGGATGTTCATAACCCTTTGTTGTCCGACTCTGTTGCCTCCGGGGCGACCCTGCCTTCGGGCGGGGGCTCCGGGTGGACACTTCAAACTCTTGCGTAACTTTGCAGTCTGAGTAAACTTAATTAATAAATTAAAACTTTTAACAACGGATCGATGTACAGCTACGTACGTCTGAGCATC
>dereplicated_2518__130531__A039__ITS1F
CAAGGTTTCTGTAGGTGAACCTGCAGAAGGATCATTAGAGAATTTTTAGGGATTGATTTCGATCTTCCCGAACCTTCTTTTTTATCTTAAACACCTGTGCATTTGTGTGTGCGTTTCTGACGCATACACACACAATTTATTAAACTCTATGTTTTTTTGAGCGTAATTTTATTATAAACAAATAATAACTTTTGACAACGGATCTCTTGGTTCTCCCATCGATGA
>withinsampleotu_11__130531__A040__ITS1F
CAAGGTCTCCGTAGGTGAACCTGCGGAGGGATCATTACCGAGCGAGGGCCGCGAGGCCCGACCTCCCAACCTTGAAGTGCCACGACCCGACGTGCCTCGGGGGAGACCCGCGAGGGCCCCCCGGCGGCCGCCCGTCCAACGCAGATGACACGTCGTCCAGCGACAGAAGCAAACAAGCAAAACTTTCAACAATGGATCTCTTGGTTCCGGCATCGATGA
>withinsampleotu_66__130531__A042__ITS1F
CAAGGTTTCCGTAGGTGAACCTGCGGAAGGATCATTACCAAAAACAAAGCTTTGTGCCCGTCCGCGGGCCAGAGTGTCAACCTTCTGTGAACAGAAACGTCTCCGCTTCGGCAGCGGTCCGGTCAGCTTGGCCGGGCGTCAGCCTGCCGACTGCACAAGATTTAAACCTGAACCTGATCGAAACAGTCTGAAGGACCATTCTGAAAACTTGAATGAAAATCAAA
>withinsampleotu_130__130531__A042__ITS1F
CAAGGTTTCCGTAGGTGAACCTGCGGAAGGATCATTAAGAAGTTTGAAGGCGCGGAAACGCGTCCCTCTCCCTCTTAACCACTGTGAAACAACCTTCTTTGCTTCGGCAGCTCACCCCTCCCTAACCGGAGGCGGTGGTCAGCCTGCCGGCGGCATCAAACAAAACCATTCTTCTGTAACTGTAGTCAGTAAACTTACAAGCAAATAAGTTAAAACTTTCAACAACGGATCTCTTGGTTCTCGCATCGATGA
>dereplicated_471__130531__A042__ITS1F
CAAGGTCTCCGTAGGTGAACCTGCGGAGGGATCATTACCGAGTGAGGGCCTCCGGGTCCGACCTCCAACCCTTTGTGATTAAACCTCTGTTGCCTCGGGGGCGACCCGGCCTCTTCGGTTTGGGGCCCCCGGTGGACCATTATCAAACTCTGCATCTTTGCGTCGAGTGATCAAAGCCAAATGAATTAAAACTTTCAACAACGGATCTCTTGGTTCTGGCATCGATGAAGAAC
>dereplicated_943__130531__A042__ITS1F
CAAGGTTTCCGTAGGTGAACCTGCGGAAGGATCATTACCGAGTAAGGGTTTGCCCCCCACAAGGGGCGCCCGACCTCCCAACCCTGTGTCTACACTACCTTGTCGTTGCTTCGGCGGACCGGTTACCGACCAACTGGTTCCAACGACCGCCGGGGTCGGCCTAGCCGCCCTGGAGAGCTGTCCGCCGATGGCCATCTACACAAACTCTTGAACAAAACCATGTCGTCTGAATCTATTTTATTGATTAAACAAATCAAACCAAAACTTTCAACAACGGATCTCTTGGTTCTGGCATCGAT
>dereplicated_1352__130531__A042__ITS1F
CAAGGTTTCCGTAGGTGAACCTGCGGAAGGATCATTAGTGAATTCTGGGAGTCCCTCTTAACCGGAGAAGGCCCAATCCACTATTTTTCAAACCCTAGTGCATTTGTCCCCTTTTTAACACACTTTTGCATTTAAAAAGTTGTTTGATAAAATTTGATAAAGAAAGAAAAACTTTCAGCAATGGATCTCTTGG
>withinsampleotu_48__130531__A043__ITS1F
CAAGGTCTCCGTAGGTGAGTAAAGTCGGAACCATTCATCGCGTATATCACTACAAATACTAACGATTAACTTTAGGTGAACCTGCGGAGGGATCATTACCGAGTGAGGGCCATTTGGTCCGACCTCCAACCCTCTGATGAAATCCTTTGTTGCCTCGAGGGCGCCGGCCCGCCGGGACCCTCGGTGGACATTCGTTTAACGCTGCATCGTGTCGTCGGATGAAATGAGAAATTATTAAAACTTTCAACAACGGATCTCTTGGTTCTGGC
>withinsampleotu_85__130531__A043__ITS1F
CAAGGTCTCCGTTGGTGAACCAGCGGAGGGATCATTACCGAGTTTACAACTCCCAAACCCACTGTGAACATACCATATCGTTGCTTCGGCGGGATCGTCCCGGTGCTCAGCGCGCCGGAATCCGGCCCCCGCCGGAGGACCCTAAACTCTGGTTTTCCATGTGAATTATCTGAGTGGCTTTCAGCCGAAACAAAATGAATCAAAACTTTCAACAACGGATCTCTCGGCTCTGGCAT
>withinsampleotu_117__130531__A043__ITS1F
CAAGGTTTCCGTAGGTGAACCTGCGGAAGGATCATTATTGAATGAATTCGAGTCTCACGGTTGTCGCTGGCCTCTCGGGGCATGTGCACGCCTGGCTCATTTCCATCCTTCACACCTCTGTGCACTTTCCCATGGGTCGACATGATTCGGAAGTCTCGAGAGAGACGACTGGATTTTTTTTGGCCTGTGTGTTCTACAACTTACACCTGTCTGTCTCAG
>withinsampleotu_124__130531__A043__ITS1F
CAAGGTTTCCGTAGGTGAACCTGCGGAAGGATCATTATGGATAAGTTGAGAAATCGACTATCTCTGTGCACATTCTGCGGTCGAAAGTTAAATCATTAATGAGCCGCACATTCACTATTATCTTTATCATAAGAACAAGTAAAAAAAAAAACTCACAACAATGGATCTCTTGGCTCTGGCATC
>withinsampleotu_129__130531__A043__ITS1F
CAAGGTCTCCGTTGGTGAACCAGCGGAGGGATCATTACAGAGTTACTAAACTCCCAAACCATTGTGAACTTACCTATGTTGCCTCGGTGGTGGCTTACCCTGTACTTACCCTGTAGCCACCCTGTAGCTACCCGGTACTTACCCGGTAGCAGCCGCCGGTGGATCTTCAAACTCTTGTTTAATTATAAGCATTCTGAGTAATTACTATAATAAGTTAAA
>withinsampleotu_149__130531__A043__ITS1F
CAAGGTCTCCGTTGGTGAACCAGCGGAGGGATCATTATAGAGTTGAAAAACTCCCAAACCATTGTGAACCGTACCTCGTCGCCTCGGCGCGCGTTACCCTGTAGCTACCCTGTAGGCGCGAGCCTACCCTGTAGCTACCCTGTAACCCGCCGA
>withinsampleotu_170__130531__A043__ITS1F
CAAGGTCTCCGTAGGTAAGTGACTACCCGACGTTTACCCACGTTATAAATAGAAAATGTACTAATAATTTGTGTTTTAGGTGAACCTGCGGAGGGATCATTATAGAGTGAGGGTGTCTTGCCCGACCTCCAACCCTTTTGATGTACAACCTTTGTTGCCTCGGGCTTCCCACATTGGGACCCCAGAGGACCTTCATATTCTGTTTTTATTGCGTCTTGAGTTTTATGATCAAATGAATCAAAACTTTCAACAACGGATCTCTTGGTTCTGGCATCGATGAAGAA
>dereplicated_524__130531__A043__ITS1F
CAAGGTCTCCGTTGGTGAACCAGCGGAGGGATCATTAAAGAGTTTTTAACTCCCAAACCCCTGTGAACATACCTAAATGTTGCCTCGGCAGGTCGTCGCTCCCCTGGGAGCTTCGGACAAGCCTGCCATTGGCCCAACAAACTCTGTTTATACACTGTACCTCTGAAAACATAACCAAAATACGTTAAAACTTTCAACAACGGATCTCTTGGTTCTGGCATCGAT
>dereplicated_684__130531__A043__ITS1F
CAAGGTCTCCGTTGGTGAACCAGCGGAGGGATCATTACTGAGTTATACAACTCCAAACCCTATGCAAACCTACCAAAGTTGCTTCGGCGGACCGCCCCGGGCGCACCCAGTGCCCCGGGCCAAGGCGGACGCCGGAGGCTTCAAACTCTGTATTCACAGTGGATTTCTGAGTGGCATAAGCAAATAAATCAAAACTTTCAGCAACGGATCTCTTGGTTCTGGCATCGATGAA
>dereplicated_1047__130531__A043__ITS1F
CAAGGTCTCCGTTGGTGAACCAGCGGAGGGATCATTACTGAGTTCTCGAACTCCCAACCACTGTGAACATACCACTGTTGCTTCGGCGGGCTACCGGTTCGCCGGGACCCCCGCCGGAGACACCACAAACTCTTGTATTCTAAGGAATCTTCTGAGTCGTCTTACAAATAAGAATTAAAAACTTTCAGCAACGGATCTCTTGGCTCTG
>dereplicated_1363__130531__A043__ITS1F
CAAGGTCTCCGTTGGTGAACCAGCGGAGGGATCATTATCGAGTGTTACTACTCTCCAACCCTATGTGAACATACCTTTTGTTGCTTCGGCGGGTTCGCCCCGGGCGCCTCTGCGTGCCCCGGACCCAGGCGCCCGCCGGAGGATCCAAACCTTTGTCTTTACAGTGGATTATCTGAGTGGCTCTTGAGCAAATAAATAAAAACTTTCAAC
>withinsampleotu_26__130531__A046__ITS1F
CAAGGTTTCCGTAGGTGAACCTGCGGAAGGATCATTACCGAGTTAGGGTCCCCTGGGCCCGACCTCCCATCCTGTGTTAAAAATATTCTTTGTTGCTTCGGCGAGCCCGTCCACTGGACCGCCGGCGGGGTCGTCCCCGCTGGCCCGTGCTCGCCGGTGGCCCATTTTCAAACTCTTGATTGAATTGTGTCGTCTGAATCTGAAAAACATTAAAAATAA
>withinsampleotu_60__130531__A046__ITS1F
CAAGGTCTCCGTAGGTGAACCTGCGGAGGGATCATTACGAGAAATCCCGCCGGGCCCCGCGCCCGGCGCGCGTCCCTCTCGGGGGGGCGTCTTCTCCCACCCTTTGTGTGCCGACTCTGTTGCTTCGGGGGCGACTGTCCTGCTCGCGGGGCGGGCCCCCGGTGGCTCCAATCAAACTCGTTATTCGTGTCGTCCGAGTCTCGATATTATAATCGTAACAAAACTTTCAACAACGGATCTCTTGGTTCTGGCATCGATGAAGAA
>withinsampleotu_76__130531__A046__ITS1F
CAAGGTCTCCGTAGGTGAACCTGCGGAGGGATCATTACCGAGTTAGGGGCTTCGGCCCCGACCTCCAACCCTTTGTGAACCAACTCTGTTGCTTCGGGGGCGACCCCGCCGTTTGCGCGGCGGCGGCGCCCCCGGAGGCCAAATCAAACACTGCGTAACTTTGTAGTCGGAGTCTTGATAAATAAATCAAAACTTTCAACAACGGATCTC
>withinsampleotu_130__130531__A046__ITS1F
CAAGGTTTCCGTAGGTGAACCTGCGGAAGGATCATTGTTGAATAGTTCGTGGTGCTGTGCTGGCCTTTCGGGGCATGTGCACGCATTGCAATTATTTCATTATCTTTTTGTGAACCAGTGTAGGCTTGGTTGGATCTAGTTGTGCTTCGGCGCATTTGGTGAAGCCCAAGTCTATGATTTATATAAACCTTTGAATGTCTTTGAATGTCTTCTTTATTGGCCGCAAGGCTAGTAAAAACTATA
>dereplicated_653__130531__A046__ITS1F
CAAGGTTTCCGTAGGTGAACCTGCGGAAGGATCATTACCGTTGGAGCTTGCTCCATCTGGGATAGAACCCTTGCTTTTGTACCGTTTCGTTTCCTCGGCGGGTTCGCTCGCCGGTGGACAAACATAAACTCTTTGTAATAGCAGTATCTTCTGAGAAAAACAAATAGTCAAAACTTTCAACAACGGATCTCTTGGTTCTGGCATCGATGAAGAACGCAGCAAA
>dereplicated_1111__130531__A046__ITS1F
CAAGGTTTCCGTAGGTGAACCTGCGGAAGGATCATTCAGAGAGCTTGCGGGTCCCGCCCCTCGGGGCGGTCGCCCGCGCCCTCCATCCCGAGCGTACCTTCCAGCCTAGCTTCGGTGGATGTGCCCCGCGCCGCCGCGGGGCCCGCCGCCGGGGCCCACTCAAAACCCGTCTTCACAACGTTGGCGTCTGAGAAAACATGGAAAAAAACATTTAAAACTTTCAACAACGGATCTCTTGGCTCCGGCATCGATGA
>dereplicated_1261__130531__A046__ITS1F
CAAGGTTTCCGTAGGTGAACCTGCGGAAGGATCATTAATGAAATTCTGACTGAGGTTGTAGCTGGCCCTTCACGGGGCATGTGCACGCCTCTTTCACAATCCACACACACCTGTGCACCTTTGCGTGAGCTTTTTTGGGAGCGAGGCGGAGACGCCTCTAGTACCGGGAGGCTCGCGTCTTTTTTCACAAACTCTTGTATGTCTTCAGAATGTCTTACCTCGATGTTATAAAAAACGCATCTTAATACAACTTTCAACAACGGATCTCTTGGCTCTCGCATCGATGAAGAACGC
>dereplicated_1463__130531__A046__ITS1F
CAAGGTTTCCGTAGGTGAACCTGCGGAAGGATCATTAGCGAATTTGAGCTTGATAGCTCATTCACTATTTCTACCCTGTGCATCGTGACCCTTTTTTGCGCTATGCAAGAAACAAAGTCTCGCATGTGAATCATAAAAAGGCACAAAATGAAGCAACGGATCT
>withinsampleotu_25__130531__A047__ITS1F
CAAGGTAGCTGTAGGTGAACCTGCAGCTGGATCATTTTCCGATATCCAAAACTACTTACAATTAGGTCCCTCACCTCCTGGCCTTTATGAGGGGGAGGATACTGAGTAAGGGAGAGCAATCTTCCAATTTCTGGACCACCAACTTCACACTTGTCATTCCTTCGGGAATTCGATGAGTCTGCCGCTTCAAGTTCTCTCAACCGAGAGTTCGTGAAGCACGGCTTCCACAACGTGTCGCGATGGATGACTTGGCTTCCCATTTCGATGAAG
>withinsampleotu_27__130531__A047__ITS1F
CAAGGTAACCGTAGGTGAACCTGCGGTTGGATCATTGATAAAGCTGTATTCCGTGGTGCTGTAGTTGGAGTTTCTGATTTCAACTACATTTGCCATGAAATTTATTCCACCCCTTGTGAACTGTTGACTTTCTGGTTTCCCGCCCTATAAACTCAATGCATCTTTGTATTATTGCTTTGTT
>withinsampleotu_78__130531__A047__ITS1F
CAAGGTTTCCGTAGGTGAACCTGCGGAAGGATCATTAATGAATTGTAACAGGGGTTGATGCTGGTGGCTGATTTTTTTTTTGGCTACACATGTGCTCGCCTCTGGCAACTTTCATCCAAACACCTGTGCACCTTCTAGAGGGGTTTCTGGGCTTAATTGCTGATCTATTGGCACTTTTCCTGGATCCCCTTTCGTTCTTATATACACTGCTTTGCAATATTGAACGTGTATCTGCCTTAATGGCATTAACCTAATACAACTTTTTAACAACGGATCTCTTGGCTCTCGCATCG
>withinsampleotu_109__130531__A047__ITS1F
CAAGGTTTCCGTAGGTGAACCTGCGGAAGGATCATTATGGTGCAATGGAGGTGCGATGGCTGTTGCTGACCCTTCAAAGGTCGTGCACGCTCGAGCCCTCTCTTACACATCCACCTCACCCCTTTGTGCATCGCCCGCGTGGGTCCCCCCTTGGAGGGGGCTTGCGTTTTTTCACATAAAAACTTAGATGCAGTGTAGAATGTCTCTTATTTTTTGCGGTCACACGCAATCA
>dereplicated_556__130531__A049__ITS1F
CAAGGTTTCCGTAGGTGAACCTGCGGAAGGATCATTACCGAGTTCAGAGTTTACCTCATAAGGTGACTCGACCTCCAACCTCTGTTTCTAGAAGATTATCTTTCGTTGCTTCGGCGGTTTTGATAAATTGCCTCCTAGCAAGCCGCCGAACGGTTTT
>withinsampleotu_118__130531__A050__ITS1F
CAAGGTCTCCGTTGGTGAACCAGCGGAGGGATCATTACGAAAGAGAGTTGAAAGACTCCTAAACCCCTGTGAACATACCTGTATCGTTGCTTCGGCGGGCAGCCCCAGGGCGGGGCCTTGCCTTCTCACAGGTGCCCGCCGACAGCCTCACAAACTCTTTT
>dereplicated_1428__130531__A050__ITS1F
CAAGGTCTCCGTTGGTGAACCAGCGGAGGGATCATTGCTGGAACTGTGGCCTCCGGGTCACAACCCCAGATACCCTATGTGAACTTATTTCTCGTTGCCTCGGCGCTCGCTGGGCGGTGGTGCTCCTGTAGCACCCTCCCTTCTTGCTTCTCTCTTCGGAGGGAGG
>dereplicated_2173__130531__A050__ITS1F
CAAGGTTTCCGTAGGTGAACCTGCGGAAGGATCATTAGTGAATTTGGCAAATAAACCCTTGTGAACTGTGGTTAGAGTTGGGTTGGCTATCAGAATGTGGGCTTATGAGGTTGGCATGAGGTTGGCTATTGATTATGGGCAAACCGTGAACCGTGGCTTCGGCCTTCAAACTTGACGTCCCGAAGGTCTCTTATGAGAAAAACACAACTTTCAACAATGGATCTCTTGGCTCTC
>dereplicated_589__130531__A051__ITS1F
CAAGGTTTTTCGTAGGTGAACCTGCGGAAGGATCATTAATGAAGAACAAGAGCGCACTTTATTGTGGCTCGACCCCCCTTCATATCCATCACCCTGTGCACTGTATACCTTTTTTTAGACTCTAACAAGTCAAAGGATGTACTACTTTAATAAAGTAACAAAACTTTCAACAACGGATCTCTTG
>withinsampleotu_23__130531__A053__ITS1F
CAAGGTCTCCGTTGGTGAACCAGCGGAGGGATCATTACTGAGTTTATCACAACTCCAACCCTATGTCTACTTACCTCCGTTGCCTCGGCGTCCTAGCCCTACCCTGTGGCTCGCTACCCCGTAGCGTGACCGCCCCCTTTGTAGCGGCAGCGCCGGAAGGACCCTTCTAAATACTTTTCTCCAGTTCTACC
>withinsampleotu_41__130531__A053__ITS1F
CAAGGTTTCCGTAGGTGAACCTGCGGAAGGATCATTAGCAGAGTCGAGGCGGCCCCGTCCCCTCATTTCTCTCATCCGCTCCTGTGCAACGTGACCCCCCTTTTTTTCGCGCCTCTGCGAAGTGAACGAGTCCTCGCGAACGAAAAGTGAAAAGAATAAGCACAAAATGAAGCAACGGATCTCTTGGCTCT
>dereplicated_17__130531__A053__ITS1F
CAAGGTTTTCGTAGGTGAACCTGCAAAAGGATCATTACCGAGTCAAGGGCCTCCGGGCCCGAGTCTCCCAACCCTTTGTTGTCTAGCCCCGTTGCCTCGGCGGGAGCGCCCCCTCGGGGTGCACCCCGGGGGTCTTGCTCTACGGCTCGGCCCCCGGCGGTTCCGCCAGTGGTTTTTACACCCATCTCTAAACTCAGCCCTCTGGGGCCTCTGAATCTTGAAAAGCGAAATTGTACAAAACCTTTAACAACGGATCTCTTGGTTCTGGCGTCGATGAAGAACGCAGCAAA
>dereplicated_140__130531__A053__ITS1F
CAAGGTCTCCGTAGGTGAACCTGCGGAGGGATCATTACTGAGTGAGGGCCTCTGGCCCGACCTCCAACCCTTTGTGATTAAACCATTGTTGCCTCGGGGTGGTCCGGCCCCACGGCCGTGACGCCCCCGGTGGACCGTTTCTAAACACTGCATCTATGCGTCGGATTAACAAGTTTAATTTGATTAAAACTTTCAACTAA
>dereplicated_368__130531__A053__ITS1F
CAAGGTCTCCGTTGGTGAACCAGCGGAGGGATCATTAGAGAGTCTAACAACTCCCAAACCCACGTGAACGTACCTTGCGTTGCCTCGGCAGACAGGTTGCCTGCCGATGGCCCACGTAACTCTGTTTAAGCTTGTCTTCTGAACAAAACTTGAATTAGTTAAAACTTTCAACAACGGATCTCTTGGTTCTGGCATCGATGAAGAACGCAG
>withinsampleotu_83__130531__A055__ITS1F
CAAGGTTTCCGTAGGTGAACCTGCGGAAGGATCAATAGAGATAGGGCGCTCGTGTAGAGCTGCCGTCTATTCTTCTACACCCAAGTGAAATGGACAAACCTTTTCCTTTTACTCTAAGTAACGGATGTTTCGTCTTATCATAAAAGAAAACAACTTTCAGCAACGGATCTCTTGGCTCTCGCATCGATGAAGAACGCAG
>withinsampleotu_127__130531__A055__ITS1F
CAAGGTTTCCGTAGGTGAACCTGCGGAAGGATCATTGTCGGTTCTTCTCTTGACGGTTTTTTTTTTTTAAACCCGCCTCTGCGCGGCTCGAGGCAACTCGATACCCTCGGCTCGACTCGTGCCGGCAGGACTCTGGTCCTCGAAACGCGGTCGTCACCCATGCCATTAGTTTCAGAATGTAACCGCAGGCAGCAATGCCAATGCAATCAATTACAACTTTCAGCAACGGATCTCTTGGCTCTCGCAT
>withinsampleotu_152__130531__A055__ITS1F
CAAGGTCTCCGTTGGTGAACCAGCGGAGGGATCACTACAGAGCGTTCTACCTCTCTGAAAACCCATGTGAACAAACCGCCGTAGCCTCGGCGGCCCGGCGGCCCGCCGCTGGCCTATCAAAACACCTTTCTTCGTAGGTACTCTGAGCGAGCTTCGAGGGAAA
>dereplicated_1138__130531__A055__ITS1F
CAAGGTCTCCGTTGGTGAACCAGCGGAGGGATCATTACAGAGTTATCCAACTCCATTAAACCCTTGTGAACCTACCTATACGTCGTTGCTTCGGCGGGTAGCCCCTCCCCCGGGGCCTAGCCTCCTAGCGAGGTGCCCGCCGGAGGACCAACCTAAAACTCTTGCAATTTGTGGCCTCTCTGAGTATTATACAAATAAGTAAAAACTTTCAACAACGGATCTCTTGGTTCTGGCATCGATGAAGAA
>dereplicated_2852__130531__A055__ITS1F
CAAGGTTTCCGTAGGTGAACCTGCGGAAGGATCATTAGCGAAATAACTCGGTTGGATCACCCGGCACTTACCATGGGTCGGGCCCTTCCGTATCTCACACACTTTGTTGAACTGTTGGGGGGTTGGTTAACGCCTTCCCCTCCACTTGAACACTGTAATGTCATAGGATGTACCTGGTGAAAACCAAAATACAATTTGTAACAACG
>dereplicated_370__130531__A056__ITS1F
CAAGGTTTCCGTAGGTGAACCTGCGGAAGGATCATTACAGAGTGAAAGAGCCCCCCCCGTGGGCTCGATCTCCTACCCTATGACTTACCGTCTCTCGTTGCTTCGGCGGGTCGTTGGCGCTGCCACCGCAGGGCTTGCCTGCCTACAGGCGCCCTCCGA
>dereplicated_411__130531__A057__ITS1F
CAAGGTCTCCGCAGGTTCACCTGCGGAGGGATCATTACCGAGTGAAGGGCCTCTGGTCCGACCTCCAACCCCTGCCGTCCGACCCTGTTGCCTCGGCCCTCGGGCCGCCCCGGTGGATCACAGAACTCTGCGTCTTTGCGTCGAGTCTCAATGCGAATTGAAACAAAGTCTTCAATTACGGATCTCTTGGTTCTGGCATCGATGAAGAACGC
>withinsampleotu_43__130531__A058__ITS1F
CAAGGTCTCCGTTGGTGAACCAGCGGAGGGATCATTATAGAGTTACCTAACTCCCAAACCCATGTGAACTTACCTCTGTTGCCTCGGCAGGTCGCACCCCGCCCTCACGGGTACGGTGCGGACGGCCTGCCAGTGGCCCATTACATTCTGTTTACTTTTTGTATTCTGAACTCAAAACTTAATAAGTTAAAACTTTCAACAACGGATCTCTTGGTTCTGGCATCGATGA
>withinsampleotu_7__130531__A059__ITS1F
CAAGGTCTCCGTAGGTGAACCTGCGGAGGGATCATTACCGAGTGCGGGTTCCGACCCGACCTCCAACCCTTCTGTTGTCAATCTCTGTTGCCTCGGGGCGACCCGGCCTCGCAGTTCGGGCCCCCGATGGACCACACATCTCTGCGTCTGTGCGTCGGAGTGTTACGGGAAATTGAATCAAAACTTTCAACAACGGATCTCTTGGTTCTGGCATCGATGA
>withinsampleotu_39__130531__A059__ITS1F
CAAGGTTTCCGTAGGTGAACCTGCGGAAGGATCATTATAGAGAAGGGGGACTCGTGCCCCCGGGGCTCCGGCCCTCTCTTCACCCGTGTATACCAAACCTCTTGTTGCTTTGGTGGACCTTGGGGTCATGCCCATGCCGGCGGTGACCGCGGGCGAGCGTCCACCGAAAGCCCCCCATTTTTACATTCTTGTGTTTC
>withinsampleotu_51__130531__A059__ITS1F
CAAGGTCTCCGTTGGTGAACCAGCGGAGGGATCATTAGTGAGCGTTCTTCGTCTCTCTATCACCAAACCCTTGTGAATGTATGGGTTTCTTTTGGGGAACTTTGTTGCCTCGGTGGGCGGCTCCAGGGCGGAGCCGGCAAGCTCATTGATAATGTGTGAGTGCCCGCCGTTGGCCCTAATTCTTTAGATGCTTTTGTTTCCGAGT
>dereplicated_348__130531__A059__ITS1F
CAAGGTCTCCGTAGGTGAACCTGCGGAGGGATCATTACCGAGTGAGGGCCTCTGGCTCGACCTCCAACCCTTTGTTATCAACCACTGTTGCCTCGGGGGCGACCCGCGCCTGTCGGCGTCGGGGCCCCCGACGGACCATCCACAAACCCTGCATCTT
>dereplicated_423__130531__A059__ITS1F
CAAGGTCTCCGTAGGTGAACCTGCGGAGGGATCATTACCGAGTGAGGGCCTCCGGCCCGACCTCCAACCCTTTGTTGACCAACACCTGTTGCCTCGGGGGCGACCCGGACGCGACGCGTCGGGCACCCCGACGGACCGCTCCAACTCTGTGTCTATGCGTCGGAGTACTTTGCGA
>withinsampleotu_18__130531__A060__ITS1F
CAAGGTTTCCGTAGGTGAACCTGCGGAAGGATCATTATCGAGTTCATGCCCTCACGGGTAGATCTCCCACCCTTGCTTGTTGTTACCACTGTTGCTTTGGCAGGCCGTCCCCTTCTGGGACCGCCGGCGCTCGCGCTGGCGCGTGCCTGCCAGAGAACTCCAAACCATGTTTCACCAGCGTCGTCTGAGTCACAATCAATGCATTAAAACTTTCAACAACGGATCTCTTGGTTCTGGCATCGATGAAGAACG
>withinsampleotu_35__130531__A060__ITS1F
CAAGGTTTCCGTAGGTGAACCTTCGGAAGGATCATTATTGAAACGCAGCGCAGCTTCGGCTACGTTTGCACCCTTCACCCTTGTTTTTTGGCACCGTTTGTTTCCTCGGCAGGCTTGCCTGCCAACGGGGGACTCCCAAAACACCTTGTAGTTAGCAGTTTTTGTCAGGAAAAGCAAACAAATCAAAACTTTCAACAACGGATCTCTTGGTTCTGGCATCGAT
>dereplicated_85__130531__A060__ITS1F
CAAGGTCTCCGTTGGTGAACCAGCGGAGGGATCATTAAAAAGCGAGTCTCGCGACTCTCAAACCCTTTGTGAACTTTATTCAGTTGAGCTGCTTCGGCAGGCGAGACTCCGGTCTCCCTGGGGCGCCTAGCGCTGCCTGCCGGTCGCTCGCCAACCAAACTCTTTGTTATCTTAAGGACCTCTGAGTTAAAAACAAAATCTATTAAAACTTTCAACAACGGATCTCTTGGTTCTGGCATCGATGA
>withinsampleotu_64__130531__A061__ITS1F
CAAGGTTTCCGTAGGTGAACCTGCGGAAGGATCATTACCGAGTAAGGGTTCTTCTCTGAGCCCGAACCTCCCAATCCTTTGTTTATTGAATTCCGTTGCTTCGGCGTGGCGTGATTTTCACGGTCACCATCGGTTTGAGCTGGTGTGTCCACGCCGAAGGATTACTCAAATTCGTTTAATTTTGGT
>withinsampleotu_95__130531__A061__ITS1F
CAAGGTTTCCGTAGGTGAACCTGCGGAAGGATCATTATAGTCTAGTCAAACTAGTACTTTGTGCACATTCTGCGGTACATGTTTAAATCAATTATTGAGCCGCACATTCACTAATCTCATCAATCATAATTTATAACAAAATAAAACTCACAACAATGGATCTCTTGGCTCTGGCATCGATGAAGAAC
>withinsampleotu_114__130531__A061__ITS1F
CAAGGTCTCCGTTGGTGAACCAGCGGAGGGATCATTAAAGGAATCGCAAGATCTCCCTTAAACCATCGTGAACATACCGAAACGTTGCCTCGGCGGGCGCCCGGTGCCCCTGCGCGCCGGGCGTTCAGCCCGCCGACGGCCCCCTACTCTGTCTCTGCAGCGTGGCATCTCGAGATAAACACAAATGAATCAAAACTTTCAACAACGGATCTCTTGGTTCTGGCATCGATGAAGA
>dereplicated_111__130531__A061__ITS1F
CAAGGTTTCCGTAGGTGAACCTGCGGAAGGATCATTATCGAGTTCTTGAAAGGGGTTGTTGCTGGCCTTTGGGCAACTGTGCACACCCTGCTCATCCACTTTACCACCTGTGCACTTATTAAAAAGGAAGCGGCGGAAACGCTGGTTTCTTTTATTTTCACAAACCTTGTAATGTTCAGAATGTATACATTTCATAACATGAAATACAACTTTCAACAACGGATCTCTTGGCTCTCGCATCGATGAAGAACGC
>dereplicated_202__130531__A061__ITS1F
CAAGGTTTCCGTAGGTGAACCTGCGGAAGGATCATTACTGCTTGCTTACGGTTTCGTTCGGGCAACCGAGCGAGGCCGGGCACGCTACCCTTGCTTATGTATACCTGTTGTTATTCCCTCGGCGGGGAAACTCGCCGCTGGGATCACATAAACCCTTTTGTATGAAGCATCAAAATCTTCTGAAAACAAAATGAA
>dereplicated_883__130531__A061__ITS1F
CAAGGTTTCCGTAGGTGAACCTGCGGAAGGATCATTATTGATTTGACCTCCGGGTCTTAACATTACATCCACATACCTCTGTGAACCGTTGACCCTCGGGTCTCCTTTACAAACATCAGTGTAATGAACGTCATATCTTTATAACATAATAAA
>withinsampleotu_115__130531__A064__ITS1F
CAAGGTCTCCGTAGGTGAACCTGCGGAGGGATCATTACCAATGTTCTTCGATCGGCTCCGGCCGACCGACCACATTACACCCCTTCTTTACGCGTACCTTTTGTTCTCCTTCGGCGGGGCGACCCGCCGCTGGAACCACATCAAAACCTTTTTGCATACAGCATTACCTGTTCCGATACCTATAATCGTTACAACTTTCAACAATGGATCTCTTGGCTCTGGCATCGATGAA
>withinsampleotu_132__130531__A064__ITS1F
CAAGGTTTCTGTAGGTGAACCTGCAGAAGGATCATTAATAAAAGTAAACAGGTGCACTTTAATGTGACCTGAACCTTTTATAACCATTCACCCTGTATTTTAGATGCACTTTGAATGCTTTTTCAAAAGTAATGACAAGGGCAAAGGCATGTAAGACATGCATCATTAATTTAAACACAAGTTGAAAGAATGATAATATGTTGGTGAAAAAATATATAACTTT
>withinsampleotu_179__130531__A064__ITS1F
CAAGGTCTCCGTTGGTGAACCAGCGGAGGGATCATTAGAGAGTATAAAAACTCCCAACCCATGTGAACATACCTAGCGTTGCCTCGGCGGCGGCTTCGGCCTCCGCCGCAGGACCACCAAACTCTTGTTTTATTTTGGAACTCTGAATACAAAAGCAAATAAGTTAAAACTTTCAACAACGGATCTCTTGGTTCTGGCATCGATGAAGAA
>withinsampleotu_212__130531__A064__ITS1F
CAAGGTCTCCGTTGGTGAACCAGCGGAGGGATCATTAAAGAGTTCTATAACTCCCAAACCCATGTGAACATACCTTACGTTACCTCGGCAGGTCGTGCCTACCCCGTAGCGCCCTACCCTGTAGGACCTACCCGGTAGACGCGGGTAAGCCTGCCGGCGGCCCACGAAACTCTGTTTAATATTAAATTCTGAACCTATAACTAAATAAGTTAAAACTTTCAACAACGGATCTCTTGGTTCTGGCATCGATGAA
>dereplicated_1995__130531__A064__ITS1F
CAAGGTTTCCGTAGGTGAACCTGCGGAAGGATCATTAGTGAATTGGCGCTTTGGCGTCTAATAAACACAATCCAAACACCTGTGCACACACATCTGATCTTCTTGGGTTTGTCGTGGCTTCTGGCCTGCTTCATCCCCGAGGGGGTCATATCACAAACTATAGTGTAATGAATGTAACATACTTGTAACAAAATACAACTTTCAACAACGGATCTCTTGGCTCTC
>dereplicated_2864__130531__A064__ITS1F
CAAGGTTTCCGTAGGTGAACCTGCGGAAGGATCATTACCGAGTTAGGGTCTCCCATGGCCCAACCTCCCAACCCTTGTGTTTAACTATACCACGTTGCTTCGGCGGGCCCGCTCCTCCGGGAGCAGCTACGTACGTCTGAGCATCGATCGATGTACAGCTACGTACGTCTGAGCA
>dereplicated_439__130531__A065__ITS1F
CAAGGTTTCCGTAGGTGAACCTGCGGAAGGATCATTAACGAGTCGGGGTCGGAAACGGCCCAAACTCCCACCCTCTGTTGTCGCGAACCGTTGCCTCGGCGGGCCCGCCCCCAGGGCGGCCGGGTCCAGGCCCGGACCGAGCCCGCCGGGGTCGTCAAACCAACCCTTGTTTTAACCGTGTCGTCCGAGTCTCGAATCAACGAAACAAAACTTTCAACAACGGATCTCTTGGTTCCGGCA
>withinsampleotu_15__130531__A066__ITS1F
CAAGGTTTCCGTAGGTGAACCTGCGGAAGGATCATTACTGAGTTAGGGTCCTCTGGGCCTGACCTCCAACCCTTTGTTTAACTATCCTTGTTGCTTTGGCAGGCCCGTCTTTTGGGACCGCCGGGGGTATTTTACCTCTGGCCAGTGCCTGCCAGTAGCCTATTTAAATTCTCTTTAACTATCGAAGTCTGAATTCTTTAATTAA
>withinsampleotu_40__130531__A066__ITS1F
CAAGGTTTCTGTAGGTGAACCTGCAGAAGGATCATTAGAGAATTTTTAGGGATTGATTTCGATCTTCCCGAACCTTTTTTTTCTTATCCTAAACACCTGTGCATCGTGGAGTGTATGTAACATACATTCCACAATTCTTATCACACAAACTCTA
>dereplicated_1__130531__A066__ITS1F
CAAGGTTTCCGTAGGTGAACCTGCGGAAGGATCATTTAATGAGTTTGAACAGGACTTGATGCTGGTCTGCTCTGGCGGACATGTGCTCAGTTCTACTCAATCCATTCAACACCTGTGCACTTTCAAAGTTGAAGTCCTCCGTCATGGGAGCTGCGGTCTTGTAATGAGACTGCTGGGACTTCGCTTTGCC
>dereplicated_2018__130531__A067__ITS1F
CAAGGTCTCCGTTGGTGAACCAGCGGAGGGATCATTATAGAGTTTTCTAAACTCCCAACCCATGTGAACTTACCTTTGTTGCCTCGGCAGAAGCTACCCTGTAGCGGCTGCCGGTGGACCATCAAACTCTTGTTATTTTATTGTTATCTGAGCGTCTTATTTTAATAAGTCAAAACTTTCAACAACGGATCTCTTGGTTCTGGCAT
>dereplicated_2195__130531__A067__ITS1F
CAAGGTCTCCGTAGGTGAACCTGCGGAGGGATCATTACCGAGTGGGAAGGCCCTCGCGGCCCGACCGTTCCACCCTTGCGTACCGAACGATGTTGCTTCGGGGTCGTCGCCGCCCGGCGCGACCCGGACGGCAGTGTCAACTCTGCGTTGATCACGCGTCCGAGTCACAAACGAAATCAAACCAAAACTTTCAACAATGGATCTCTTGGTTCCGGCATCGATGAAGAACGTAG
>withinsampleotu_60__130531__A068__ITS1F
CAAGGTTTCCGTAGGTGAACCTGCGGAAGGATCATTAATAGAGATAGGGTCCCTCTTGGGGCCCGACCTCCAACCCTGAATCTACATTACCTTTGTTGCCTCGGCGGGCCGCGGACCCAAACTTGGGTCCCCGTCGGCCTCGTTGACTCGAGCTTTCGAGCGCCCGTCGATGGGTTTTTTAAACAATCTTTTATTAAATCGTGACTGAATCTGATTATTTTAAATCTTAAAAACTTTCAACAACGGATCTCTTGGTTCTGGCATCGATGAAGAA
>dereplicated_25__130531__A068__ITS1F
CAAGGTTTCCGTAGGTGAACCTGCGGAAGGATCATTACCGAGTTTATTGGGGGGGTTGAGCTGGTCTTTGACATGTGCTCGCCCCCTCTAATCCACTCTATACACCTGTGCACCAATTGTGGGTATACGAGCATGGAAGGGGGCTGGATAACGGCCTCTGAAAGTGCGCATATACTCATGTTTATACACACTATGTATGTCTCAGAATGTCTACTTTGCGTTAACTCGCATATAATACAACTTTCAACAACGGATCTCTTGGCTCTCGCA
>dereplicated_37__130531__A068__ITS1F
CAAGGTTTCCGTAGGTGAACCTGCGGAAGGATCATTACTGAGTTAGGGTACGACCTCAAAATCTGCCCGACCTCCAACCCTTTGTCTACTTGACCTTTTTTTGTTGCTTCGGTAGGCCGGCTCTTCACCGACCGCCGGGGGTTTCGACCTCTGGAGAGTGCCTACCGATGGCCTAATCTTTAATTCTTGATGAACTGTGTCGTCTAAGTCAGAAAAACAAAACAAGCAAAACTTTCAACAACGGATCTCTTGGTTCTGGCATCGATGA
>dereplicated_137__130531__A068__ITS1F
CAAGGTCTCCGTTGGTGAACCAGCGGAGGGATCATTACAGAGTTGCAAAACTCCCAAACCATCGTGAATTCTATCCTTTAGAAGAAGTTGCTTCGGCGGGCGGTCCCGGGGAGGGACCGCGGCCCGCGAGGGCGCCCGCCGGAGCCACGCAAACCTCTTGTTATCCGAAGCCTCTCTGAGCACCGATACAAATGTGTCAAAACCTTCA
>dereplicated_392__130531__A068__ITS1F
CAAGGTTTCCGTAGGTGAACCTGCGGAAGGATCATTAATGAATTTAAAGAGCGTTCTTTTTAGAAGCTCGACCATCATTTCCTTACACCGTGCACACACTTCTTTTTTTACACCCATTTTTAAACACTATGGTATAAGAATGTCAATAGTCTCTTAAATGAGCATAAA
>withinsampleotu_90__130531__A069__ITS1F
CAAGGTTTCCGTAGGTGAACCTGCGGAAGGATCATTAACGAGTTTTGAAACGGGTTGTAGCTGGCCTTCCGAGGCATGTGCACGCCCTGCTCATCCACTCTTACCCCTGTGCACTTACTGTAGCTTCAGGCGCGCCGCGGCTTTCAACGCCGTGACGTTACTGGGTCTACGTTTTACTACCAACTACAAAGTATCAGAATGTGTATTGCGATGTAACGCATCTATATACAACTT
>dereplicated_869__130531__A069__ITS1F
CAAGGTCTCCGTAGGTGAACCTGCGGAGGGATCATTGTTAAAATAGGCCTCTGACCTCAATCTTCAAACCTGTGGAAGTACAGTGTGCCTCGCGCTATGCGCCGTTTTTATGCTGTAATAATTGTGTCTGAATCAATTCAAGAATTAAAACTTTCAACAAAGGATCTCTTGGCTCTCG
>withinsampleotu_31__130531__A070__ITS1F
CAAGGTTTCCGTAGGTGAACCTGCGGAAGGATCATTATTGCGATTCGAGGCTTTGACTCTTCGGAGTCATCACCTCCCGTCCATTGTTTACCTTTACCTTTTGTTGCTTCGGCAAAGGCTTGCATTCCAATTGCTAGGCTTCTGATGAAGATGCGGGTCCTTTGTGATCCTCTTTGCCGAAGGGTTCATTTTAAATTCTTTATGAAATGGGATATGAACTTGTCATACAAATAAAAACCAAAACTTTCAACAACGGATC
>withinsampleotu_24__130531__A071__ITS1F
CAAGGTTTCCGTAGGTGAACCTGCGGAAGGATCATTACTATCAATATGATTTGAGCGCGCTGGCCTCTCGGCCGGTCTGCGCTTTCAAGTTCATATTATACCCCCTGTTTACAGACCTTAATTCTAAATTCTTTCAAGGTTGACTCCCTAGCCTTTCCGTAGGGCTATAGTGGACCGCGAAAATTTTCATAAAAATTCAAAAAGTTTAAAAACTTTCAACAACGGATCTC
>withinsampleotu_76__130531__A072__ITS1F
CAAGGTCTCCGTTGGTGAACCAGCGGAGGGATCATTACCGAGTTTATAACTCCCAAACCCCATGTGAACATACCTATCGTTGCTTCGGCGGATCCGCCCCGGCGCACTTGTGCCCGGAACCAGGCGCCCGCCGGAGACCCTAAACTCTTGTCTTTATAGTGGATTTCTGAGTGGCATAACGCAATAAATCAAAACTTTCAACAACGGATCTCTTGGTTCTGGCATCGATGAAGAACGCAG
>withinsampleotu_121__130531__A072__ITS1F
CAAGGTTTCCGTAGGTGAACCTGCGGAAGGATCATTAACGAGTTTTGAAAGGGTTGTAGCTGGTCTCAATCTGAGGCATGTGCACGCCCTACTCATCCACTCTCAACCTCTGTGCACTTACTGTAGGTCGGTGAAAGGTTCGCTCTGCGAGCTGGAAGCCTTCCTATGTTTCACTACAAACGCTTCAGTTTTTAGAATGTAACTTTGCGTATAACGCATCTATATACAACTTTCAGCAACGGATCTCTTGGCTCTCGCA
>dereplicated_791__130531__A072__ITS1F
CAAGGTCTCCGTTGGTGAACCAGCGGAGGGATCATTACCGAGTTCTAACAAACTCCCAAACCCCTGTGAACATACCTACTGTTGCTTCGGCGGATCGCCCCGGGCGCCATTCGTGGTGCCCCGGAACCAGGCGCCGCCGGGGACATCAAACTCTTGATTGTTATAGTGGCATTCTCTGAGTAAATTATACAAATAAGTCAAAACTTTCAACAACGGATCTCTTGGCTCTGGCATCGATGA
>dereplicated_953__130531__A072__ITS1F
CAAGGTCTCCGTTGGTGAACCAGCGGAGGGATCATTACTGAGTGCTACACTCTCCAACCCATGTGAACATACCATCGTTGCTTCGGCGGGATTGCCCCGTGGGGGGTCGACCCCGGCGCTCCGTCAGCATGGCTGCCGGCCGCGCTGGTGCCCGCCGGAGACCAAAACCTGAATCTTTACAGCGGAATCTTCTGAGTACTACAAGCAAATCAAAACTTTCAGCAACGGATCTCTTGGCTCTGGCATCGATGAAGAACG
>dereplicated_1229__130531__A072__ITS1F
CAAGGTTTCCGTAGGTGAACCTGCGGAAGGATCATTAGAGAGATAAATAGAGATTGTTTTTCACAAACATCTCACCTCTCCAACCCTATGTTTACAAACCAATGTTGCCTTGGTAGAGTTTAAACCAGAGATTTTGGCTTTACCAGAGGAATTTTTTAAAAATTCTTTTTTT
>withinsampleotu_16__130531__A073__ITS1F
CAAGGTTTCCGTAGGTGAACCTGCGGAAGGATCATTATTCGATGGTCCGTCGTGAGCGTCTAGGCGTGATCGACGGTCACTCACCACACCCTTACTTTACGAGTACCTTTGTTCTCCTTCGGCGGGGCAACCCGCCGCTGGAACCTCATCACGAACCTTTTTTTTGCACATAGCATTACCTGTTCTGATAACCCATAATCGTTACAACTTTCAACAATGGATCTCTTGGCTCTGGCATCGATGAAGAA
>withinsampleotu_36__130531__A073__ITS1F
CAAGGTTTCCGTAGGTGAACCTGCGGAAGGATCATTATCGAGTTTTGAAACGAGTTGTTGCTGGCCTTCAAACGAGGCATGTGCACGCTTGGCTCATCCACTCTTCAACCTCTGTGCACTTATTGTAGGTCGGTGAAAGGCTTTGCGCTTCGGTGCTCAGCTGGAAGCCTTCCTATGTTTTACTACAAACGATTCAGTTATAGAATGTCTCTTGCGTATAACGCATCTATATACAACTT
>withinsampleotu_63__130531__A073__ITS1F
CAAGGTTTCCGTAGGTGAACCTGCGGAAGGATCATTAACGAGTAACTGAACAGGTTGTAGCTGGCCCTTCGGGGTATGTGCACGCCTGGCTCATCCACTCTTCAACCTCTGTGCACTTATTGTAGGTCGGTGGAAAAGCAAGTCTCAGGACTTCGCTCGGAAGCCTTCCTATGTTTTACTACAAACGCTTCAGTTTAAGAATGTATCTCTGCGTATAACGCATCTATATACAACTTTCAGCAACGGATCTCTTGGCTCTCGCATCGATGAAGAACGCA
>withinsampleotu_84__130531__A074__ITS1F
CAAGGTCTCCGTTGGTGAACCAGCGGAGGGATCATTACTGAGTTCTACAAAAACTCCCAACCCTATGTGAATCTTACTTCAGTTGCCTCGGCGCTGAGCGGCGGCCGCTGGGAACGCCGATCCCCGGACATGTCCGGAGATCACGGGCCCGCAGTTGCAC
>dereplicated_581__130531__A074__ITS1F
CAAGGTTTCCGTAGGTGAACCTGCGGAAGGATCATTATCGAGTTTTGAACGGGTTGTAGCTGGCCTTTCACAAGGCATGTGCACGCCTGGCTCATCCACTCTTAACCTCTGTGCACTTTATGTAAGAAACGGTGTAAGCTGGCTTTTATTAGTCAGTAACAAGCCTTTCTTATGTTTATTACAAACGCTTCAGTTATAGAATGTTTACTGTGTATAACACATTTATATACAACTTTCAGCAACGGATCTCTTGGCTCTCGCATCGATGAAGAACGCA
>dereplicated_847__130531__A074__ITS1F
CAAGGTCTCCGTTGGTGAACCAGCGGAGGGATCATTACCGAGTTTTCAAACTCCCAACCCATGTGAACGTTACCTCTCGTTGCCTCGGCGGGACTCGCCCCGGTGCCCTCGGGCCCGGATCCAGGCGCCCGCCGCAGGACCCCAAACGCTGTCTTCATGATTGAGCATCGTCTGAGTGAAACAAACAAATAAATCAAAACTTTCAACAACGGATCTCTTGGTTCTGGCATCGATGAAGAACGC
>dereplicated_979__130531__A074__ITS1F
CAAGGTTTCCGTAGGTGAACCTGCGGAAGGATCATTACCGAGTTAGGGTCTCCCATGGCCCAACCTCCCAACCCTTGTGTTTAACTATACCACGTTGCTTCGGCGGGCCCGCTCCTCCGGGAGCCGCTGGACCTCTTCACCGAGCCTGGCCAGATCGATCGATGTACAGCTACGTACGTCTGAGCATCGATCGATGTA
>dereplicated_1583__130531__A074__ITS1F
CAAGGTTTCCGTAGGTGAACCTGCGGAAGGATCATTATCGAGTTAGGGTTCCGTTCCGGGCCCGATCTCCAACCCTTGTGTCTACCAAACCACGTTGCTTCGGCGGGCCCGCATCGGATCGATGTACAGCTACGTACGTCTGAGCATCGATCGATGTACAGCTACGTACGTCTGAGCATCG
>withinsampleotu_30__130531__A076__ITS1F
CAAGGTCTCCGTTGGTGAACCAGCGGAGGGATCATTAAAGAGTTGCAAAACTCCCAAACCATTTGTTTATCTACCTGTTTCGTTGCTTCGGCAGGCGGCTCTTCGGGGCCTTTGCTACCTGTAGTGCCTGCCGGAGTATCCAAACTCTTGTTATTTTTGTTT
>withinsampleotu_51__130531__A076__ITS1F
CAAGGTCTCCGTAGGTGAACCTGCGGAGGGATCATTACCAGAAGCCGCGTCGGCCGCAAGGTCGGCGCCTTCGCCCAACCCTTTGTGAACGAGATTGATTGCCCCGGGGATCCCCCACCCGCACGGGTGTGGCCCCCCGGTGGCCCCCTCAAAACACTTGTTGTATCTGCCGTCCGAGTCGCAAATGCAAATGAAACAAAACTTTCAACAACGGATCTCTTGGTTCTGGCATCGAT
>dereplicated_150__130531__A076__ITS1F
CAAGGTTTCCGTAGGTGAACCTGCGGAAGGATCATTAGCGAAATCCAAATTGGTTGGTGTCCTGATGCCGAAAGGATCGGGCCCTTCCATCATCACATACACCTCTGTCGAACTGTGGGGGGATCGGACCTGTCTGATCTCCTGCTTTTTCATACTCTTGAAGTTTGAGAATGA
>withinsampleotu_58__130531__A077__ITS1F
CAAGGTTTCCGTAGGTGAACCTGCGGAAGGATCATTACCGGTGCTGGGCCGCTCCGGCGGACCGCTCCTCCTCCCTTCCTGCCGCCATGACCCGGTTGCCTCGGCCGGCGTGGTGTCCGCCCCACCGGCCAGAGGCCCATCTCACATCCTGTCCACACGTGCCCGTCCGGACTTGGTGACCTTGTGTCACGACCCCAAAACTTTCAACAACGGATCTCTTGGCTCCGGCACCGATGA
>withinsampleotu_83__130531__A077__ITS1F
CAAGGTCTCCGTTGGTGAACCAGCGGAGGGATCATTACTGAGCAAGTTGAAAGACTGCTAAACCCTTGTGAATATACCTGTTTCGTTGCTTCGGCGGGCAGCCCCAGGGCGGGGCCGCAGCCTCTTTGTAGGTGCCCGCCGACAGCATTAAA
>dereplicated_194__130531__A077__ITS1F
CAAGGTTTCCGTAGGTGAACCTGCGGAAGGATCATTAAATGAGAACGCGGGTCTGGTCCTGTAACGATAAGTGTCGTTGCGCGGCTTCCCCGCGGGTGTTTTTACACCAAAAATCCCCCTGTTTACAGACCCTATTTTAAACTCTTCAAAGGTTTGATTTTGGGGCCCTTTACCGGGCTCCTTGATCGCCTGAGAAACTATTTAAATACATTAAA
>dereplicated_723__130531__A077__ITS1F
CAAGGTCTCCGTAGGTGAACCTGCGGAGGGATCATTACTGAGAAAGGGCCTTCGGGTCCGACCTCCAACCCCATGTTTTCTATCCTTGTTGCTTCGGGGGACGAAGCCGCCTCGCGCGGTGGACGCCCCCGGAGAACCCACTAAACTCTGCATCATTTGCGTCTGAGTATTATTT
>withinsampleotu_44__130531__A078__ITS1F
CAAGGTTTCCGTAGGTGAACCTGCGGAAGGATCATTACCGAGTGCGGGTCCGAACAACTTCGGGGCCCTACCTCCGACCCGTGACTACCGAACCTCTGTTGCTTCGGCGTGTTGGCCTCGTCCCACGAGGCGGCGCCGGAGACCTTCTCCTGAACGCTTGTTTATTTTGAAGGGAATTGCAGTCTGAGTCGAAACGATACAAATCGGTTAAAACTTTCAACAACGGATCTCTTGGTTCCGGCATCGATGAAGAACGCAG
>withinsampleotu_61__130531__A078__ITS1F
CAAGGTTTCCGTAGGTGAACCTGCGGAAGGATCATTACCGAGTGAGGGTCTCTTGTAGGCTCGACCTCCCAACCCTTGTGTTTAATTGTACCATGTTGCTTCGGCGGGCCCGTCCCCTGGACCGCCGGACCCCCCTGGGGTCTGGCCTGTTGCCCGTCGACAGCCCAACCTTAACTCTTGATTAACCATGTTGTCTGAGTTCATAACCAAAATAAATTAAAACTTTCAACAACGGATCTCTTGGTTCTGGCAT
>withinsampleotu_73__130531__A078__ITS1F
CAAGGTCTCCGTTGGTGAACCAGCGGAGGGATCATTACCGAGTCCCCGACTCCCGAACCCCCTGTGAACTCGCGACGTTGCCTCGGCGGGACAGCCCCGGCGCCCCCCGCGGCCCGGACCAGGCGCCCGCCGGAGGACCACCAGACCCAGTCGTCTCCTGAGCACTCAGCGTCTCTCACAAATGAATCAAAACTTTCAACAACGGATCTCTTGGCTCTGGCATCGATGAAGA
>dereplicated_357__130531__A078__ITS1F
CAAGGTCTCCGTAGGTGAACCTGCGGAGGGATCATTACCGAGTGAGGGCCTCCGGCCCGACCTCCAACCCTTTGTTGACCAACACCTGTTGCCTCGGGGGCGACCCGGACGCGACGCGTCGGCCGTCGGGCACCCCGGTGGACCATTCCAACTCTGTGTCCGTACGTCGGAGTACATAGCGAATCAATCAAAACTTTCAACAACGGATCTCTTGGTTCTGGCATCGATGAAGAACGCAG
>dereplicated_682__130531__A078__ITS1F
CAAGGCCTCCGTTGGTGAACCAGCGGAGGGATCATTACAGAGTTATCCAACTCCCAAACCCATGTGAACTTATCTCTTTGTTGCCTCGGCGCAAGCTACCCGGGACCCAGCGCCCCGGGCGCCCGCCGGCGGACAAACCAAACTCTTGTTATCTTAGTTGATTATCTGAGCGTCTTATTTAATAAGTCAAAACTTTCAACAACGGATCTCTCGGTTCTGGCA
>withinsampleotu_50__130531__A079__ITS1F
CAAGGTATCTGTAGGTGAACCTGCAGATGGATCATTTAAGAGTAAGGGCGCTCGCAAGAGGCCTGCCACTCATTACAAACACTTGTGCACTTGAAAGTCGAGGAAGTCTCTTTGAGAAACGGCTTAACCGCCTGCTTTCTTTGAGGCCCTCACCCAAAACACTTGTATAATAAGTTGATGATGTCAATACAATTGATAAACGAAAGTAAAACTTTCAGCAACGGATCTCTTGGCTCTCGCATCGAT
>withinsampleotu_72__130531__A079__ITS1F
CAAGGTTTCCGTAGGTGAACCTGCGGAAGGATCATTAACGAGTTATTGAACAGGTTGTAGCTGGCCCTTCTCTGGGGCATGTGCACACCTGGCTCATCCACTCTCAACCTCTGTGCACTTGTTGTAGGTCGGTGGAAAGGCGAGAGTCGCATCTCGCACGGAAGCCTGCCTATGTCTTTTTACAA
>dereplicated_761__130531__A079__ITS1F
CAAGGTCTCCGTTGGTGAACCAGCGGAGGGATCATTACAGAGTTTTCTAAACTCCCAACCCTATGTGAACTTACCTTTGTTGCTTCGGCGGCGGAGGCTACCCTGCGGGGGATTACCACCTAGTGGTTACCCTGCAGTCTCAGGTACATCTGTTACCCGGTAGTC
>withinsampleotu_84__130531__A082__ITS1F
CAAGGTTTCCGTAGGTGAACCTGCGGAAGGATCATTACAGAGAGGGGTTCGCCCCGGACTTCGGTCCATCTCTTACCCTTTGTCTATTTATTTTGTTGCTTTGGCGGGTTCCTTGAGCTCGCCAAAGGTTTTTACTCGAATATTTTTGCTGTCCGACAAACAATCAATGAATCAAAACTTTCAACAACGGATCTCTTGGTTCTGGCATC
>withinsampleotu_134__130531__A082__ITS1F
CAAGGTCTCCGTTGGTGAACCAGCGGAGGGATCATTAAAGAGTAGTTTTTTACAACAACTCCAAACCCATGTGAACTTACCTATGTTGCCTCGGCGGGGAGACCTACCCGGTAGTTACCCTGTAGTTACCCTGTAGAGCTACCCGTCGACGGACCATCAAACTCTGTTTTTCTATGAAACTTCTGAGTGTTTTAACTTAATAAATTAAAACTTTCAACAACGGATCTCTTGGTTCTGG
>dereplicated_1220__130531__A082__ITS1F
CAAGGTCTCCGTAGGTGAACCTGCGGAGGGATCATTAATGAGTGAAGAGACCCTCGCGGTCTCGACCTCCAACCCTCTTGTTTTACAAACCATGTTGCCTCGGGGGCGACCCGGCCTTTTACGGGCAAAGGGTACCCCCGGTGGACCACTAAACTCTGCGTACATCTTGCGTCTGAGTATTATGATTTAATTAATCAAA
>dereplicated_1319__130531__A082__ITS1F
CAAGGTTTCCGTAGGTGAACCTGCGGAAGGATCATTAACGAGCGCGGTACCCTCCGGGTGCCAACCTCCCATCCTTGTCTATTGTACCATTGTTGCTTCGGCGGGCCGATCCCCCTTCACGGGGGGGGCCGTCGGGGGGCATCTGCCCCCGGACGAGTGCCCGCCGGAGACCCAACACGAACTTCTGTCTGAAAGACTGTCGTCTGAGTTGGTTATACAAATCAGTTAAAACTTTCAACAACGGATCTCTTGGTTCCGGCATCGATGAAGAACGTA
>withinsampleotu_12__130531__A083__ITS1F
CAAGGTCTCCGTAGGTGAACCTGCGGAGGGATCATTAATGAGTGAAGGTGTGGTTAACCCCCGCCGACCTCCAACCCTTTGTCGTTATTACCTCGTTGCCTCGCGGGAGAGTCGTCCTTTCGGGGACTTCAGGACCGCGGTGGACATTAATACTCTGTTTTATCTATCAGTCTGAGTGAAAACATAAATTTACAAAACTTTCAACAACGGATCTCTTGGTTCTGGCATCGATGAAGAA
>withinsampleotu_38__130531__A084__ITS1F
CAAGGTCTCCGTTGGTGAACCAGCGGAGGGATCATTACGAAAAGGAGTATCCGTACTCTTGAACCCTTTGTGAACTTACCTTATTGTCAGTTGCTTCGGCGGGAGGCCCCTGGGAGGGGCCCCGGGGCCCGGTCCTGAGCCGGGCTCTCGCCGGAGGAGCGCAAGCCTAAACTCTTTGTTGTAC
>withinsampleotu_87__130531__A084__ITS1F
CAAGGTCTCCGTTGGTGAACCAGCGGAGGGATCATTGCTGGAACGCGCTTCGGCGCACCCAGAAACCCTTTGTGAACTTATACCTTACTGTTGCCTCGGCGCAGGCCGGCCTCTTAGCTGAGGCCCCCCGGAGACGGGGAGCCAGCCCGCCGGCGGCCAAGTTAACTCTTGTTTCTACAATGGATCTCTGAGTAAAAAACATAAATGAATCAAAACTTTCAACAACGGATCTCT
>dereplicated_311__130531__A084__ITS1F
CAAGGTTTCCGTAGGTGAACCTGCGGAAGGATCATTATCGAGGTGAATCGCTGATTCTCTCCACCCGTGTCAATCGACCCTGTTGCTTGGGCGGGCCGTGTGGCTCGCCGCCCATCGGCCGCACGGCGGATGTGTGCCCGCCCAAGGTCTTTTTTCTCACTCGTTTTTTGGAACGCGGTCTGAATACCCCCCCAAACACAAAATCTTTAAAAAAACTTTCA
>withinsampleotu_60__130531__A085__ITS1F
CAAGGTTTCTGTAGGTGAACCTGCAGAAGGATCATTAGTGAATTTAGGGATACCATTCTATGGATCCCAACCCTCACCTATATCCACAAACACCTGTGCACCTGTTGACAAGATGGAGGTAATTAATTTTGCCTTTTCGTCTGTCAGCAAAATTTATACAAAACTCTGAGTTTATTGAATGTGAAGTTATACTTGCCTATTT
>dereplicated_590__130531__A085__ITS1F
CAAGGTCTCCGTTGGTGAACCAGCGGAGGGATCATTATAGAGTTCTAAAGACTCCAAACCCGTGTGAACTTTACCTTTGTTGCCTCGGCGGGGAAGCTTACCCGGTAACCTACCCCGTAAGGACCCGGGAGCGAGCTGCTCCGCAGCCGCTGCAGGCCTACCCGCCGGTGGACAGTGATAAAAACTCTTGACTTATAGTGGTGTTCTGAGGAATTATTTTAAATCAGTTAAAACTTTCAACAACGGATCTCTTGGTTCTGGCATCGATGAAGAACGCA
>dereplicated_1884__130531__A085__ITS1F
CAAGGTCTCCGTAGGTGAACCTGCGGAGGGATCATTACAAGTGACCCCGGTCTAACCACCGGGATGTTCATAACCCTTTGTTGTCCGACTCTGTTGCCTCCGGGGCGACCCTGCCTTCGGGCGGGGGCTCCAGGTGGGCACTTCAAACTCTTGCGTAACTTTGCAGTCTGAGTAAACTTAATTAATAAATTAAAACTTTTAACAAACGGATCTCTTGGTTCTGGCATCGATGAAGAACGC
>withinsampleotu_8__130531__A087__ITS1F
CAAGGTCTCCGTTGGTGAACCAGCGGAGGGATCATTAAAGAGTTGCAAGACTCCCCTAAACCATCGTGAACCATACCTCTGAACAGTTGCTTCGGCGGGCCGGCCCTCCCCCGGGAGGCGCCGCCCAGGGCCCGCCGGAGGCACCCAAACCATTGTCTTTACGGGCCTCTCTGAGTTACACTTAATAAGTCAAAACTTTCAACAACGGATCTCTTGGCTCTGGCATCGATGAAGAACGCA
>dereplicated_1__130531__A087__ITS1F
CAAGGTTTCCGTAGGTGAACCTGCGGAAGGATCATTATTGAATTCCAACTGGGTGAGATTGCTGCTGGCTCTCGGGCATGTGCACATCTCATTCATTTACCTCTCACCTCTGTGCACTTTTCACAGGACAACAGGTGGTTGTGGGCTTTATTGTCCATAGCTGCAGGTTGCTTCGTGTGCTTTACAAACTCATAAT
>withinsampleotu_184__130531__A088__ITS1F
CAAGGTCTCCGTTGGTGAACCAGCGGAGGGATCATTACTGAGTTTTCGAGCTCCCAAACCTTTGTGAACATACCATTGTTGCTTCGGCGGGATCGTCCCGGGCGCGCCTCTAGGGGCGTGTTCCGGATCCAGGCGCCCGCCGAGGGTATCAAACTCTTGTTTTTATAGTGGACTTCTGAGTATCATGAGAAATAAATTAAAACTTTCAGCAACGGATCTCTTGGCTCTGGCATCGATGAAGAACGCAG
>dereplicated_1999__130531__A088__ITS1F
CAAGGTCTCCGTAGGTGAACCTGCGGAGGGATCATTACAAGTGACCCCGGTCTTACCACCGGGATGTTCATAACCCTTTGTTGTCCGACTCTGTTGCCTCCGGGGGCGACCCTGCCTTCGGGCGGGGGCTCCGGGTGGACACTTCAAACTCTTGCGTAACTTTGCAGTCTGAGTAAACTTAATTAATAAATTAAAAACTTTTAACAAACGGATCTCTTGGTTCTGGCATCGATGAAGAAC
>dereplicated_2749__130531__A088__ITS1F
CAAGGTCTCCGTAGGTGAACCTGCGGAGGGATCATTACCGAGTGAGGGCCTCTGGCCCAACCTCCAACCCTTTGTTTGACCGACCGCGTTGCTTTGGGGGTGACCTGGCTGTTTCGTCGGGGCCCAAAGATTTCCCATCCAATCTGCGTCTTTGTCGTCGGAGTCTAAAAAGTTAAAATTTGATTTAAAACTTTCAACAACGGATCTCTTGGTTCTGGCATCGATGAAGAACGC
>dereplicated_2818__130531__A088__ITS1F
CAAGGTCTCCGTAGGTGAACCTGCGGAGGGATCATTACAAGTGACCCCGGTCTTACCACCGGGATGTTCATAACCCTTTGTTGTCCGACTCTGTTGCCTCCGGGGCGACCCTGCCTTCGGGCGGGGGCTCCGGGTGGACACCTCAAACTCTTGCGTAACTTTGCAGTCTGAGTAAACTTAATTAATAAATTAAACTTTTAACAAACGGATCTCTTGGTTCTGGCATCG
>withinsampleotu_51__130531__A105__ITS1F
CAAGGTTTCCGTAGGTGAACCTGCGGAAGGATCATTAGTGAATACTAGGACGTTCAATTTAACTTGAAGTCCGAACTCTCACTTTCTAACCCTGTGCATTTGTTTTGGTTAGTAGAGCGCTTGCGTTCGAACACCTCTTCATTTACAAACACCAGTCTATGAATGTATAAAATCATAACAAAACAAAACTTTCAACAACGGATCTCTTGGCTCTCGCATCGATGAAGAACG
>withinsampleotu_108__130531__A105__ITS1F
CAAGGTCTCCGTTGGTGAACCAGCGGAGGGATCATTACCGAGTTTACAACTCCCAAACCCATGTGAACATACCTATTGTTGCTTCGGCGGGATCGCCCCGGGCGCTTGCGTGCCCCCGGATCCAGGCGCCCGCCGAGGGACCCAAACTCTTGTATTATTGAGAATTTTCTGAGTAAAGATTTAAATAAATCAAAACTTTCAACAACGGATCTCTTGGTTCTGGCATCGATGAAGAACG
>withinsampleotu_135__130531__A105__ITS1F
CAAGGTTTCCGTAGGTGAACCTGCGGAAGGATCATTATTGAATATTGGATTTCATACACGTGAACCGTCTAGGCGCAAGCCTGGCTACATAAACTCTAGTTGTCGTCATTGCATGTCTAATACAAAACAAACATAACTTTCAACAACGGATCTCTTGGCTCTCGCATCGATGAAGAACGCA
>dereplicated_853__130531__A105__ITS1F
CAAGGTTTCCGTAGGTGAACCTGCGGAAGGATCATTATTGAAACAAAAAATAAGGTTGAGAACTGTCCAGATCTTTTTCAGATTTGGCGTTCGATGCCTGTTTCACCCCTTGTGCATTATGTAACAAAACAACTCGCTTTCCCTGAACTTGATTGATCAGGGGACGATACTAAAAAACCACTTTTTATGTTTCATCTTCTTGATGTT
>dereplicated_2025__130531__A105__ITS1F
CAAGGTCTCCGTAGGTGAACCTGCGGAGGGGTCATTACAAGTGACCCCGGTTTTACCACCGGGATGTTCATAACCCTTTGTTGTCTGACTCTGTTGCCTCCGGGGCGACCCTGCCTTCGGGCGGGGGCTCCGGGTGGACACTCCAAACTCTTGCGTAACTTTGCAGTCTGAGTAAATTAATTATAAATTAAAACTTTTAACAACGGATCTCTTGGTTCTGGCATCGATGAAGAACGCA
>dereplicated_2213__130531__A105__ITS1F
CAAGGTTTCCGTAGGTGAACCTGCGGAAGGATCATTACTAAATGCGAAACCCTCTGTGGTCTAGCTTTAATAATAACCCTCAACACCTGTGCACCGTATTGTCTTTGGACAATTACTTTTATAAACAACAGTGTAATGAATGTAACATTATTATAACAAAATACAACTT
>dereplicated_2536__130531__A105__ITS1F
TACAGGTCTCCGTAGGTGAACCTGCGGAGGGATCATTACAAGTGACCCCGGTCTAACCACCGGGATGTTCATAACCCTTTGTTGTCCGACTCTGTTGCCTCCGGGGCGACCCTGCCTTCGGGCGGGGGCTCCGGGTGGACACTTCAAACTCTTGCGTAACTTTGCAGTCTGAGTAAATTTAATTAATAAATTAAAACTTTTAACAACGGATCTCTTGGTTCTGGCATCGATGAAGAACGTAGCGAA
>withinsampleotu_98__130531__A107__ITS1F
CAAGGTTTCCGTAGGTGAACCTGCGGAAGGATCATTACGAATTAGCGGGAGTCTGATCCCCACAAGGGTAGGCCTCCCGCCCCGAGTAATCGGGTCACCCTGTCTTTTTGAGTACCATTTGTTTCCTCGGCGGGCCTGCCCGCCAATGGGGACCACTCGAAAACCTTTGCAATAAGCAGTAACAGTTAGTAAATAAATTTATCACAACTTTCAACAATGGATCTCTTGGCTCTGGCATCGATGA
>dereplicated_861__130531__A107__ITS1F
CAAGGTTTCCGTAGGTGAACCTGCGGAAGGATCATTAAATGAAAACGCGGGTCTGGTCCTGTAACGATAAGTGTCGTTGCGCGGCTTCCCGCGGGTGTTTTACACCAAAATCCCCTGTTTACAGACCCTATTTTAAAAACTCTTCAAAGGTTTGATTTTGGGGCCCTTTACCGGCTTCTTGATCGCCTGAGAAACTATTTAAATACATTAAAAATGTCAAAACTTTCAACAACGGATCTCTTGGTT
>dereplicated_1523__130531__A107__ITS1F
CAAGGTTTCTGTAGGTGAACCTGCAGAAGGATCATTAAAGAACGATAGAGGTTGGAATTCGTTCCACCTCGATATTCTACTTGATTTACACCTGTGCACAAGAAGAAGCGCGCGAAAGTGCGATTCTTACACATACACACACACACGAAAAAGATTTGAAAGTCTAAGCATTAAACATTAGAAAACTTTTGACAACGGATCTCTTGGTTCTCCTATC
>dereplicated_2055__130531__A107__ITS1F
CAAGGTTTCTGTAGGTGAACCTGCAGAAGGATCATTAGTGAATCATTAGGGGTATTATCCATTCTCATGGATCCCCAAACCCTCACACAATATCCACATACACTTGTGCATTCTTGTTGGGGTTGAGCGGTTTTGGAAACAAAACCCTCGACCTTGGCAAACCTTATTAATTACACTCT
>dereplicated_391__130531__A109__ITS1F
CAAGGTCTCCGTAGGTGAACCTGCGGAGGGATCATTACTGAGTGAGGGCCTCCGGGTCCGACCTCCAACCCTTCTGTGAACTTACCTCGTTGCTTCGGGGGGTGCCGCCGCCGCCCGAGAACGGCGGGGTCACCCCCGGAGGCCATTTAAACCCTGCGTAACTGTGTGTCGGAGTTTAAAACAAATTAAACAAA
>withinsampleotu_12__130531__A110__ITS1F
CAAGGTTTCCGTAGGTGAACCTGCGGAAGGATCATTACCGAGTACCGAGCCTTCTGGTCTCTGCTCCCACCCTATGTTAAAATTTACCTGTTGCTTTGGCGGGCCAGTGGGTTTCTGCCCACGCTGGCCTATGGCTGGAGAGCGCCCGCCAGAGTCCCTTTAAATTCTATTGAATGGTAACTTCTGAGTTTTTTTTGAGAAATGAATCAAAACTTTCAACAACGGATCTCTTGGTTCTG
>withinsampleotu_84__130531__A111__ITS1F
CAAGGTTTCCGTAGGTGAACCTGCGGAAGGATCATTAACGAGTGAGGGCCGGTGTTAAAGCCACCAGAGAGGCCCAAGCTTTCCACCCTTGAATATCTTCAAACAGTCACTTTGGCGGGCCCGGGACTTCGGTCCCCGCGGGTCAAGGCCGGCGAGTGCCCGCCAAGGGTTTTTTTAAATTCTTGCTTTGAACAACTTGTCTGAGACTTTGAAATTGAATGCAGCTAAAAACTTTCAACAACGGAT
>withinsampleotu_95__130531__A111__ITS1F
CAAGGTCTCCGTAGGTGAACCTGCGGAGGGATCATTACCAGAGATGGCGGGCCTCCGTGCCCCCGTCCCCAATCCTTTGTTGACCGAAAACCCTTTTGCCTCGGGGGCAGAGCGTCCGCCGCCGCCCCCGGAGGACCACCGAACGCTGTCTCTTTACGTCAGAGTCTCAATGAAATGAATAAAAACTTTCAACAACG
>withinsampleotu_109__130531__A111__ITS1F
CAAGGTTTCCGTAGGTGAACCTGCGGAAGGATCATTAACGAGTAACTGAACAGGTTGTAGCTGGCCTTTCGGGGCATGTGCACACCTGGCTCATCCACTCTTCAACCTCTGTGCACTTGTTGTAGGTCGGTAGAAGAGCGAGCATTTAATGCTTGCTTGGAAGCCTTCCTATGTTTTACTACAAAC
>dereplicated_357__130531__A111__ITS1F
CAAGGTTTCCGTAGGTGAACCTGCGGAAGGATCATTACTGGGAATGCCCGCGACGTCGCAGGACGAACACGGGAGCACCCGCCCTCTGTCATTGCCGGATGCTTATTTTGGCCGCCGGCTCCGCGACCCGTTGCGGGCGCGGGGTCACGGTCAGCGGACAACCCTTGCAGCAGCGTGTCGTCTGAAGAGCACGATGGAACGAATCAAAACTTTCAACAACGGATCTCTTGGTTCTGGCAACGATGAA
>dereplicated_897__130531__A111__ITS1F
CAAGGTTTCCGTAGGTGAACCTGCGGAAGGATCATTAGTGATTTGGCCGTCAGGCCTCTATCCAATCCTCACACCTGTGAACTCGTCGGTGGGCCTCGGTGCCCGCCGGACATACAACACTATGTGTAATGAACGTCATGTATAACATAACAAACAAAACTTTCAACAACGGATCTCTTGGCTCTCGCATCGATGAAGAACGC
>dereplicated_969__130531__A111__ITS1F
CAAGGTCTCCGTAGGTGAACCTGCGGAGGGATCATTACCGAGTGAGGGCCTCCGGGCCCGACCTCCAACCCCATGTTATCCGACCCTGTTGCCTCGGGGGCGACCCGGCCTTCGGGCGCCGGGGCCCCCGGTGGACCCCTCAACACTGCATCGTGATGTCTGAGTCTAAGATTTTGAATCAATCAAAACTTTCAACAACGGATCTCTTGGTTCTGGCATCGATGAAGAACGT
>withinsampleotu_40__130531__A113__ITS1F
CAAGGTTTCCGTAGGTGAACCTGCGGAAGGATCATTAACTTAGTTGGGGCATAAGCGCCACAGCAAGATTGAACCCATTGTCGTTGCACGTCCGTGTTTCCTCGGCAGGTATGCCTGCCAGTGGGACCCAACCGAAACCCCTATGTGTGTGAAGCAGTATAAAACGTACACAAGCAAATAAATCAAAACTTTCAACAACGGATCTCTTGGTTCTGGCATCGATGA
>dereplicated_175__130531__A113__ITS1F
CAAGGTTTCCGTAGGTGAACCTGCGGAAGGATCATTATCGAGTTTGAAAGGGGTTTGCAGCTGGCTCTCCGGAGCATGTGCTCGCCTCGCTCATCCACTCTACACCTGTGCACTTGCTGTGGGTTGGGATTAAACATCCCAGCCTACGTCTTTACACAAACACTATCAGTTTTTGAATGTATACTGCGTCTAACGCATCTAATACAACTTTCAACAACGGATCTCTTGGCTCTCGCATCGATGAAGAACGC
>dereplicated_882__130531__A113__ITS1F
CAAGGTCTCCGTAGGTGAACCTGCGGAGGGATCATTACCGAGTGAGGGTCTCCGACCCGACCTCCAACCCTATGTATTACAACCTCTGTTGCCTCGGGGGCGACCCGACCTCCGTGTCGGGGCCCCCGACGGACCACTTCTCAACACTGCATCCATGCGTCTGGTCAATAAGTTTAAT
>withinsampleotu_140__130531__A114__ITS1F
CAAGGTTTCCGTAGGTGAACCTGCGGAAGGATCATTACCCTTCAATCAGAGGTCGGGTTTTAGTGTTGAGGGCATTCCCCTCCTCCTAGCCCTACCTTTCTGATTTTACCCGTGATTTTTGCGCACTCTATGTTTCCTCGGCAGGCTTGCCTGCCGGTGGACTATTAATAACCTTATGTAATTGCAATCAGCGTCAGTAATGATAAAATTATTACAACTTTCAACAACGGATCTCTTGGTTCTGGCATCGATGA
>dereplicated_1430__130531__A114__ITS1F
CAAGGTCTCCGTAGGTGAACCTGCGGAGGGATCATTACACAATAAAATACGAAGGCCGTTCGCGGCTGGACTATTTATTACCCTTGTCTTTTGCGCACTTGTTGTTTCCTGGGCGGGTTCGCTCGCCACCAGGACCACAATATAAACCTTTTTTTATGCAGTTGCAATCAGCGTCAGTATAACAAATGTAAATCATTTACAACTTTCAACAACGGATCTCTTGGTTCTGGCATCGATGAAGA
>withinsampleotu_38__130531__A115__ITS1F
CAAGGTTTCCGTAGGTGAACCTGCGGAAGGATCATTACCTTTTATTCAGCATGGGAGTCTGCAGTTCGCTGTAGTTCCCTGTCTGTATCCATGTCTTTTGCGTACTTGAATGTTTCCTCGGCGGCTTACCCCGCCGAACGGACAACCATATAACCTTTTTTTGCAATTGCAATCAGCGTCTGGATAAATATATAATATTTACAACTTTCAACAACGGATCTCTTGGTTCTGGCATCGATGA
>withinsampleotu_71__130531__A115__ITS1F
CAAGGTTTCCGTAGGTGAACCTGCGGAAGGATCATTAATGAAGAAATAAGGGTGCTTTCGAGACCCGACTCTCATTATTATTACCCTGTGCATCAAACTTTTTTTATTCATCTTTAAACACTATTAAGAAATGAATGTAATCAGCTTGTTTTGAACAAGTAAATAACAAAATAAA
>dereplicated_563__130531__A115__ITS1F
CAAGGTCTCCGTAGGTGAACCTGCGGAGGGATCATTACTGAGTGAGGCTCACGCCCGACCTCCAACCCTTTGTGAACCAAACTTGTTGCTTCGGGGGCGACCCTGCCGACGACCTCCGTCGCCGGGCGCCCCGGAGTCTTCTAAACACTGCATCTTTGCGTCG
>withinsampleotu_21__130531__A116__ITS1F
CAAGGTTTCCGTAGGTGAACCTGCGGAAGGATCATTATTGAATGAAATTGAGTGGGGTTGTCGCTGGCCTTTCACCGGGCATGTGCACACCTCATTCAACCTCTCTATACCTCTGTGCACTTCTCATGGGTTGGGCTGCGTCTGAAATATTGGCAAGGCCCCTCTCATGTGTTTTATACAAACTATACATGTTTTAGAATGTCTATACAATGCGTAAAAGCATATAATACAACTTTCAACAACGGATCTCTTGGCTCTCGCATCGATGA
>dereplicated_266__130531__A117__ITS1F
CAAGGTCTCCGTAGGTGAACCTGCGGAGGGATCATTACCGAGTGAGGGCCCACGGCCCGACCTCCAACCCTTTGTATGACCGACCGCGTTGCTTTGGGGGTGACCCGGCCCTCTCGCCGGGGCCCAAGTCTCATCAACTCTGCGTCCTTGCGTCGGAGTCT
>dereplicated_584__130531__A119__ITS1F
CAAGGTTTCCGTAGGTGAACCTGCGGAAGGATCATTAGTGAATAATAGGGTGTCTCATTTAACTGAGAACCCGATCTTCCACTTTCTAACCCTGTGCATCTGTTAATGGCGAGCAGTCTTCGGATTGTGAGCCTTCACTTATAAACACTAGTCTATGAATGTAAACTTTTATAACTATATAAAACTTTCAACAACGGATCTCT
>dereplicated_413__130531__A121__ITS1F
CAAGGTCTCCGTAGGTGAACCTGCGGAGGGATCATTACAGTGTGGAGGGCCTCCGGGTCCGACCCGCCAACCCTTTGTGAACCAACTTGTTGCTTCGGGGGCGACCCCGCCGTTTCGGCGACGGCGCCCCCCGGAGGTCATCAAACGCTGCATCCTTGCGTCGGAGTGAATCGTAAATCATACAAAACTTTCAACAACGGATCTCTTGGTTCTGGCATCGATGAAGAACGC
>withinsampleotu_44__130531__A123__ITS1F
CAAGGTTTCCGTAGGTGAACCTGCGGAAGGATCATTATCGAGGAAATTCCGGCCGAGGGGCACTGCCCCGGAGCTGAAATCTTCTACCCTGTCCTTTAAGATACCTCTACCTCCTCCCCGGCCACAGCGCCGGGCTGGCTACTCACAAGAACCTTGCAGTTTACAGTCAATTCAGTACAAAAACAAACAAAATTACA
>withinsampleotu_30__130531__A124__ITS1F
CAAGGTTTCCGTAGGTGAACCTGCGGAAGGATCATTATCAAATAGGCCGGAGGGAAACCTCCAGCGTCTATATCCTCTGATTGAACTACCTTTGTTGCTTTGGCGGACCGGGTTTCGTACCCCGCGGTCAGGCGTCTGCCTGCCTGCCGAGCGTCCGCCAGAGACCCAAACCAAACCCTTTGAAACAATAACAGTCTGAAGCTAAAAAAACAAATAGCTAAAACTTTCAACAACGGATCTCTTGGTTCTGGCATCGATGAAGAAC
>dereplicated_769__130531__A124__ITS1F
CAAGGTTTCCGTAGGTGAACCTGCGGAAGGATCATTATTGAATGAACGTGACCAGGGTTGTCGCTGGCCTCTGTCATAGGAGGCATGTGCACGCCTTGTTCATTTCCATCTTCACACCTCTGTGCACTTCTCATGGGTTGGGTTACGCTGTTGCAC
>dereplicated_121__130531__A125__ITS1F
CAAGGTCTCCGTTGGTGAACCAGCGGAGGGATCATTACAGCGTTGGGAGGCCTGGAGACAGGCCGACCGCCCTGCACACTTGTCGTCGTTACCGCCGTCGGGCCGTGTTGCCTCGGGGCAGTTTCTCATAAACTGCCCCGAAGGTACCGCCCACAACACTCTGTTTACTTAGTAAGACCCTCTGAGATAACTATAAATAAGTCAAAACTTTCAACAACGGATCTCTTGGTTCTGGCATCGATGAAGAACG
>withinsampleotu_41__130531__A126__ITS1F
CAAGGTTTCCGTAGGTGAACCTGCGGAAGGATCATTACAGCGTCCCTTGGGATGCGCTTGAGATAGCACTCTCTGCCTTTGGTACCTCTGTTTCCCCGGCGGGGACGCCCGCCAATGGGGACCCCCCTCAACCCTGCAACCGAGCACGCAACCGTTCCG
>dereplicated_325__130531__A126__ITS1F
CAAGGTTTCCGTAGGTGAACCTGCGGAAGGATCATTAACGAGAGATAGACCGGCGCCACGCGCGCCGGCTCTCACCAGCCAAGTGGTCAAAACCTTTTGTTTTTTTGGAACAAGTCTCGCTGCCTCGGCGGTTTCTGGGCTTTCCAACCCTGACCGCCGGGGGCTTGATACCCATACTCTTAAAGTTAAAA
>dereplicated_709__130531__A127__ITS1F
CAAGGTTTCCGTAGGTGAACCTGCGGAAGGATCATTACAACAAGGCCATGGGCCCCCCCGAAGCTTCGGCGGAAAGGGGGTACCGGCCTGACTTATATACCCACCTTTGCCTATGTGTACCTCTATCGCTTCCTCGGCAGGCTCACCTGCCGCTAGGAA
>dereplicated_217__130531__A129__ITS1F
CAAGGTCTCCGTAGGTGAACCTGCGGAGGGATCATTACAGAGTGAGGGCCTCCGGGTCCGACCTCCAACCCTTTGTGAACCACCTCTGTTGCTTCGGGGGCGACCCCGCCGTTCGGCGACGGCGCCCCCGGAGACCAATAAACACTGCGTCTACCAGTCGTCGGAGTTTAATCAAATTTAAACAAAACTTTCAACAACGGATCTCTTGGTTCTGGCATCGATGAAGAACGCAGCAAA
>withinsampleotu_21__130531__A130__ITS1F
CAAGGTTTCCGTAGGTGAACCTGCGGAAGGATCATTACATTCAGTAGCCCAGCTACTTGTTTACACCCTTGTCTTTTTGCGTACTTATCGTTTCCTCGGCGGGCTTGCCTGCCGGTTGGACAACTTTTTATAACCTTTTTAAATCTTCAATCAG
>withinsampleotu_30__130531__A131__ITS1F
CAAGGTTTCCGTAGGTGAACCTGCGGAAGGATCATTACCGAGTGCGGGCCCCCTGGGTCCAACCTCCCATCCGTGTCTATCTGTACCCTGTTGCTTCGGCGTGGCCACGGCCCGCCGAAGACTAACATTTGAACACTGTCTGAAGTTTGCAGTCTGAGTTTTTAGTTAAACAATA
>dereplicated_237__130531__A132__ITS1F
CAAGGTCTCCGTAGGTGAACCTGCGGAGGGATCATTACTTGTAACCCCTTGTCTCCGGATGGGGAGGAACACCAACCCTTTGTTGTCCGACCGCGTTGCCTCCGGGGCGACCCTGACCTTCGGGTCTCGGGGACCCCGGGTGGACACCCAAACTCTGCGTAACTTTGTAGTCTGAGTAAAAGATTTAATAAATTAAAACTTTCAACAACGGATCTCTTGGTTCTGGCATC
>dereplicated_141__130531__A133__ITS1F
CAAGGTTTCCGTAGGTGAACCTGCGGAAGGATCATTATTGGATCTTAGGCATACAACTGTGACTGTCGCCGCGAGGCGTTATAACTACTCGTCTATGAATGTGTTGACATAAATAATAACTTTCAGCAACGGATCTCTTGGCTCTCGCATCGAT
>dereplicated_106__130531__A135__ITS1F
CAAGGTCTCCGTAGGTGAACCTGCGGAGGGATCATTACCGAGTGAGGGTTTCGGCCCGACCTCCAACCCTTTGTGAATCAAACCTGTTGCTTCGGGGGCGACCCTGCCGTTCGCGGCGCGGCGCCCCGGGGAAATCAAACACTGCGTCAATTTGTGTCGGAGTACTTGTTAATAAACAAAACTTTCAACAACGGATCTCTTGGTTCTGGCATCGATGA
>dereplicated_131__130531__A137__ITS1F
CAAGGTCTCCGTAGGTGAACCTGCGGAGGGATCATTACCAAGTACAACCCGTCTCCGGACGGGCTGCTACCAACCCTTTGTTGTCCGACCGCGTTGCCTCCGGGGCGACCCTGACCTTCGGGTTTTGGGGGACCCCGGGTGGACACCTAAACTCTGCGTAACTTTGCAGTCTGAGTAATAGATTAAATCAATCAAAACTTTCAACAACGGATCTCTTGGTTCTGGCAT
>dereplicated_171__130531__A137__ITS1F
CAAGGTCTCCGTTGGTGAACCAGCGGAGGGATCATTATCGAGTTCTAAACTCCAAACCCTATGTGAACTTACCACTGTTGCCTCGGCGGGGGGAGCCTACCCTGTAGCGACCTACCCCGCCGGCGGACCGTCAAACTCTGTTTTATTGTGGCATTCTGAATCAAAACCAAATAAGT
>withinsampleotu_17__130531__A138__ITS1F
CAAGGTTTCCGTAGGTGAACCTGCGGAAGGATCATTACCGTGGGGGCCCCTCGCCGGGCCCCCGCCGAGGTAGAACCCTTGAATTTCAAGCACCAACACGTTTCCTCGGCGGGCACGCCCGCCAACGGGGACCAACCAAAAACCCAAACCGCAGTGAAGTAGTCAAACAACGTACCAAAACAAACAAATCAAAACTTTCAACAACGGATCTCTTGGTTCTGGCATCGATGA
>dereplicated_3__130531__A139__ITS1F
CAAGGTTTCCGTAGGTGAACCTGCGGAAGGATCATTAAATAAAGCTTTGCACGGCGGTTGTAAGCATGCAATCCTTTTCTCGGAAAGGGTTGTTTGCTCCCCCGGCAGCTTACACCCCCTGTTTACAGACCCTATTTTAAAACTCTTCAAGGGCTTGATGCGGCCTTGTCTTCGCGGATAAG
>dereplicated_210__130531__A139__ITS1F
CAAGGTTTCCGTAGGTGAACCTGCGGAAGGATCATTAATGAAATGTAAGGATGCTCTTTTTAGAGGTCCGACCAAATCATTTTCCTTTCTACACTGTGCACACACTACACTTTTTACACCTTTTTTTAACTCTTCAGTTTTAAGAATGTATAACAGTCTCTTAATTGAGCATAAATAAAATAAAACTTTCAGCAACGGATCTCTTGGCTCTCGCATCGATGAAGAACGC
>dereplicated_185__130531__A140__ITS1F
TTCTGGTTATCCAAAAGATGTGATGAAGCAGATATGCATCATATTGATGATTGTGAGTATGTACTGTCCTTCCAGAGCTTCAGAAATTATGCCAAAGCACTGAGTGAGACTCCGCCCGTGTTCATGGACCGGCATCTCAGGAGAACATGAGCTGCA
>dereplicated_50__130531__A141__ITS1F
CAAGGTCTCCGTAGGTGAACCTGCGGAGGGATCATTACAAGTGACCCCGGTCTAACCACCGGGATGTTCATACCCTTTGTTGTCCGACTCTGTTGCCTCCGGGGCGACCCCGCCTTCGGGCGGGGGCTCCGGGTGGACACTTCAAACTCTAGCGTAACTTTGCAGTCTGAGTAAACTTAATTAATAAATTAAAACTTTTAACAATGGATCTCTTGGTTCTGGCATCGATGAGGAACGTAGTGAA
>dereplicated_288__130531__A142__ITS1F
CAAGGTTTCCGTAGGTGAACCTGCGGAAGGATCATTAATGATTGACCGAAAGGTCTTATCTTGACATCCCTCACCTCTGTGAACCGTTTGACCTCCGGGTCTAACAAAACAATACAAACATCAGTGTAACGAACGTCTTGTTATCTTAACAAAAACAAAAACTTTCAACAACGGATCTCTTGGCTCTCGCATCGATG
>dereplicated_702__130921__A112__ITS1F
CAAGGTCTCCGTAGGTGAACCTGCGGAGGGATCATTACAAGTGACCCCGGTTTACCACCGGGATGTTCATAACCCTTTGTTGTCCGACTCTGTTGCCTCCGAGGCGACCCTGCCTTCGGGCGGGGGCTCCGGGTGGACACTTCAAACTCTTGCGTAACTTTGCAGTCTGAGTAAATTTAATTAAATAAAATTAAAACTTTTAACAACGGATCTCTTGGTTCTGGCATCGATGAAGAACGCAG
>dereplicated_1__130921__A113__ITS1F
CAAGGTCTCCGTTGGTGAACCAGCGGAGGGATCATTAGAGAGTATAACAACTCCCAAACCCATGTGAACTTACCTATCGTTGCCTCGGTGGAGGGGGGGCGAGCCCTATGGGGTTACCCGGGTCTTGCTACCCGGGAGCACCAGGTGACCTCCCTC
>withinsampleotu_69__130921__A114__ITS1F
CAAGGTTTCCGTAGGTGAACCTGCGGAAGGATCATTGACACAATTTAAAAAACAAAAAACAATTTACAATTTTTTTCTTTTAAACACCATAAAAAATATACACACTCTTAAATATTAATAATTGTAGTTAATTCTACTCTTATTTAAAAAATTTTTTAACTAGAAACAACTGTTAACAACGGATATCTAGGCTCTTACAACG
>dereplicated_447__130921__A114__ITS1F
CAAGGTTTCCGTAGGTGAACCTGCGGAAGGATCATTACAGAGAGGGGTTAGCCCCGGCTTCGGCCACCTCTTACCCTATGTCTATCTACTTTGTTGCTTTGGCGGTTCGCCGCCAAAGGTTTTTTACTCGATTATTATGCTGTCCGATCTTTTATAAATGAAATCAAAACTTTCAACAACGGATCTCTTGGTTCTGGCAT
>withinsampleotu_51__130921__A116__ITS1F
CAAGGTTTCCGTAGGTGAACCTGCGGAAGGATCATTACAAGTCGCACTTTTTGTGCGTTATCGTCTCCTCACGGGGATATCCTTTGTCTACGAGTACCCTTTTTCCTCAGTAGGCCTGCCTGCTGAGGGACTTATCAACCAAACCTTTTTACAATAACTGTCTGAAAAGTAATAATCAATTACAACTTTCAACAATGGATCTCTTGGCTCTGGCATCGATGAAGAACGCAGCAAA
>withinsampleotu_85__130921__A116__ITS1F
CAAGGTTTCCGTAGGTGAACCTGCGGAAGGATCATTATCGAATTGTTAATGGGGGTTGATGCTGGTAGTCATTCGATGGCTGCATGTGCTCGCTTCCGACAATCTTTATCCAACACTTGTGCACCAATGTGAGGGATTTCTGAGACCACCTCGGAATTCTCTTCTTCTTTCACATACACTAGATTATAACGT
>dereplicated_22__130921__A116__ITS1F
CAAGGTTTCCGTAGGTGAACCTGCGGAAGGATCATTACCGAGTAAGGGTTCCCTGATGGGCCCGACCTCCAACCCTTGTGTCAATTTCACCAAGTTGCTTCGGCGAGCCTGTCCCTGGACTGCCAGGAGTCGACCGTGACTCCCGGTTCGTTGCTCGTCGGTGGCCCTTTTTACCCAACTCTTGATGTAACCGTGTCGTCTGAGTACTCCAAATATAATTATCAATTAAAACTTTCAACAACGGATCTCTTGGTTCTGGCATCG
>dereplicated_417__130921__A116__ITS1F
CAAGGTTTCCGTAGGTGAACCTGCGGAAGGATCATTAATGAGTGAAGGCATTCTATGCCGATCTCCAACCCATTGTTTACTTGTATAATGTTGCTTCGGCGAATTGATTTCGTCAGTTCGCCAGAAGACCTTTTAAAATTCTTTGAATCTTTTCTGAAATTTTATGAAATATAAAATTAAAACTTTCAACAACGGATCTCTTGGTTCTGGC
>withinsampleotu_64__130921__A117__ITS1F
CAAGGTTTCCGTAGGTGAACCTGCGGAAGGATCATTAATGGATCTTAGGCATACAACTGTGAACTGTCGCCGAGAGGCGTTATAGCTACTCGTCTATGAATGTGTTGACCTAATAATAACTTTCAGCAACGGATCTCTTGGCTCTCGCATCGATGAAGAACGCAG
>withinsampleotu_79__130921__A117__ITS1F
CAAGGTTTCCGTAGGTGAACCTGCGGAAGGATCATTATTAAATGTTACTCCGGTAACTTTATAATCCCTAACACCTGTGCATTTTGTCGCTTCGGCGATATCATACAAACATCAGTGTAAAGAATGTAAATTATCATAACAAATACAACTTTCAACAACGGATCTCTTGGCTCTCGCATCG
>withinsampleotu_174__130921__A118__ITS1F
CAAGGTTTCCGTAGGTGAACCTGCGGAAGGATCATTATAGTCTAGTCAAACTAGTACTTTGTGCACATTCTGCGGTCGAAAGTTAAATCATTAATGAGCCGCACATTCACTATTATCTTTATCATAAGAACAAGTAAAAAAAAAAACTCACAACAATGGATCTCTTGGCTCTGGCATCGATGAAGAAC
>dereplicated_1001__130921__A118__ITS1F
CAAGGTCTCCGTTGGTGAACCAGCGGAGGGATCATTACCGAGTTTACAACTCCCAAACCCCTATGTGAACATACCTATCGTTGCTTCGGCGGGACCGCCCCGGGCGCATCTCTTTTGCTGCTGCCCGGAACCAGGCGCCCGCCGGAGGCCCCAAACTCTTGTATTTTATAGTGGATTTCTGA
>dereplicated_1__130921__A120__ITS1F
CAAGGTTTCCGTAGGTGAACCTGCGGAAGGATCATTATCGATTCAACCAAATGAGAGGGGAGTTGTTGTAGTTGTGCTGGTCTTCTAACAGAGACATGTGCACGCTTGACTTCTTCCTTTCTTCATTTACACACCTGTGAACTTGTTGTAGGGTGCCTCGCAAGAGATGCT
>withinsampleotu_81__130921__A121__ITS1F
CAAGGTTTCCGTAGGTGAACCTGCGGAAGGATCATTAAAAAGATTCCGGGGATATTCGTCCCCGCCTTTCAACCCTTTTGTTTATATACATGTTGCCTCGGCAAGTCCGCTTGCCAGAGGATTTATACCAAACCACTTTTGAACCATGGCTCAGAATTTGCTTACTAAGCAAAACCAACCAATCACAAAAACTTTCAACAACGGATCTCTTGGCTTCAGCATCGATGAA
>withinsampleotu_112__130921__A121__ITS1F
CAAGGTTTCCGTAGGTGAACCTGCGGAAGGATCATTAATGAAATGCAAGGACGTTCTTTTTAGAAGTCCGACCAATTCATCCTTTCACCCTGTGCACTTAACATTTTAACACCCATTTTAAACACGTAAAGTCAATGAATGTCTAAAGTCTCT
>dereplicated_266__130921__A121__ITS1F
CAAGGTTTCCGTAGGTGAACCTGCGGAAGGATCATTATTGAATTTGAAAAGAGTTGTAGCTGACCTTCCGAGGCATGTGCACGCTCTTATCAATCCACTTACACCTGTGCACCTTTGAGGTTGTCTCCCTCTTCACGGAGGAGCAGCGGGTCATACCGCTGAGTCTTTGCCTTTTTTTTTTT
>dereplicated_570__130921__A121__ITS1F
CAAGGTCTCCGTAGGTGAACCTGCGGAGGGATCATTAACTGATATATTTTCTATCTTTCAACATAGAAAAGCGCGGCTTATACCGTGTCCCATTTTCAATTTTATTTTAACGCTTTTTCTTACAAAACGTGAACAAAACAAAATCTGATTGATCAACATAACAACGAAACAAAAACAAAACACGACTCGCAACAACGGATATCTTGGTTCTCGCAACGATGAAGAACGCA
>dereplicated_921__130921__A121__ITS1F
CAAGGTTTCCGTAGGTGAACCTGCGGAAGGATCATTAGAGATTTTCAGGTCGGTCATTGGGGACAAGCTGGGACGATCCCACGCCCTTTGGCCCTCCGCACACCAAACAACGTGAACAACCGGTGACGGCCCTGCCGTCGCCACCTTTACAACTGTCGTCCTATGTCTTGAAAGCAAACAAAAGAGTACAACTCTCAACGATGGATCTCTTGGCTCTCGCATCGATG
>dereplicated_1024__130921__A121__ITS1F
CAAGGTCTCCGTTGGTGAACCAGTGGAGGGATCATTACAGAGTTCTCTAAACTCCCAAACCCATGTGAACTTACATTTGTTGCCTCGCGGACAGCTTACCCTGTACCGCCGATGGAATTTCAAACTCTTGTTATTTTTATGTCATCTGAATTTTTACGATTTAATAATCAAAAACTTTTCAACAACGGATCTCTTGGTTCTGGCAT
>dereplicated_1340__130921__A121__ITS1F
CAAGGTTTTCGTAGGTGAACCTGCGGAAGGATCATTACAGAGTTGAACTCCCTCGGGAGCCATCTCCACCCTTGAATACGTTACAAGTTGCTTTGGCGGGCCACGGCCCTGTCGTCGCCGGCTTCGGCTGCGAGCGCCCGCCAGAGGTTTTTAAACGCTGTTTCTTGAGTCTGAGCAAACAAAAAATAAAGCAAAACTTTCAACAACGGATCTCTTGGTTCTGGCATCGATGAAGAA
>withinsampleotu_45__130921__A122__ITS1F
CAAGGTCTCCGTAGGTGAACCTGCGGAGGGATCATTAAGATTTTCCTTCTCTCGCTTGACGAGAAGAATAACGTGGTTGACCAACCCCTTTTCAACTCCACTTAAACGATACATCCTTTGCGCTTGGTCGCAAATCGATAACCAATTGTTTAACAACACAAACCAAAAAACTCAAAAAACTAAAA
>withinsampleotu_62__130921__A122__ITS1F
CAAGGTCTCCGTAGGTGAACCTGCGGAGGGATCATTAATGAATGGCCACTTATGGCCTTTGACCCTTCAAAACCGTGGAGGCACAGCGTGCTTCGGCGCTTCAGCGCCGCCTTTATGCTATAGAGTTCGTGTCTGAACCCAAAAAATAGTCTAAAACTTTCAACAAAGGATCACTTGGCTCTCGCATCGATGAAGAACGCAGCGAA
>withinsampleotu_109__130921__A122__ITS1F
CAAGGTCTCCGTAGGTGAACCTGCGGAGGGATCATTACAAGTGACCCCCGGCTCCGGCCGGGGATGTTCATAACCCTTTGTTGTCCGACTCTGTTGCCTCCGGGGCGACCCTGCCTTCGGGCGGGGGCTCCGGGTGGACACTTCAAACTCTTGCGTAACTTTGCAGTCTGAGTAAACTTAATTAATAAATTAAAACTTTTAACAACGGATCTCTTGGTTCTGGCATCGATGAAGAA
>withinsampleotu_172__130921__A122__ITS1F
CAAGGTTTCCGTAGGTGAACCTGCGGAAGGATCATTCATAATAAAGTGTTTTATGGCACTTTTTAAAAATCCATATCCACCTTGTGTGCAATGTTAGATCTCGTCAATCTTGGCGAGGTTTTTATACATCAACTCATTCTTTAACTAATTTGTCTGAAAAATATTATGAATAACTTAATTCAAAATACAACTTTCAACAACGGGTCTCTTGGCTCTCGCATCGATGAAGAACGCA
>withinsampleotu_221__130921__A122__ITS1F
CAAGGTTTTCGTAGGTGAACCTGCGAAAGGATCATTACCGAGTTCGGCGCCCGCGAGGGTGCCCCTCTCTCCTTTTTAAACCCTGATAATCTGTGTCGTCTGAGTTAAACTAAAAATCATTAAAACTTTCAACAACGGATCTCTTGGTTCTGGCATCGATGAAGAACGCA
>dereplicated_606__130921__A122__ITS1F
CAAGGTCTCCGTGGGTGAACCTGCGGAGGGATCATTGTTAAAATTTGGGTCTCATGACCTCAATCTTCAAACCTGTGGAAGTACATTGTGCTTCGGCGCATTAGCGCCGCTTTTATGCTGAAATACATGTGTCTGAATCAATTCCAAGAATTAAAACTTTCAACAAAGGATCTCTTGGCTCTCGCATCGATGAAGAACGCAG
>dereplicated_1585__130921__A122__ITS1F
CAAGGTCTCCGTAGGTGAACCTGCGGAGGGATCATTGTTAAATGAGTATACACTCTTAAACCTGTGGAACTATATCTTGCTTCGGCGCTAATGCGCCGCTTTCATGCAATTAATTTTGTGTCTGAATAAACTTAAAATTAAAACTTTCAACAAAGGATTTCTTGGCTCTCGCATCGATGAAGA
>dereplicated_1606__130921__A122__ITS1F
CAAGGTCTCCGTAGGTGAACCTGTGGAAGGATCATTAGAATAATGGGAAATTATTTTCCTAATACTTTATTCAAAAAATCTCATTCAATACAAAAATATTTTTTTTTTAAAAACAAAAAAACTTAAATTAAGATAACTTTCAACAACAGATCTCTTGGTTCTTGCATCGATGAAGAACGCAGC
>dereplicated_2104__130921__A122__ITS1F
CAAGGTCTCCGTAGGTGAACCTGCGGAGGGATCATTACCGAGCAAGGGCCTCCGGGTCCGACCTCCAACCCTTTGTGAACCAACCTGTTGCTTCGGGGGCGACCCTGCCGTTTCGGCGGCGGCGCCCCGGAGGCTACTCAAACGACTGCATCTGTGCGTCGGAGTCGATTGTAAATCATAC
>dereplicated_2106__130921__A122__ITS1F
CAAGGTTTCCGTAGGTGAACCTGCGGAAGGATCATTATCGTAGGGGCCTCGCCCCCTTCGAGATAGCACCCTTTGTTTATGAGCACCCCTCGTTTCCTCGGCAGGCTCGCCTGCCAACGGGGACCCACCACGAAACCCCATTGTAGTAACCAAGA
>withinsampleotu_24__130921__A123__ITS1F
CAAGGTTTCCGTAGGTGAACCTGCGGAAGGATCATTATAGTCTAGTCAAACTAGTACTTTGTGCACATTCTGCGGTTAGTTCAGTTCTATTAGATCATTCATGAGCCGCACATTCACTATCTTCTTTATCATATCAAATAAAAATGTAAAAACTCACAACAATGGATCTCTTGGCTCTGGCATCGAT
>dereplicated_34__130921__A123__ITS1F
CAAGGTCTCCGTTGGTGAACCAGCGGAGGGATCATTACTGAGTTTCTAACAACTCCAACCCTTTGTCGAACCTACCACTGTTTCCTCGGCGTACTGCCGCGGCCCTCCTGGGCCGCTGCAGCGCCGGAAGGACCGTACCAAACTCTTTTATTTCTCCCCAGTAAAACTCATATAAACTTTATTAAAAA
>withinsampleotu_3__130921__A126__ITS1F
CAAGGTCTCCGTAGGTGAACCTGCGGAGGGATCATTACTGAATGGCCCCTTGGGCCTTCAACTCATCAAACCTGTGGACTTAAATTTGTGCTTCAGCACCGCGTCGCTGGCGGTGCTGCCTTTATGCTGAAGGCTGGATTCTGTCCGATTCATCTGAACAATTTAAAACTTTCAACAAAGGATCTCTTGGCTCTTGCATCGATGAAGAACGCAG
>withinsampleotu_35__130921__A126__ITS1F
CAAGGTTTCCGTAGGTGAACCTGCGGAAGGATCATTAATGTGAATTCGGAGTCGCTGTGCATCATTTGCACGCACTCCATTTACAATTCCACATACACCTGTGCACTTATGAGGGTGAGGCCGTCCGGCTTTGCCTTTACTACACTTTAAAGTCCACGAATGTCGTCTTATATTCATATAATATACAACCTTCAACAACGGATCTCTTGGTTCTGGCATCGATGAAGAACG
>dereplicated_167__130921__A126__ITS1F
CAAGGTTTCCGTAGGTGAACCTGCGGAAGGATCATTAACAATCCAAACCGATTCTTTGATCCGGTTCGCCGGTCAGAGTCTTAAACCCTTTGTGAAAACAAAACTTTTTTTGCTTCGGCAGCAGGCTGGGTTCCTAATCGGCCCGACCGTCAGCCTGCCGGCAGCGCCAAACCAAACTTGTT
>dereplicated_658__130921__A126__ITS1F
CAAGGTCTCCGTTGGTGAACCAGCGGAGGGATCATTATGAGTCTAGCACTCTTCAACCCCTGTGAACCATACCTATTTTTCCCCGGCGGAACGCCCCGGTGCCCTAGGGGCCGGGCCAGGCGCCGCCGGGGGCAACCAGACCGTATTTGTACCCCTATACCTCAGAATTAGGCGTAAAGCCGGAATGTAACAACTTTTGACAATGGATCTCTTGGCACTAGCATCGATGAAGAA
>withinsampleotu_13__130921__A128__ITS1F
CAAGGTTTCCGTAGGTGAACCTGCGGAAGGATCATTAGTGATTACATCTCTAATATCTACACACACCTGTGAACTGTTATTTTGAAGCTTTGGCGCAAGCCTTGCTTTATTTTACAAACAATGTGTAATGAACGTCATTATTATCATAACAATAATAAAACTTTCAACAACGGATCTCTTGGCTCTCGCATCGATGA
>dereplicated_6__130921__A128__ITS1F
CAAGGTTTCCGTAGGTGAACCTGCGGAAGGATCATTACCGAGTTAGGGTCCCTCGTGGCCCGATCTCCAACCCTTGTGTTTAACCATACCACGTTGCTTCGGCGGGCCCGCTCCTCCGGGAGCCGCTGGACCTCTTCACAGAGGCCTGGCCAGTGCCCGTCGGTGGCCCCAAATTCTTAACTCTTGACTAACTGTGTTGTCTGAGTAC
>withinsampleotu_53__130921__A130__ITS1F
CAAGGTCTCCGTAGGTGAACCTGCGGAGGGATCATTACCGAGTGAGGGCTCCGGCCCGACCTCCAACCCTTTGTTATTCTTCTCTGTTGCCTCGGGGGCGACCCGGTCCCTCTGGGGACGTCGGGGCCCCCGGCGGTCCCAATCTAAAACTCTTGCATCTCTGCGTCTGAGTAAATTTTAAATCAATTAAAACTTTCAACAACGGATCTCTTGGTTCTGGCATCGATGAAGAAC
>withinsampleotu_65__130921__A131__ITS1F
CAAGGTCTCCGTAGGTGAACCTGCGGAGGGATCATTACCGAGTGAGGGCCTCCGGGCTCGACCTCCAACCCCATGTTATCCGACCCTGTTGCCTCGGGGGCGACCCGGCCCTGCGCCGGGGCCCGGTGGACCATTCAACGCTGCATCGTTGCGTCCGAGTCTAGATATTGAATCA
>dereplicated_111__130921__A131__ITS1F
CAAGGTCTCCGTAGGTGAACCTGCGGAGGGATCATTACCGACACTCGGCCCGGGTCCTCGCGGCCCGGCCGTTTCACCCTTGTGTATCGTACCGCGTTGCTTCGGGGGTCACCCTCCGGCCACGGATGGGGGGACCCCCGGGAGGCATCTGACA
>dereplicated_33__130921__A132__ITS1F
CAAGGTTTCCGTAGGTGAACCTGCGGAAGGATCATTAACGAGTGGGGCTGCCCGACGGCGCCCAAACTCCCAACCCTTGAATACCTGAACCGTTACTTTGGTGGGTCGTGGACTCGTGCCCCGTTGGCTATTGCTAGCGAGTGCCCGCCGGAGGCTTTATCAAAATTCTTGCTCGAAAACATTGTCTGAAGTATGAAAATTGGAATGCAGCTAAAAACTTTCAACAACGGATCTCTTGGTTCTGGCATCGATGAAGAACGTAGCAAA
>dereplicated_104__130921__A132__ITS1F
CAAGGTCTCCGTTGGTGAACCAGCGGAGGGATCATTATAGAGTTTTTTTTAAAACTCCCAAACCCATGTGAACTTACCATGTTGCCTCGGCGGGACCTACCCGGTACCTACCCTGTAGCGTGCCTACCCGGGACCGCCGGTGGACTTTCAAACTCTTGTTATATTAGTGGAATCTGAGCGTCTTATTTTAATAAGTCAAAACTTTCAACAACGGATCTCTTGGTTCTGGCATCGATGAAGAA
>withinsampleotu_35__130921__A134__ITS1F
CAAGGTCTCCGTTGGTGAACCAGCGGAGGGATCATTACCGAGTTAACAAACTCCCAACCCACTGTGGACATACCTATTTGTTGCTTCGGCGGTAGCGCCCCGGCTGAGCCCGGAGCAAGGCGCCCGCCGAGGGACCCCCAAACCAGTTTTCTTATAGCGGGATATTCTGAGTAAAACACAAATCATCAAAACTTTTAACAACGGGTCTCTTGGCTCTGCCATCGATGAAGAAC
>dereplicated_665__130921__A137__ITS1F
CAAGGTCTCCGTAGGTGAACCTGCGGAGGGATCATTGTTAAGTGAGTATACACTCTCAAACCTGTGGAATTATATCTTGCTTCGGCGCATTTTGCGCCGCTTTTCATGCTATTAAAATTTTGTGTCTGAAAAAAGCCTAAAAATTAAAAACTTTCAACAAAGGATCTCTTGGCTCTCGCATCGATGAAGAACGCA
>withinsampleotu_63__130921__A138__ITS1F
CAAGGTTTCCGTAGGTGAACCTGCGGAAGGATCATTAATGGGAGATAATCGGGGCCGAAAGGCCTGTCTGCATCACCCTTGACTTTTTGTGCACCTTCTGTTTCCTCGGCAGCTCCGCCTGCCAATGGGGACCCCCAATAAACCTTTTTGCAATTTTAGTATGAACTTTCAGAACAAACCTAAATGTTAAAACTTTCAACAATGGATCTCTTGGTTCTGGCATCGATGAAGAAC
>withinsampleotu_90__130921__A138__ITS1F
CAAGGTCCCCCGTAGGTGAACCTGCGGGGGGGATCATTAACGAATGACTTTTTTTAAGGTCATCAAACCCATTAAATCTGTGGAATAAAGATGTGTTTCGGCGTTTGTCACGTCGTATTTATACTTGAAGTATTTTGAAGTCTGAATTGTAAAATAAGGATTAAAACTTTCAACAAAGGATCTCTTGGCTCTTGCATCGATGAAGAACGCAGC
>dereplicated_1115__130921__A138__ITS1F
CAAGGTCTCCGTAGGTGAACCTGCGGAGGGATCATTACTGAGTGAGGCTCACGCCCGACCTCCAACCCTTTGTGAACCAACTCTGTTGCTTCGGGGGCGACCCCGCCGTTTCGGCGACGGCGCCCCCCGGAGGTCATCAAACACTGCATCTTTGCGTCGGAGTCTTGAAGTAAATTTAAACAAAACTTTCAACAACGGATCTCTTGGTTCTGGCATCGATGAAGAACGCAG
>dereplicated_1806__130921__A138__ITS1F
CAAGGTTTCCGTAGGTGAACCTGCGGAAGGATCATTACTGAGAACTTGCTCTTCGGGGTAAATCTCCCACCCTTGTTTACACTACCATGTTGCTTTGGCAGGCCCGTCTTCTCGACCACTGGCTTCGGCTGGTCCGTGCCTGCCAGAGGATTTTGAAAACCCTATTTATTCTGTGTTCTGAAATTAATAAATTAAAACTTTTAACAACGGATCTCTTGGTTCTGGCATCGATGAAGA
>withinsampleotu_85__130921__A139__ITS1F
CAAGGTCTCCGTAGGTGAACCTGCGGAGGGGTCATTACTGAGTGAAGGGCTTCGGCCCGACCTCCAACCCCATGTTTTCTCACCCTGTTGCTTCGGAGGGTGACGCTGCCCTGCGCAGCCGACGCCCCCGGAGAACCACTAAACCTCTGCATCATTTGCGTCTGAGTAAATTT
>dereplicated_443__130921__A142__ITS1F
CAAGGTCTCCGTAGGTGAACCTGCGGAGGGATCATTGTTAAAATAGGTCTCTGACCTCAATCTTCAAACCTGTGGAAGTACATTGTGCTTCGGCGCTATGCGCCGCTTTTTATGCTATAGTAATTGTGTCTGAATCAATTCTAAGAATTAAAACTTTCAACAAAGGATCTCTTGGCTCTCGCATCGATGAAAGAACGTAG
>amongsampleotu_3__clustering_97
CAAGGTTTCCGTAGGTGAACCTGCGGAAGGATCATTACCGAGTTAGGGTCTCCCATGGCCCAACCTCCCAACCCTTGTGTTTAACTATACCACGTTGCTTCGGCGGGCCCGCTCCTCCGGGAGCCGCTGGACCTCTTCACAGAGGCCTGGCCAGTGCCCGTCGGTGGCCCCAAATTCTTAACTCTTGACTAACTGTGTTGTCTGAGTACTCAAAAAAAATAAAAAAAACTTTCAACAACGGATCTCTTGGTTCTGGCATCGATGAAGAA
>amongsampleotu_5__clustering_97
CAAGGTCTCCGTAGGTGAACCTGCGGAGGGATCATTACTGAGTGAGGCTCACGCCCGACCTCCAACCCTTTGTGAACCAAACTTGTTGCTTCGGGGGCGACCCTGCCGACGACTCCGTCGCCGGGCGCCCCCGGAGGTCTTCTAAACACTGCATCTTTGCGTCGGAGTTTAAACAAATTAAACAAAACTTTCAACAACGGATCTCTTGGTTCTGGCATCGATGAAGAAC
>amongsampleotu_7__clustering_97
CAAGGTCTCCGTTGGTGAACCAGCGGAGGGATCACTACAGAGCGTTCTACCTCTCTGAAAACCCATGTGAACAAACCGCCGTAGCCTCGGCGGGCCGCCGGGCCGCCCCGACGTGCCCGCCGCTGGCCTATCAAAACACCTTTCTTCGTAGGTACTCTGAGCGAGCTTCGAGGGAAATCAAAACTTTCAGCAACGGATCTCTTGGTTCTGGCATCGATGAAGAACGC
>amongsampleotu_9__clustering_97
CAAGGTCTCCGTAGGTGAACCTGCGGAGGGATCATTAAAATAGGCCGATAAGAAGGCACTCTCCCCTCGGGGAGAGGGCGGGCCGTATCCCACACCCTTTGTGAACCACAACTCTGTTGCTTCGGGGGCGACCCTGCCGTCAGGCGGCGGTGCCCCCGGTGGCCTTCAACTAAACTCTGCATCTTTTGCGTCGGAGTCTTTTAAAGAATTAAACAAAACTTTCAACAACGGATCTCTTGGTTCTGGCATCGATGAAGA
>amongsampleotu_11__clustering_97
CAAGGTCTCCGTTGGTGAACCAGCGGAGGGATCATTATAGAGTTTTCTAAACTCCCAACCCATGTGAACTTACCATTGTTGCCTCGGCAGAAGCTGCTCGGTGCACCTTACCTTGGAACGGCCTACCCTGTAGCGCCTTACCCTGGAACGGCTTACCCTGTAACGGCTGCCGG
>amongsampleotu_13__clustering_97
CAAGGTTTCCGTAGGTGAACCTGCGGAAGGATCATTAAATGAAAACGCGGGTCTGGTCCTGTAACGATAAGTGTCGTTGCGCGGCTTCCCGCGGGTGTTTTACACCAAAATCCCCTGTTTACAGACCCTATTTTAAACTCTTCAAAGGTTTGATTTTGGGGCCCTTTACCGGGCTCCTTGATCGCCTGAGAAACTATTTAAATACATTAAAATGTCAAAACTTTCAACAACGGATCTCTTGGTTCTGGCATCGATGAAGA
>amongsampleotu_15__clustering_97
CAAGGTCTCCGTAGGTGAACCTGCGGAGGGATCATTATTGAGTGGAAAGGTCGCTTGCGGCCGGACCGTCAAACCCTTTGTATACCAAATTACGTTGCTTTGGGGTTGAAAAACCCCAGAGATTTATTAACTCTGCGTTTCTGATATCCGAGTTAAATTTGAATTAAAACAAAACTTTCAACAATGGATCTCTTGGTTCTGGCATCGATGAAGAACGCA
>amongsampleotu_17__clustering_97
CAAGGTTTCCGTAGGTGAACCTGCGGAAGGATCATTACATTCAGTAGCCCAGCTACTTGTTTACACCCTTGTCTTTTTGCGTACTTATCGTTTCCTCGGCGGGCTTGCCTGCCGGTTGGACAACTTTATAACCTTTTTAAATCTTCAATCAGCGTCTGAATAATATACAATAATTACAACTTTCAACAACGGATCTCTTGGTTCTGGCATCGATGAAGAACGC
>amongsampleotu_19__clustering_97
CAAGGTCTCCGTAGGTGAACCTGCGGAGGGATCATTACCGAGTGGGAAGGCCCTCGCGGCCCGACCGTTCCACCCTTGCGTACCGAACGATGTTGCTTCGGGGTCGTCGCCCGCCGGCGCGACCCCGGAGGCATGTCAACTCTGCGTTGATCACGCGTCCGAGTCACAAACGAAATCAAACCAAAACTTTCAACAATGGATCTCTTGGTTCCGGCATCGATGAAGAACG
>amongsampleotu_21__clustering_97
CAAGGTCTCCGTAGGTGAACCTGCGGAGGGATCATTACCGAGTGAGGGCCCACGGCCCGACCTCCAACCCTTTGTATTACCGACCGCGTTGCTTTGGGGGTGACCCGGCCCTCTCGCCGGGGCCCAAAGTTCCCATCAACTCTGCGTCCTTGCGTCGGAGTCTAAAGTTTAATTTGATTAAAACTTTCAACAACGGATCTCTTGGTTCTGGCATCGATGAAGAA
>amongsampleotu_23__clustering_97
CAAGGTCTCCGTAGGTGAACCTGCGGAGGGATCATTATCGAGTGGCCCGGGTCCTCGCGGCCCGGCCGTTCCACCCTTGTGTATTCGAATCTGTTGCTTTGGGGTTGCCCTCGTCGGCGTCGAACGCCGAGGAGGGGGCCCCAGAGGCACCCAAAAACTCTGTGTCTTCAGGCGTCTGAGTATGAATCTGAAATCAAACCAAAACTTTCAACAATGGATCTCTTGGTTCTGGCATCGATGAAGAACGCA
>amongsampleotu_25__clustering_97
CAAGGTCTCCGTAGGTGAACCTGCGGAGGGATCATTACAAGTGACCCCCGGCTCCGGCCGGGGATGTTCATAACCCTTTGTTGTCCGACTCTGTTGCCTCCGGGGCGACCCTGCCTTTTCCGGGCGGGGGCCCCGGCTGGACACCACAAAACTCTTGCGTAACTTTGCAGTCTGAGTAAATTTTAATTAATAAATTAAAACTTTCAACAACGGATCTCTTGGTTCTGGCATCGATGAAGAAC
>amongsampleotu_27__clustering_97
CAAGGTTTCCGTAGGTGAACCTGCGGAAGGATCATTATCGAGTTAGGGTCTACCTAGCCCGATCTCCCAACCCTTGTGTTTAACTATACCACGTTGCTTCGGCGGGCCCGCTCCTCCGGGAGCCGCCGGACCTCTGTTTGGAGGTCTGGCCCGCGCCCGTCGGTGGCCCCAATTACAAAAACTCTTGAACAAACCGTGTCGTCTGAGTATAAAACATTTAATCAAAAACAAAACTTTCAACAACGGATCTCTTGGTTCTGGCATCGAT
>amongsampleotu_29__clustering_97
CAAGGTCTCCGTAGGTGAACCTGCGGAGGGATCATTACAAGTGAACATCCCCTCGGGGACTGTCTCATAACCCTTTGTTGTCCGACCACGTTGCCTCCGGGGCGACCCTGCCTTCGGGCGGGGGCTCCGGGTGGACAATTTCAAACTCTTGCGTAACTTTGCAGTCTGAGTAAATTTAATTAATAAATTAAAACTTTCAACAACGGATCTCTTGGTTCTGGCATCGATGAAGAAC
>amongsampleotu_31__clustering_97
CAAGGTCTCCGTAGGTGAACCTGCGGAGGGATCATTACTGAGCGAGGGCCTCCGGGTCCGACCTCCAACCCTTTTGTGAACCTACCTCGTTGCTTCGGGGGTGACCCCGCCGTTCTCGGGCGGCGGCGGCACCCCCGGAGGCCATTTAAACCCTGCGTAACTGTGTGTCGGAGTTTAAACAAATTAAACAAAACTTTCAACAACGGATCTCTTGGTTCTGGCATCGATG
>amongsampleotu_33__clustering_97
CAAGGTCTCCGTAGGTGAACCTGCGGAGGGATCATTACCGAGTGAGGGTCGCGTGCGACCCGACCTCCAACCCTTCTGTCGTGACCATCTCTGTTGCCTCGGGGGAACCGACCCGGACGCGAGACGTCCGGGGCGCCCCCGCAGGGCCGTCCACTCTGCGTCTTTGCGTCGGAGTCTCTATGATGAATGGAAAATCAAAACTTTCAACAACGGATCTCTTGGTTCTGGCATCGATGAAGAACGC
>amongsampleotu_35__clustering_97
CAAGGTTTCCGTAGGTGAACCTGCGGAAGGATCATTATCAAAACAGCGGACTTCGGTCCTTGCTGCACCCTTGTCTTTTGCGTACCGTATGTTTCCTCGGCGGGCTTGCCTGCCGGTTGGACATTATCAAACCTTTTTGTAGTTGCAATCAGCGTCAGAAAATAAACAATAATTACAACTTTCAACAACGGATCTCTTGGTTCTGGCATCGATGAAGAACGCA
>amongsampleotu_37__clustering_97
CAAGGTTTCCGTAGGTGAACCTGCGGAAGGATCATTATTGAATTTCTAATTCAGATCTATTCAAACACCTGTGCACTCTTAGTCTTCTCTCTGATGAGGGGCTGATTATACAAATTTACAAACTCTGTTTGGTATCGAATGTAAATCTATTGTAACAAAATACAACTTTCAACAACGGATCTCTTGGCTCTCGCATCGATGAAGAACGC
>amongsampleotu_39__clustering_97
CAAGGTCTCCGTTGGTGAACCAGCGGAGGGATCATTACAGAGTTTTCTAAACTCCCAAACCCATGTGAACTTACCTTTGTTGCCTCGCGGACAGCTTACCCTGTACCGCCGATGGAATTTCAAACTCTTGTTATTTTATGTCATCTGAATTTTACGATTTAATAATCAAAACTTTCAACAACGGATCTCTTGGTTCTGGCATCGATGA
>amongsampleotu_41__clustering_97
CAAGGTTTCCGTAGGTGAACCTGCGGAAGGATCATTAATGAATTTAGAGTAACCATTTAACTGGTGCTCAAACCTTCATTTCTAACCCTGTGAACTTATTCAGAATAGTAATTTGGCCTCGGTCGATTATTATTCTTTTTATTAAAACGCTTGTAATAGAATGTAAATAAAACTATAACAAAGAAAAACTTTCAACAACGGATCTCTTGGCTCTCGCATCGATGAAGAACG
>amongsampleotu_43__clustering_97
CAAGGTCTCCGTAGGTGAACCTGCGGAGGGATCATTACAAGTGACCCCGGTTTACCACCGGGATGTTCATAACCCTTTGTTGTCCGACTCTGTTGCCTCCGGGGCGACCCTGCCTTCGGGCGGGGGCTCCGGGTGGACACTTCAAACTCTTGCGTAACTTTGCAGTCTGAGTAAACTTAATTAATAAATTAAAACTTTTAACAACGGATCTCTTGGTTCTGGCATCGATGAAGA
>amongsampleotu_45__clustering_97
CAAGGTCTCCGTTGGTGAACCAGCGGAGGGATCATTATAGAGTTTTCTAAACTCCCAACCCATGTGAACTTACCTTTTGTTGCCTCGGCAGAGGTTACCTGGTACCTGGAGACAGGTTACCCTGTAGCAACTGCCGGTGGACTACTAAACTCTTGTTATTTTATGTAATCTGAGCGTCTTATTTTAATAAGTCAAAACTTTCAACAACGGATCTCTTGGTTCTGGCATCGATGAAGAA
>amongsampleotu_47__clustering_97
CAAGGTCTCCGTAGGTGAACCTGCGGAGGGATCATTACCGAGTGGAAGGGCTCCGGCCCGACCGTCCAACCCTTGTGTATCAACCGACGTTGCTTCGGGGTCGCCGCTCGCCGGGGCCCCGGAGGCACACCGTAACTCTGCGTATCCATGCGTCCGAGTCGAAACGAAATCATACCAAAACTTTCAACAATGGATCTCTTGGTTCTGGCATCGATGAAGAACG
>amongsampleotu_49__clustering_97
CAAGGTTTCCGTAGGTGAACCTGCGGAAGGATCATTAATGAAATGCAAGAGTGCTCTTTTTAGAGGCTCGACCCATTCATTTTCTCACCCTGTGCACAACTACTCTTTTTACACCATTTTTAACTCTGTAGTTATAAGAATGTGAATAGTCTCTTAGATGAGCATAAAATTAATAAAACTTTCGGCAACGGATCTCTTGGCTCCCGCATCGATGA
>amongsampleotu_51__clustering_97
CAAGGTCTCCGTAGGTGAACCTGCGGAGGGATCATTACCAGACACTCGCCGGGCCCCGCCCGGCACCGTCTACCACCCTTCTGTGTACCGACCCTGTTGCTTCGGGGGCGACCGTCCCTCGCGGACGGGCCCCCGGTGGCTCCATTCAAAACGCGTATTTATGTCGTCTGAGTTAATTGAGAAATTGAACAAAACTTTCAACAACGGATCTCTTGGTTCTGGCATCGATGAAG
>amongsampleotu_53__clustering_97
CAAGGTCTCCGTAGGTGAACCTGCGGAGGGATCATTACAAGTGACCCCGGTTTACCACCGGGATGTTCATAACCCTTTGTTGTCCGACTCTGTTGCCTCCGGGGCGACCCTGCCTTCGGGCGGGGGCTCCGGGTGGACACTTCAAACTCTTGCGTAACTTTGCAGTCTGAGTAAACTTAATTAATAAATTAAAACTTTTAACAACGGATCTCTTGGTTCTGGCATCGATGAAGA
>amongsampleotu_55__clustering_97
CAAGGTTTCCGTAGGTGAACCTGCGGAAGGATCATTACTGAGTGAGGGCCCTCTGGGTCCAACCTCCCACCCGTGTTTATTGTACCTTGTTGCTTCGGCAGGCCCGCCTCACGGCCGCCGGGGGGCTTCTCGCCCCCGGGCCCGCGCCTGCCGGAGACAATCTTGAACGCTGTCTGAAGAATGCAGTCTGAGC
>amongsampleotu_57__clustering_97
CAAGGTCTCCGTAGGTGAACCTGCGGAGGGATCATTAACATAGGCCGTAAGCCCCTCTCCCAGAGAGGGCGGGCCGTATCCCACACCCTTTGTGAACTACAACTCTGTTGCTTCGGGGGCGACCCTGCCGTCAGGCGGCGGTGCCCCCGGTGGCCTTCAATCAAACTCTGCATCTTTTGCGTCGGAGTCTTTTAAAGAATTAAACAAAACTTTCAACAACGGATCTCTTGGTTCTGGCATCGATGAAG
>amongsampleotu_59__clustering_97
CAAGGTCTCCGTAGGTGAACCTGCGGAGGGATCATTGTTAAATGAGTATACACTCTCAAACCTGTGGAACTATATCTTGCTTCGGCGCATTTGCGCCGCTTTCATGCAATTAAATTTGTGTCTGAATAAACTTAAAATTAAAACTTTCAACAAAGGATCTCTTGGCTCTCGCATCGATGAAGAACGCAG
>amongsampleotu_61__clustering_97
CAAGGTCTCCGTAGGTGAACCTGCGGAGGGATCATTACTGAGTGAGGGTCCTCCGGGGCCCGACCTCCAACCCTTCTGTGAACCACCTCGTTGCCTCGGGGGCGACCCTGCCGTTCGCGCGGTGGGGGCTCCCGGTGGCCATTTCAAAACCCTGCGTAACTGAGTCGTCGGAGTTTAAATAAATCAAACAAAACTTTCAACAACGGATCTCTTGGTTCGGGCATCGATGAAGAA
>amongsampleotu_63__clustering_97
CAAGGTCTCCGTAGGTGAACCTGCGGAGGGATCATTGTTAAAATTGGGTCTCTGACCTCAATCTTCAAACCTGTGGAAGTACATTGTGCTTCGGCGCATTAGCGCCGCTTTTATGCTGATATATGTCTGTGTCTGAATCAATCTAAGAATTAAAACTTTCAACAAAGGATCTCTTGGCTCTCGCATCGATGAAGAACGCA
>amongsampleotu_66__clustering_97
CAAGGTTTCCGTAGGTGAACCTGCGGAAGGATCATTATTGAGAGAGGGTCTTCTGGGCCCAACCTCCAACCCTTTGTCTACATTACCACTGTTGCCTCGGCGGGACGTCGGAGCCCTTCGCGGGGCGACGCCGTCGGCCTTCGGGCTCTCGAGCGCCGCCGCGGGACCATTAAACTCTTTTTGAAACGAGAATTCTGAGTGATATTTAAGCTTCAAACAAAACTTTCAACAACGGATCTCTTGGTTCTGGCATCGA
>amongsampleotu_67__clustering_97
CAAGGTTTCCGTAGGTGAACCTGCGGAAGGATCATTAGAGAATTTGGACCGAAAGGTCTTAAAATCTATCCAAAAACATCTGTGCACCTTTTTGCCTTCGGGCAAATAACAATACAAACATGTTGTAATGAATGTAAAAACTATTTGTAATCAAATACAACTTTCAACAACGGATCTCTTGGCTCTCGCATCGATGAAGAA
>amongsampleotu_69__clustering_97
CAAGGTCTCCGTAGGTGAACCTGCGGAGGGATCATTACTGAGTGAGGGCCCTCGTGGTCCGACCTCCAACCCATTGTTGTCCGACTCTGTTGCCTCGGGGGCGACCCGGCGCTTCGGCGCCAGGGGGTCCCCGCTGGTCCACACAACTCTGCATCTTTGCGTCTGAGTAAACATTAAATGAAACAAAACTTTCAACAACGGATCTCTTGGTTCTGGCATCGATGAAGAACGC
>amongsampleotu_71__clustering_97
CAAGGTTTCCGTAGGTGAACCTGCGGAAGGATCATTAATGAATTTACAGAGCGTTCTTTTTAGAAGCTCGACCATCTTCATTTCCTTACACCGTGCACACACTTCTTTTTTACACCCATTTTTAAACACTGTAGTATAAGAATGTCAACAGTCTCTTAATTGAGCATAAAACAAATAAAACTTTCAGCAACGGATCTCTTGGCTCTCGCATCGATGAAGAA
>amongsampleotu_73__clustering_97
CAAGGTTTCCGTAGGTGAACCTGCGGAAGGATCATTACATTCAGTAGCCTAGCTACTTGTTTACACCCTTGTTTTTTTTGCGCACTTCACTGTATCCCTCGGCGGGCTTGCTCGCCGGTTGGACAACATTTATAACCTTTTTTAATCTTCAATCAGCGTCTGAATTATATTTAATAATTACAACTTTCAACAACGGATCTCTTGGTTCTGGCATCGATGAAGAAC
>amongsampleotu_75__clustering_97
CAAGGTTTCCGTAGGTGAACCTGCGGAAGGATCATTATTGAATTGTAATATGGGGATGTTGCTGAACCCATTTGTTGGTTATGTGCACTCCTCTTATTCAAATCCACCTGTGCACGCTGAGTAGGCATGGATTCAGTTCTGTGTCTATGTATTTTATATACACATACATGTTAAAGATTGTACATGATTATAATGAAATCAAATACAACTTTCAACAATGGATCTCTTGGTTCTCGCATCG
>amongsampleotu_77__clustering_97
CAAGGTCTCCGTAGGTGAACCTGCGGAGGGATCATTACCGAGTGAGGGCCCTTGGCCCGACCTCCAACCCAATGTTCATGAAAACCTCTGTTGCCTCGGGGGCGACCCGGTCTTCGGACGTCGGGGCCCCCGGTGGTCCAACCAATCAAACTCGCATCTTTACGTCAGATTTTCAAGCAAATATTGATTGAAAACTTTCAACAACGGATCTCTTGGTTCTGGCATCGATGAAGAAC
>amongsampleotu_79__clustering_97
CAAGGTCTCCGTAGGTGAACCTGCGGAGGGATCATTACAAAATCGGCGCTCCGGCGTCCGACCACAACTTCCTGTGCGAGCAAAAAGCTTGCTTTGGCGCCTTCGGCGTCAGACTTATGCGGATTTGCCATTGAATCTGAGACAAAGAAATTTAAAACTTTCAACAAAGGATCTCTTGGCTCTTGCACCGATGAAGAACGCAG
>amongsampleotu_80__clustering_97
CAAGGTCTCCGTAGGTGAACCTGCGGAGGGATCATTGTTAAATGAGTATACACTCTCAAACCTGTGGAATTATATCTTGCTTCGGCGCATTTGCGCCGCTTTCATGCTATTAAATTTGTGTCTGAAAAAACCTAAAATTAAAACTTTCAACAAAGGATCTCTTGGCTCTCGCATCGATGAAGAACGCA
>amongsampleotu_82__clustering_97
CAAGGTCTCCGTAGGTGAACCTGCGGAGGGATCATTACTGAGTGAGGACCTCTGGTCCGACCTCCAACCCTTTGTGATTAAACCATTGTTGCCTCGGGGTGGCCCGGTCTTAACCGGTCCGGACGCCCCGGTGGACCCTTTCAAAACACTGCATCTATGCGTCGGATTATACAAGTTTAATTTAATTAAAACTTTCAACAACGGATCTCTTGGTTCTGGCATCG
>amongsampleotu_84__clustering_97
CAAGGTTTCCGTAGGTGAACCTGCGGAAGGATCATTACCGTTGGAGCTTGCTCCATCTGGGATAGAACCCTTGATTTTGAGTACCTTTTCGTTTCCTCGGCGGGTTCGCCCGCCGGTGGACAACCAAAACTCTTTGTAATAGCAGTATCTTCTGAAAAAAACAAATAGTCAAAACTTTCAACAACGGATCTCTTGGTTCTGGCATCGATGAAGAAC
>amongsampleotu_87__clustering_97
CAAGGTCTCCGTAGGTGAACCTGCGGAGGGATCATTACTGAGTGAGGGCCGCTGGCCCGACCTCCAACCCTTTTGTAATTAAACCATGTTGCCTCGGGGTGGCCCGGACCTGACCCGGTCCACGGCGCCCCGGTGGACCATTTCAAAACACTGCATCTATGCGTCGGATAACACAAGTTTAATTTGATTAAAACTTTCAACAACGGATCTCTTGGTTCTGGCATCGATGAAGAAC
>amongsampleotu_89__clustering_97
CAAGGTCTCCGTAGGTGAACCTGCGGAGGGATCATTAACGAGTGGAAGGGCCCTCGCGGCCCAACCTTCCCTCACCCTTGTGTACATCTCTGCGTTGCTTCTGGCAAGGCTTGCTGGCGCACGCCGGCCTGCCTGCCAGTTGGACAGCAAACACTGCAATTTATCAAGCGAGTCTGAGTTAGAATGCAAAATACATTCAAAACTTTCAACAATGGATC
>amongsampleotu_91__clustering_97
CAAGGTCTCCGTAGGTGAACCTGCGGAGGGATCATTACTGAATGGCCTCTTTTGGGCCTTCAACCCTTCAAACCTGTGGACCTGACAACTGTGCTTCGATGCCATGTATGTGGCGTCGCTTTTATGCCCCAAGCTGGTCTTGTCTGATCTGCAAAGGATTGAAAACTTTCAACAAAGGATCTCTTGGCTCTCGCATCGATGAAGAACG
>amongsampleotu_93__clustering_97
CAAGGTTTCCGTAGGTGAACCTGCGGAAGGATCATTAATGAATTTAGAGTAACCATTTAACTGGTGCTCAAACCTTCATTTCTAACCCTGTGAACTTATTTTAGAATAGTAAGTAAACTTCGGTTTATGAACTTTTCTATTTTATTATTAAAACGCTTGTAATAGAATGTAAATAAAACTATAACAAAGAAAAACTTTCAACAACGGATCTCTTGGCTCTCGCATCGATGAAGAA
>amongsampleotu_95__clustering_97
CAAGGTCTCCGTAGGTGAACCTGCGGAGGGATCATTACCGAGTGAGGGCCTCCGGGTCCGACCTCCCACCCTTTGTGAACCGACCTGTTGCTTCGGGGGCGACCCTGCCGTTTCGGCGCGGCGCCCCCGGAGACCACTCGAACGCTGCGTCTTTGCGTCGGAGTAACTTTATAAATCTAAACAAAACTTTCAACAACGGATCTCTTGGTTCTG
>amongsampleotu_97__clustering_97
CAAGGTCTCCGTTGGTGAACCAGCGGAGGGATCATTACTGAGTTATCTAAACTCCAAACCCTTTGTGAACCTTACCACAGTTGCCTCGGCGTGAGCTGCGGCTACCCTGTAGCTACCCTGTAGCTACCCTGTAGTCCGCGCTACGGCCCGCCGGTGGACCACTAAACTCTGTTTATGCTAGTGTATCTCTGAATATTTAGCGAAATACGTTAAAACTTTCAACAACGGATCTCTTGGTTCTGGCATCG
>amongsampleotu_99__clustering_97
CAAGGTTTCCGTAGGTGAACCTGCGGAAGGATCATTACCGTGACGAGACCCGTGGGGGGGAAACCTTCCCTCGCTCGGCGATCGTAGCACCAACCCTTCCTTGACACGCACCGACGTCCTTCCTCGGCGGGGCAACCCGCCGGCGGAACGTTCGCAAACCCTTTATTCATCTCAGCAGTAACCCGTTCCGATGAGAAATTCAATCGTTACAATCTTCAACAATGGATCTCTTGGCTCTGGCATCGATGAAGAA
>amongsampleotu_101__clustering_97
CAAGGTCTCCGTAGGTGAACCTGCGGAGGGATCATTGTTAAATGAGTATACACTCTTAAACCTGTGGAACTATATCTTGCTTCGGCGCTAATGCGCCGCTTTCATGCAATTAAATTTGTGTCTGAATCAATCTAAATTTAAAACTTTCAACAAAGGATCTCTTGGCTCTCGCATCGATGAAGAACGC
>amongsampleotu_103__clustering_97
CAAGGTCTCCGTAGGTGAACCTGCGGAGGGATCATTAACGAATGGTCTCTGTACCTTCAAACCCTCAAACCTGTGGACACGTAAAAACGTGCTTCGGCGCTTCGGCGTCGCCTTTATTCAGTGACTCAGTCTTTTTGTCTGAACCTATGATTTAAAAATCAAAACTTTCAACAAAGGATCTCTTGGCTCTCGCATCGATGAAGAACG
>amongsampleotu_105__clustering_97
CAAGGTCTCCGTTGGTGAACCAGCGGAGGGATCATTACTGAGTTCTATAACTCCCACCCTATGTGAACATACTACAGTTGCCTCGCGGGGTGCTACACCCCGCCGGCGGACCACTAAACTCTGTTTTATCCACTGTATCTCTGAATTTAATAACGAAATACGTTAAAACTTTCAACAACGGATCTCTTGGTTCTGGCATCGATGAAGAACGC
>amongsampleotu_107__clustering_97
CAAGGTTTCCGTAGGTGAACCTGCGGAAGGATCATTATTGTGAACCGGGGGCAACCCCAAAACCAAACCACGTGAACAACCGCCCCCTCTGGCGCGAGCCGGAGGGTAACCTTTGCACCTGTCGTCGTATTGTCTGTCCAGAAAGTTATTAAAGAGTACAACTCTCAACGATGGATCTCTTGGCTCTCGCATCGATGAAGAACGCAG
>amongsampleotu_109__clustering_97
CAAGGTCTCCGTAGGTGAACCTGCGGAGGGATCATTACTGAGTGAGGGCCTCTGGCCCGACCTCCCAACCCTTTGTCGTTCGACTCTGTTGCCTCGGGGGCGACCCGGCCTCCCCGGCCGGCGAGCCCCCGCGGGTCCACTACCAAACTCTGCGTCTGAAGCGTCTGAGTCTGATACTTAAATATCAATCAAAACTTTCAACAACGGATCTCTTGGTTCTGGCATCGATGAAGAACGC
>amongsampleotu_111__clustering_97
CAAGGTCTCCGTAGGTGAACCTGCGGAGGGATCATTACTGAGTGAGGGCCTTCGGGTCCGACCTCCAACCCTCTGTCGTCTGACTATGTTGCCTCGGGCAGTGCCGCTCGCGCGGCCGCCCGACGGACCACTAAACTCTGCATCTTTGCGTCGGAGTCTCAATGTAAATTGAACTAAAACTTTCAACAACGGATCTCTTGGTTCTGGCATCGATGAAGAACGC
>amongsampleotu_113__clustering_97
CAAGGTTTTCGTAGGTGAACCTGCGGAAGGATCATTAATGAAGCACTAGAGCGCACTTCAATGTGGCTCGACTTCACATCCTTACACTGTGAACCCTTATAATTTATTATAATGCTCTACCAGTACTAAGAATGTAATCCTTTTAAAAAGTAATAGAACTTTCAACAACGGATCTCTTGGCTCTTGCAACGATGAAGAACG
>amongsampleotu_115__clustering_97
CAAGGTCTCCGTAGGTGAACCTGCGGAGGGATCATTAATGAATGGCCCTCTTGGGCCTTCAACCCCAAAAAACCGTGGAATATTTCCGTGCTTCGACGCCCTCATGGCGTCGTATTAATGCAACCGAACTGTCTTTGTCTGAATCCTATCTAGAATTAAAACTTTCAACAAAGGATCCCTTGGCTCTTGCATCGATGAAGAACGCAG
>amongsampleotu_118__clustering_97
CAAGGTTTCCGTAGGTGAACCTGCGGAAGGATCATTACTGTAGGCTTCTTTTTGGGAAGCCTGCGAGATAGTACCCTTTGTTTTTGCGTACCATTCTGTTTCCTCGGTAGGCTTGCCTACCAATGGGGACGTATTAAACGCTTTGCAGTAAGCAAAAAACGTCTGATTGTAACCTATAATTATTTACAACTTTCAACAATGGATCTCTTGGTTCTGGCATCGATGAAGAACGC
>amongsampleotu_120__clustering_97
CAAGGTTTCCGTAGGTGAACCTGCGGAAGGATCATTATTGAGAAGGGTCTTCTAGGCCCAATCTCCAACCCTTTGTCTACCAAACCACTGTTGCCTCGGCGGGCCGTCGCCCTCCGCGCCGTCGGCCTCTCAGGCTCTCGCGTGCCCGCCGGTGGATATTTTAAACCCAGTTCTGAAACGAGAATTCTTAAGTGGTATTTAATGCTTCAAATAAA
>amongsampleotu_122__clustering_97
CAAGGTTTCCGTAGGTGAACCTGCGGAAGGATCATTACCGAGTTAGGGTCCTCACGGGCTCGACCTCCAACCCTTTGTCTACCATCCTCATGTTGCTTCGGCGGGTCCGTCTCACGACCGCCGGAGGGGGCAACCCCTCTGACCAGCACCCGTCGATGGCCTTTCATTAAATTCTTGTTAAAAACATGTCTGAACAGTTATACTTAATAACTAAAAACTTTCAACAACGGATCTCTTGGTTCTGGCATCGATGAAGAAC
>amongsampleotu_124__clustering_97
CAAGGTCTCCGTTGGTGAACCAGCGGAGGGATCATTACAGCGTTGGGAGGTCTGGAAACAGACCGACCGCCTGCACACTTGTCGTCGTTACCGCCTGTCGGGCCGTGTTGCCTCGGGGCAGCTGTCACTCGCTGATAACTGCCCCGAAGGTACCGCCCACAACACTCTGTTTACTTAGTAAGACCCTCTGAGATAACTATAAATAAGTCAAAACTTTCAACAACGGATCTCTTGGTTCTGGCATCGATGA
>amongsampleotu_127__clustering_97
CAAGGTTTCCGTAGGTGAACCTGCGGAAGGATCATTACTGAGTGAGGGTCTCTCATGGCCCAACCTCCAACCCTTGTGTTTAACTATTACATTGTTACTTCGGCGGGCCCGCCTCCGTCTGGAGGCCGTCGGACCTCTCCCGGTCTGGCCTGTGCCCGTCGGTAGCCCCCAATTTAAACCCTTTGATGAACTGTGTCTGTCTAAGTCATAAATTGTGAATTAAAAACAAAACTTTCAACAACGGATCTCTTGGTTCTGGCATCGATGAAGA
>amongsampleotu_129__clustering_97
CAAGGTCTCCGTAGGTGAACCTGCGGAGGGATCATTACCGAGTGAGGGCCCCCGGCCCGACCTCCAACCCTTTTGTGATTGAAACCTCTGTTGCCTCGGGGGCGACCCGGCCTCCGCGTCGGGGCCCCCGGCGGCCCCTCAAAACTCTTGCGTGAATTTGTCGTCTGAGTGAAGAAGCAAATCGAATTAAAACTTTCAACAACGGATCTCTTGGTTCGGGCATCGATGA
>amongsampleotu_131__clustering_97
CAAGGTTTCCGTAGGTGAACCTGCGGAAGGATCATTAATGAAATTATAGAGCGCTCTTTTTAGAGGCTCGACCAACTTCATTTTCACTACACCGTGCACACGCATTTTTTACACACATTTTATAACTCGTATAAGTCTATAAGAATGTCATTAGTCTCTTAATTGAGCATAAATTTAAGTTTATAAAACTTTCGGCAACGGATCTCTTGGCTCTCGCATCGATGA
>amongsampleotu_133__clustering_97
CAAGGTCTCCGTAGGTGAACCTGCGGAGGGATCATTACCGAGTGAGGGCCTCGGCCCGACCTCCAACCCTTTGTGATTCGGACTGTGTTGCCTCGGGGGCGACCCGGCGCTCTCGTAGTGTCGGGGCCCCCGGTGGACCCCAACCAACTCTTGCGTCTCGACGTCGGTTAATTGATGAATATCAAAAACTTTCAACAACGGATCTCTTGGTTCTGGCATCGATGAAGAACG
>amongsampleotu_136__clustering_97
CAAGGTTTCCGTAGGTGAACCTGCGGAAGGATCATTAATGAAATGCAAGGATGCTCTTTTTAGAGGTCCGACCCAAATCATTTTTCTTCTCACACTGTGCACTCCACTACTTTTTTACACCATTTTTTAACACTTCAGTCTTAAGAATGTAAATCAAGTCTCTTAATTGAGCAACAAACCAAGTAAAACTTTCGGCAACGGATCTCTTGGCTCCCACATCGATGAAGAAC
>amongsampleotu_137__clustering_97
CAAGGTCTCCGTAGGTGAACCTGCGGAGGGATCATTACCGAGCGAAGGGCCTCCGTGGCCCGACCTCCAACCCCTGCTGTCTGACCCTGTTGCCTCGGGTGCCGCCCCTCACTGGGCCGCCCGGCGGATCATACAACTCTGCGTCTTTGCGTCGGAGTCTCAATGCGAATTGAAACAAAACTTTCAACAACGGATCTCTTGGTTCTGGCATCGATGAAGAA
>amongsampleotu_139__clustering_97
CAAGGTCTCCGTAGGTGAACCTGCGGAGGGATCATTATTGAATGGTCTTTGACCTTCTACATCTCAAACCCGTGGAAGCAAAACTGTGCTTCGGTGCCTTTGGGCGCCGCTTTTATGCTGGAATCAGTTTTTGTCTGAATCTGTGATAAGAATCAAAACTTTCAACAAAGGATCTCTTGGCTCTCGCATCGATGAAGAACGC
>amongsampleotu_141__clustering_97
CAAGGTTTCCGTAGGTGAACCTGCGGAAGGATCATTAACGAAGTCTGTGTGGCCTCACGGCCCGCCTTCTCATCCAACTCCTTGTCCCCAGATAATACCACTCTGTGAAAGTCTTACAAGCAATTGATTGACGTTATTAAACAAACAAGTGAAAACTTTCAACAATGGATCTCTTGGCTTTGGCATCGATGAAGAACGCAGC
>amongsampleotu_143__clustering_97
CAAGGTTTCCGTAGGTGAACCTGCGGAAGGATCATTAGTGAATTATAGGACGTCTAATTTAACTTAGAGTCCGAACTCTCACTTTCTAACCCTGTGCATTTGTTTTGGTTAGTAGGATGCTTGCATCTGAAAGCCTCTTCATTTACAAACACTAAGTCTATGAATGTAACAAATTTATAACAAAACAAAACTTTCAACAACGGATCTCTTGGCTCTCGCATCGA
>amongsampleotu_145__clustering_97
CAAGGTCTCCGTAGGTGAACCTGCGGAGGGATCATTACCGAGTAAGGGCCTCTGGCCCGACCTCCAACCCTTTGTGATTTGAACCTTTGTTGCCTCGGGGGTCACCCGTCCGCGGGGCCCGGAGGACTCTTTCATACGCTGCGTCTGTACGTCGGTTTGATTGAGAAATCGAATCAAAACTTTCAACAACGGATCTCTTGGTTCTGGCATCGATGA
>amongsampleotu_147__clustering_97
CAAGGTTTCCGTAGGTGAACCTGCGGAAGGATCATTACCGAGTTAGGGTGCTTCTCAGCGCCCGACCTCCCAACCCTTTGTCTATGATACCACACAGTTGCTTCGGCGTGCCGAGAATATCCAAGTCTCGCTGGGCTTTTGGCCGAGAGCGCGCACGTCGATGGCCTCATTAAACTATTGAACCCAAAACCTGTCGTCTGAAAACATTTTATGATTACTATAATCAAAAACAAAACTTTCAACAACGGATCTCTTGGTTCTGGCATCG
>amongsampleotu_149__clustering_97
CAAGGTCTCCGTAGGTGAACCTGCGGAGGGATCATTACCGAGTGAGGGCCTCCGGCCCGACCTCCAACCCTTTTGTAATTGACCTTTGTTGCCTCGGGGGTGACCCGCGCCTCATTTGGCAGGGGCCCCCGGTGGACCATTTTCTAACACTGCATCTTTTGCGTCGGTTTGATGAAGAAAAATGATTTAAAACTTTCAACAACGGATCTCTTGGTTCTGGCATCGA
>amongsampleotu_151__clustering_97
CAAGGTCTCCGTAGGTGAACCTGCGGAGGGATCATTACAAGTACACTACCGGCCTAACCCGCCGGCTATGTATAACCCTTTGTTGTCCGACTCTGTTGCCTCCGGGGCGACCCTGCCTTCGGGCGGGGCCCCGGGTGGACACTTCAAACTCTTGCGTAACTTTGCAGTCTGAGTAAATTTAATTAATAAATTAAAACTTTCAACAACGGATCTCTTGGTTCTGGCATCGATGAAGAA
>amongsampleotu_153__clustering_97
CAAGGTTTCCGTAGGTGAACCTGCGGAAGGATCATTACTGAGGGGCTTCGGCCCCGTCAAGATACCACCCCTTGCTTTTTGAGTACCTTCTGTTTCCTCGGCGGGCTCGCCCGCCAACGGGGACCACAAACAAACCCTTTTTGTAGTCTGCAGTAAACGTCTTTTGAAAAGCAAATCAAAATCAAAACTTTCAACAACGGATCTCTTGGTTCTGGCATC
>amongsampleotu_155__clustering_97
CAAGGTTTCCGTAGGTGAACCTGCGGAAGGATCATTACAGAGTAAGGGTCTTTGGCCCGATCTCCCACCCCTTGATGTTCAAAACACTTGTTGCTTTGGTGGGCCGCCTCCAGGCCGCCGGTCCGCCGCGAGCGCCCGCCAGAGGTTTTCCACAACCCTATCGTGACCGTCAGTCAGTCAACACAAATGAATCAAAACTTTCAACAACGGATCTCTTGGTTCTGGCATCGATGA
>amongsampleotu_157__clustering_97
CAAGGTTTCCGTAGGTGAACCTGCGGAAGGATCATTAATGAAATGCAAGGACGCTCTTTTTAGAGGTCCGACCCAAATCATTTTCCTTTACACTGTGCACATGCTACTTTTTTCTACACCATTTTTATATACGCAATAGTCTAAGAATGTCATATCAGTCTCGAAAGAGCAATAAAAGTAATAAAACTTTCAGCAACGGATCTCTTGGCTCTCGCATCGATGAAGAA
>amongsampleotu_159__clustering_97
CAAGGTATCTGTAGGTGAACCTGCAGATGGATCATCACTGATTCTTCAACCTGGCAAGTTGGCGAAAGCCGCTTGCCGCGAGGTGTGGCTCCGCACCTTTTTCCAACTAAACTGGGCTATCCATTTTCCACACGGTTGCATCTGTCGGGGCTTCGGCGCCGACACATTTTTTTATCAACACGTTGACGTATAGTATTTGTATGTAGATGACTGGTAATGCGGTCGTATAATCTAAAAAACAACTTTTGGCAACGGATCTCTTGGTTCTCCCATCG
>amongsampleotu_161__clustering_97
CAAGGTTTCCGTAGGTGAACCTGCGGAAGGATCATTACTGTAGGGACCTCGGTCCTTCCAAGATGCAACCCTTGCCTTTTTTTTCAGCGTCTCTCCGTTTCCTCGGCAGCTCCGCCTGCCAGCGAGGACCCCTTGAAAACCTCTTGCAATCCCGTAAAAACTTCTGAAAATACACAAAAACTTCAAAACTTTCAACAATGGATCTCTTGGCTCTGGCATCGATGA
>amongsampleotu_163__clustering_97
CAAGGTCTCCGTAGGTGAACCTGCGGAGGGATCATTACCATTCGCGGCAACGCCGCAGACCGCCCGGGTCCGCCCCGGGCGGTCTCCTCTTCACCCTTTGTGTACCGACCCTGTTGCTTCGGGGGCCACCCCGCCTCGCCGCGGGGGCCCCGGTGGCATCCTTCAATACGCTGTCTCCACGCGTCTGAGTCTACGGAAATCGTAACAAAACTTTCAACAACGGATCTCTTGGTTCTGGCATCGATGAAGAA
>amongsampleotu_165__clustering_97
CAAGGTCTCCGTTGGTGAACCAGCGGAGGGATCATTACAGAGAATCTTCTCTTAAAACCCTGTGAACCTACCTTTGTTGCCTCGGGGGGCCGCCCGGGAGTGTCGCGTTCTGCGCGCTCGCCCGGGAGCCACGGCGCCCCGGTGGCCCAAAAAACTCTTGTTTTGTATGGCCTATCAGAAATACTATCTAATAGTTAAAACTTTCAGCAACGGATCTCTTGGTTCTGGCATCGATGAA
>amongsampleotu_167__clustering_97
CAAGGTTTCCGTAGGTGAACCTGCGGAAGGATCATTACTGAGTTAGGGTCTCCAAGGCCTGACCTCCAACCCTTGTGTTTAACTATACCACGTTGCTTCGGCGGGCCCGTCTCCCTCTCTCGGGGGAGACCGCTGGACGTCTGACGTCTGGTCCGTGCCCGTCGGTGGCCCAACTTTAAACTCTTGATGAACTGTGTCGTCTGAGTATACATATCAAATTTAAACAAAACTTTCAACAACGGATCTCTTGGTTCTGGCATCGATGAA
>amongsampleotu_169__clustering_97
CAAGGTCTCCGTAGGTGAACCTGCGGAGGGATCATTACAAGTGACCCCGGTCTAACCACCGGGATGTTCATAACCCTTTGTTGTCCGACTCTGTTGCCTCCGGGGCGACCCTGCCTTCGGGCGGGGGCTCCGGGTGGACACTTCAAACTCTTGCGTAACTTTGCAGTCTGAGTAAACTTAATTAATAAATTAAAACTTTTAACAACGGATCTCTTGGTTCTGGCATC
>amongsampleotu_171__clustering_97
CAAGGTCTCCGTAGGTGAACCTGCGGAGGGATCATTACCGAGTGAGGGCCATTTGGTCCGACCTCCAACCCTTTGATGAAAACCTTTGTTGCCTCGAGGGCGCCGGCCCGCCGGGACCCTCGGTGGACATCCGTTTAACGCTGCATCGTGTCGTCGGATGAAACGAGAAATTATTAAAACTTTCAACAACGGATCTCTTGGTTCTGGCATCGATGAAGA
>amongsampleotu_173__clustering_97
CAAGGTTTCCGTAGGTGAACCTGCGGAAGGATCATTAATGAAATTATGACTGGGGTTGTCGCTGGCCTATAAAACGGCATGTGCACGCTCCTTTCACAATCCACACACACCTGTGCACCTTCGCGGGGGTCTTCTCTCTTCGGAGAGGAGGCTCGCGTCCCTTTACACACCCTTTGTATGTCTTAAGAATGTCTACTCGATGTAATAAAACGCATCTAATACAACTTTCAACAACGGATCTCTTGGCTCTCGCATCGATGAAGAACGC
>amongsampleotu_175__clustering_97
CAAGGTTTCCGTAGGTGAACCTGCGGAAGGATCATTATCGAGATAGGGTCTTCCAGGCCCGACCTCCAACCCTTTGTCTACAAAACCTCTGTTGCCTCGGCGGGACGCCGGCGCCTTCGCGGGCGCCGCCGTCGGCCTCTGCGCTCTCGAGTGCCCGCCGCAGGACCATTAAACTCAACCTTTTGAAATGAGAATTCTTAGTAGCAATCAATGCTTCAACAAAACTTTCAACAACGGATCTCTTGGTTCTGGC
>amongsampleotu_177__clustering_97
CAAGGTTTCCGTAGGTGAACCTGCGGAAGGATCATTACCGAGTTAGGGTCTCTCCAGGCCCGACCTCCAACCCTTGTGTCAACCAAACCACGTTGCTTCGGCGAGCCTGTCTCCGGACTGCCGGGAGTTGATCTCAACTCTGGGCGCGTTGCTCGTCGATAGCCCCTTCTAAACTCTTGATGAAACGTGTCGTCTGAGTCTTACAAGTTTAATAAACTAAAAACTTTCAACAACGGATCTCTTGGTTCTGGCATCGATGAAGAACGC
>amongsampleotu_179__clustering_97
CAAGGTTTCCGTAGGTGAACCTGCGGAAGGATCATTACCTATCATCCAGTGTGGTCGCGGCCTCCGGGTTCTTCCCGGGCGGTAGAGGTAACACTCTCACGCGCCACGCGTTTGAATCCTTTTTTTTACGAGCACCTTTCGTTCTCCTTCGGTGGGGCAACCTGCCGTTGGAATCATAAAAACCTTTTTTTGCATCTAGCATTACCTGTTCCGATAACAAACAATCGTTACAACTTTCAACAATGGATCTCTTGGCTCTGGCATC
>amongsampleotu_181__clustering_97
CAAGGTTTCCGTAGGTGAACCTGCGGAAGGATCATTATTGAAAACTAGGGTGTCCAATTTAACTTGGAACCCAACCTTCTCAATTCTAACTTTGTGCATCTGTATAATGGCGAAGCAGATCTTCGGATCTGTGAGCCTTCACTTACAAAACATCAGTCTATGAATGTAAAATTTTTATAACAAATAAAAAACTTTCAACAACGGATCTCTTGGCTCTCGCATCGATGAAGAACGC
>amongsampleotu_183__clustering_97
CAAGGTTTCCGTAGGTGAACCTGCGGAAGGATCATTATCCATCTTCAACCAGGTGCGGTCGCGGCCTCCAGGCAACTGGGTGGTTTCGCGCCGCATTCCTGCATCCTTTTTTTTACGAGCACCTTTCGTTCTCCTTCGGCGGGGCAACCTGCCGCTGGAACTTAACAAAACCTTTTTTTTGCATCTAGCATTACCTGTTCTGATACAAACAATCGTTACAACTTTCAACAATGGATCTCTTGGCTCTGGCATCGATG
>amongsampleotu_185__clustering_97
CAAGGTCTCCGTAGGTGAACCTGCGGAGGGATCATTACAAAATTGTCGCCTCGGCGTCAAACGACTCTTCCCGTGTGAGCACAAGCTTGCTTTGGCGCCCTCTCGGCGCCAGATTTATGCACATTGGCTTTTGAATCTGAATCACAAATCTAATTTAAAACTTTCAACAAAGGATCTCTTGGCTCTTGCACCGATGAAGAACGCAGC
>amongsampleotu_187__clustering_97
CAAGGTTTCCGTAGGTGAACCTGCGGAAGGATCATTACCGAGTTCCTGCCTAACGGGTAGATCTCCCACCCTTGTGTAAATTACCATTGTTGCCTTGGCATGGCCGTCCCCTCTGGGGCTGCTGGCTTTTGCTGGCGAGCGCCTGCCAAAGGACCTTACAACTCGCATCATTGGGTATCGTCTGAGTACTATTAAATTATCAAAACTTTCAACAACGGATCTCTTGGTTCTGGCATCGATGAAGAAC
>amongsampleotu_188__clustering_97
CAAGGTCTCCGTTGGTGAACCAGCGGAGGGATCATTACTGAGTTATCCAAAACTCCAACCCTATGTGAACTTACCACTGTTGCCTCGGCGAGCCGTGCTACCGCTCAGCTACCCTGTAGCTACCCGGTAGCACAAAGATGCTCGCCAGAGGACCAAACCAAACTCTGTTTTACTACGTATCTCTGAGTCTTATAACTGAAATCAGTTAAAACTTTCAACAACGGATCTCTTGGTTCTGGCATCGAT
>amongsampleotu_190__clustering_97
CAAGGTTTCCGTAGGTGAACCTGCGGAAGGATCATTATCGAGTTCCTGCCTCACGGGTAGATCTCCCATCCTTGCATAACTACACGTTGCCTTGGCAGGCCGCCTCCGCGAGCCGCCGGCGAGAGCTGGCGAGTGCCTGCCAAAGGACCAAAAACCCTGCATCACTTGTATTGTCCGAGTAAACTATAACTCTTAAAACTTTCAACAACGGATCTCTTGGTTCTGGCATCGATGAAGAACGCAG
>amongsampleotu_192__clustering_97
CAAGGTTTCCGTAGGTGAACCTGCGGAAGGATCATTATGAATCGGTATTGGTGGATCAGGACCTCCGGGTGCTCCTGGTCCTCTCTCTACACCCTTGCATACTATAACACTGTTGCTCGAGCGGGCTCGCCCCGCGAGAGATAACCACAACCTTATTTCTTGATTGTCTGAAGTATAACTTAATACTATAAAACTTTCAACAACGGATCTCTTGGTTCCAGCATCGATGAAGAACG
>amongsampleotu_194__clustering_97
CAAGGTTTCCGTAGGTGAACCTGCGGAAGGATCATTATCGTAGGGGCCTCGCCCCCTTCGAGATAGCACCCTTTGTTTATGAGCACCTCTCGTTTCCTCGGCAGGCTCGCCTGCCAACGGGGACCCACCACAAACCCATTGTAGTACAAGAAGTACACGTCTGAACAAAACAAAACAAACTATTTACAACTT
>amongsampleotu_195__clustering_97
CAAGGTTTCCGTAGGTGAACCTGCGGAAGGATCATTAAAGAGTAAGGGTGCTCAGCGCCCGACCTCCAACCCTTTGTTGTTAAAACTACCTTGTTGCTTTGGCGGGACCGCTCGGTCTCGAGCCGCTGGGGATTCGTCCCAGGCGAGCGCCCGCCAGAGTTAAACCAAACTCTTGTTATTAAACCGGTCGTCTGAGTTAAAATTTTGAATAAATCAAAACTTTCAACAACGGATCTCTTGGTTCTCGCATCGATGAAGA
>amongsampleotu_197__clustering_97
CAAGGTTTCCGTAGGTGAACCTGCGGAAGGATCATTACCTAGAGTTGCGGGCTTTGCCTGCCATCTCTTACCCATGTCTTTTGAGTACCTTCGTTTCCTCGGCGGGTTCGCCCGCCGATTGGACAACACTTAAACCCTTTGTAATTGAAATCAGCGTCTGAAAAAACTTTAATAGTTACAACTTTCAACAACGGATCTCTTGGTTCTGGCATCGATGAAGAACGC
>amongsampleotu_199__clustering_97
CAAGGTTTCCGTAGGTGAACCTGCGGAAGGATCATTACGAAGTCGACGCCCCGCGTCGAACGACCCTCCCTGTGGGAGAACAGAGCTTGCCTCGGCGCCTTTGGCGTCGGATTTATGCCGCAAAGCCTTTGAATCTGAGACAAAAGAGAATTGAAAACTTTCAACAAAGGATCTCTTGGCTCTTGCACCGATGAAGAACGCA
>amongsampleotu_201__clustering_97
CAAGGTCTCCGTAGGTGAGTAACAAACTCCTTGTTTCTTCTTTCCCGTTTATATCCTTTACTAACTTCGTTTCTATTAGGTGAACCTGCGGAGGGATCATTACCGTTTGGCGCGTCCTCCCCGCCCTTTCACCCCAGCCTCCAGGTGTCCCGACCTGTTGCTCTTGCGAAACGCGTGTACCGATGCGTCTGAGTAAACGAGAAAACGAACAAAACTTTCAATAACGGATCTCTTGGTGCTG
>amongsampleotu_203__clustering_97
CAAGGTCTCCGTAGGTGAACCTGCGGAGGGATCATTACAAATTCAGTGGCGCGTCGGCCTCGGCCGGCGCACTGCGTCAACCTCTGTGAACCATCTCTGTTGCCTCGGGGGCGACCCTGCCGTCTCGGCGGTGGGGGCTCCCGGCGGCCCTCTCAAACACTGCGTTTATTTGCGTCGGAGTCTAAACAAATAATCAAAACTTTCAACAACGGATCTCTTGGTTCTGGCATCG
>amongsampleotu_205__clustering_97
CAAGGTCTCCGTAGGTGAACCTGCGGAGGGATCATTAACCGAGCGAGGGCGCGCAAGCGCGCCCGACGACCTCCCCACCCTTTGATGTTACCATCTCTGTTGCCTCGGGGGCGACCCGGCCTCCGCGCGGGCCCCGGTGGACCACTTCACTCTGCGTCTTTGCGTCGGAGTCTACAAGTAAAATGAATCAAAACTTTCAACAACGGATCTCTTGGTTCTGGCATCGAT
>amongsampleotu_207__clustering_97
CAAGGTTTCCGTAGGTGAACCTGCGGAAGGATCATTACAGAGTTAGGGTCTCTTTCAGAGCCCGACCTCCAAACCTGTGTCTACTTTACCTATGTTGCTTCGGCGAGCCCGCCTCGAAAGGGGCCGCCGGAGGGGCTGACCCCCCTCTGGCCAGTGCTCGCCGGTGGCCCTTATTTCAATTCTTGTCAATCGTTCTGTCTAAGTTGGATTATAAAAATCATATCAAAACTTTCAACAACGGATCTCTTGGTTCTGGCATCGATGAA
>amongsampleotu_209__clustering_97
CAAGGTTTCTGTAGGTGAACCTGCAGAGGGATCATTAGTGAATTATTGGCTTGGATTCGTCCAGCCTTTTCTTTACTCTGACACACCTGTGCACCGTAGCGTAGCTTTTGCTGCCTACAGCTTTACACACACACACTTATGTTTTAGAACGTTTTACACAAAAACAAATAAAAACTTTTGACAACGGATCTCT
>amongsampleotu_211__clustering_97
CAAGGTTTTCGTAGGTGAACCTGCGGAAGGATCATTAATGAAGAATAAGAGCGCACTTTAATGTGGCTCGACTTCTCATCCACACACTAGTGAACCGTTATACCTTTTATTAGACCCTTCTAGTAATCGAATGTAACACATTTATAAAGTAACATAACTTTCAACAACGGATCTCTTGGCTCTCGTATCGATGAAGAACGC
>amongsampleotu_213__clustering_97
CAAGGTTTCCGTAGGTGAACCTGCGGAAGGATCATTAGCGAAGTCAAGTCCGGACCCGTTGGGGATTGTAGCTGCCTAACGGCAAGTGCTCGTCCCTCGGGTACGTGACCTTCACTACCACACCCCACTGTGAACCAAGCGGGAGGTCGAAAGGCCTCTTGCATCTTATATAAACCCCAATTGCATGTCTTAGAATGTCATAGCGTTAACTCGCAACTATACAACTTTCAACAACGGATCTCTTGGCTCTCGCATC
>amongsampleotu_215__clustering_97
CAAGGTCTCCGTAGGTGAACCTGCGGAGGGATCATTACCAGAAGACGCACCCGGCTCACCCCGGGTGCCTTCGCCCAACCCTTTGTGAATCGAACTTGTTGCCCCGGGGGCGAGGACGCCGGCTTCGCGCCGGGCAGTTCCCCCCGGTGGCCCCATTCAACTCGTGTTGTCATTGTCGTCCGAGTTCTTTATGAAATAAAACAAAACTTTCAACAACGGATCTCTTGGTTCTGGCATCGATGAAGAA
>amongsampleotu_217__clustering_97
CAAGGTTTCCGTAGGTGAACCTGCGGAAGGATCATTATTGAGAGCGGGTCTACTCGGCCTAACCTCCAACCCTTTGTCTACAAACCACTGTTGCCTCGGCGGGACGTCGGCTCCTCTAACGGGGAGACGCCGGCGGCCTTCGGGCTCTCGAGCGCCGCCGCGGGACCATTCAAACTCTGTTATGAACGAGAATTCTGAGTGAGAATCAATGTTTCAAATAAAACTTTCAACAACGGATCTCTTGGTTCTGGCATCGATGAAGA
>amongsampleotu_219__clustering_97
CAAGGTTTCCGTAGGTGAACCTGCGGAAGGATCATTACAAAATAATCCCGGTGCTTCGGCGCTGACTTATTTACACCCTTTGCCTATGTGTACCCCTATCGCTTCCTCGGCAGGCTTGCCTGCCGCCAGGAACCAACCAAACCCTTTGCATTATATACAAAAACTTCTGACAACAAACTAAATAATCAAAACTTTCAACAATGGATCTCTTGGTTCTGGCATC
>amongsampleotu_221__clustering_97
CAAGGTCTCCGTAGGTGAACCTGCGGAGGGATCATTACCGAGTGAGGGCCTCCGGGTCCGACCTCCAACCCTTTGTGAACCATCTCTGTTGCTTCGGGGGCGACCCCGTCTTCGCGGACGGCGGCGCCCGGGGCCCTCCTTCAAAACACTGCGTAAACCTTGCGTCGGAGTACAAACGAATAAATCAAAACTTTCAACAACGGATCTCTTGGTTCTGGCATCGATGAAGAACG
>amongsampleotu_223__clustering_97
CAAGGTCTCCGTAGGTGAACCTGCGGAGGGATCATTACTGAGTGAGGGTTCCGGCCCGACCTCCAACCCCATGTTTTCCGACTCTGTTGCCTCGGGGGCGACCCGGCCTTCGGGCGTCGGGGCCCCCGGCGGTCCACATCAACTCTGCATCTGTGCGTCCGAGTCAATATTGAATCAATCAAAACTTTCAACAACGGATCTCTTGGTTCTGGCATCGATGAAGAAC
>amongsampleotu_225__clustering_97
CAAGGTTTCCGTAGGTGAACCTGCGGAAGGATCATTATGGATTGGCGTAGCCGTCACATAATAACTTTAAACCTCTGTGTCACTTTGAGTTGTTATCCTGCGAGGGATTCCAGCAACTTACACCACAAACATACTAGTCCTGAATGTAATCTATTGTAATCAAATACAACTTTCAACAACGGATCTCTTGGCTCTCGCATCGATGAAGAACGC
>amongsampleotu_227__clustering_97
CAAGGTCTCCGTTGGTGAACCAGCGGAGGGATCATTACTGAGTTTACAACTCCCAAACCCCTGTGAACATACCTTTTGTTGCTTCGGCGGGATCGCCCTGGCTGCCCTGCGCGCCAGATCAGCCCCCGCCGCAAGACCTAAAACTCTGTTTTTATAGTTATTCTTCTGAGTGGCTTTAAGCAGAAAAATAAATTAAAACTTTCAACAACG
>amongsampleotu_229__clustering_97
CAAGGTTTCCGTAGGTGAACCTGCGGAAGGATCATTACCGAGTTTAGGGTGTCGCCCTCCGGGGTGCCCCGACTCCCAACCCTGTGTCTAAAATCCAAAGTTGCTTCGGTGGGCCGGACGCCTGACCAATTGGTCGCGTTCGCCGGTCCCGTCGGGCTGGAGAGCTCGCCCACCGATGGCCCTCACAAACTCTTTTTGTACCGAAACCTGTCGTCTGAATCAAACACAAGTGATTGTAAAATCTAAAAACAAAACTTTCAACAACGGATCTCTTGGTTCTGGCATCGATGA
>amongsampleotu_231__clustering_97
CAAGGTTTCCGTAGGTGAACCTGCGGAAGGATCATTAATGAATCATAAAGGACAATTCTTTTTAGGAGCGTCCGTCTTATGTTCATCCTTCACACTGTGCACACTACATTTTTTACACGTTTTTTTAACACAAGTATTTCATGAATGTATAAAGTCTCGTTAGTTCGAGCATGAAAAGTTAATACAACTTTCGGCAACGGA
>amongsampleotu_234__clustering_97
CAAGGTTTCCGTAGGTGAACCTGCGGAAGGATCATTACATTCAGTAGCCTAGCTACTTGTTTTTACACCCTTGTTTTTTGCGTACCTATTGTTTCCTCGGCGGCTTGCTCGCCGGTTGGACAAAACTTATAACCTTTTTTAAATCTTCAATCAGCGTCTGAATTATACATAATAATTACAACTTTCAACAACGGATCTCTTGGTTCTGGCATCGATGAAGAACGCA
>amongsampleotu_236__clustering_97
CAAGGTTTCCGTAGGTGAACCTGCGGAAGGATCATTATTGAAAATTAGGATGCTCTCTTTAGAGGTCCGACCCTTTCATTTCCACACACCGTGAACTACACTATTTACACACACTTTGAAATTCGTGATGTATAAGAATGTATACTGTCTCTTAATTGAGCTTAAAAAGTTATTACAACTTTCGGCAACGGATCTCTTGGCTCTCGCATCGATGAAGAACGCA
>amongsampleotu_237__clustering_97
CAAGGTTTCCGTAGGTGAACCTGCGGAAGGATCATTAAAGAGAAGGGGGACTCGTGCCCCCGGGGCTCCGGCCCTCCTCTTCACCCGTGTATACTTGTCCTATGTTGCTTTGGTGGGCCTTGGGGTCGTGCCCATGCCGGCGGGTCTCCGCGGGCGAGCGCCCACCGGAAGCCCCCCTTTACATTCTGGTTTTCCGTGCAGTCTGAGTGAGAAAACAAATCAAGCAAAACTTTCAACAACGGATCTCTTGGTTCTGGCATCGATGAAGAA
>amongsampleotu_239__clustering_97
CAAGGTCTCCGTAGGTGAACCTGCGGAGGGATCATTGTTAAAATTGGGTCTCTGACCCTCAATCTTCAAACCTGTGGAAGTACATTGTGCTTCGGCGCATTAGCGCCGCTTTCATGCTGATACTCTGTGTCTGAATCAATCTAAAAATTAAAACTTTCAACAAAGGATCTCTTGGCTCTCGCATCGATGAAGAACGCAG
>amongsampleotu_241__clustering_97
CAAGGTTTCCGTAGGTGAACCTGCGGAAGGATCAGTAGAGATCGCCGGCTCGTCCGGCTCTACAACCACACACACCCGTGAACCGTATTATGGGAGCCAGCGAAAGAGCCAGCCCTCGGGCCGGCCTCTGATAGCGTCCCGCTTTACAAAACGTCTTAGAATGTGTAACGAACGTATCTTTATTTTAACAAAATAAAACTTTCAACAACGGATCTCT
>amongsampleotu_243__clustering_97
CAAGGTCTCCGTTGGTGAACCAGCGGAGGGATCATTAAAGAGTTGCAAAACTCCCAAACCATATGTTTATCTACCTGTTTCGTTGCTTCGGCAGGCGGTTCTTCTGGAGCCTTCGCCCTTGGGTGCCTGCCGGAGTATCTAAAACTCTTGTTAATTACTGTTCTGTCTGAGTAAACTTTTAATAAGTTAAAACTTTCAACAACGGATCTCTTGGTTCTGGCATCGATGAAGAACG
>amongsampleotu_245__clustering_97
CAAGGTCTCCGTAGGTGAACCTGCGGAGGGATCATTACCGAGTGAGGGCTCCGGCCCGACCTCCAACCCCATGTGAACCGCAACTGTTGCTTCGGGGGCGACCCTGCCGATTCGCGTCGGCGGACGCCCCCGGAGGTCCATCAAACACTGCATCTTTGCGTCGGAGTTTTATACAAATAAAACAAAACTTTCAACAACGGATCTCTTGGTTCTGGCATCGATGAAGAACGCA
>amongsampleotu_247__clustering_97
CAAGGTCTCCGTTGGTGAACCAGCGGAGGGATCATTACCGAGTTTACAACTCCCAAACCCCTGTGAACATACCTATACGTTGCCTCGGCGGATCAGCCCGCGCCCCGTAAAACGGGACGGCCCGCCCGAGGACCCCTAAACTCTGTTTTTAGTGGAACTTCTGAGTAAAACAAACAAATAAATCAAAACTT
>amongsampleotu_249__clustering_97
CAAGGTTTCCGTAGGTGAACCTGCGGAAGGATCATCATTGAAAAACAATTCGAGCCAGAAAAACTTTCTAGGCTTGCAAACAACAATTATTAAACACCCAAAAAAAAGATTTATTGTGGGGGGGGATTGCCTGATATTAAAAAAGTGTTTGGAAAGGAAATTAAAAATAAAAAACAACTTTCAACGACGGATCTCTTGGCTCTCACGTCGATGAAGAACGC
>amongsampleotu_251__clustering_97
CAAGGTCTCCGTAGGTGAACCTGCGGAGGGATCATTACTGAATGGCCCCATGGGCCTTCAACCCATCAAACCTGTGGACATTAAATTGTGCTTCGGCGTCGCTTCTGCGACGTCGTCTTTATGCTGAAAGGCTGGATTCTGTCTGATCAAATCAAGAAGATTTAAAACTTTCAACAACGGATCTCTTGGTTCTGGCATCGATGAAGAACGC
>amongsampleotu_253__clustering_97
CAAGGTTTCCGTAGGTGAACCTGCGGAAGGATCATTACCGAGTGAGGGCCCTCTGGGTCCAACCTCCCACCCGTGTTTAACTGTACCTTGTTGCTTCGGCGGGCCCGCCTCACGGCCGCCGGGGGGCTCTCCTGCCCCCGGGCCCGCGCCCGCCGAAGACACCTGTGAACGCTGTCTGAAGT
>amongsampleotu_255__clustering_97
CAAGGTTTCCGTAGGTGAACCTGCGGAAGGATCATTAATAAATGTTACTTCGGTAACTTAATTAATCCCTAACACCTGTGCATCTTGTCGCTCCGGCGTCATTTTATAAACATCAGTGTAATGAATGTAAAGTATTATAACAAATACAACTTTCAACAACGGATCTCTTGGCTCTCGCATCGATGAAGAACG
>amongsampleotu_257__clustering_97
CAAGGTCTCCGTTGGTGAACCAGCGGAGGGATCATTACCGAGTTTACACAAACTCCCAACCCTTTGTGAACCTTACCTACCGTTGCTTCGGCGGACCGCCCCGGGTGCTGCGTGCCCCGGACCAAGGCGCCGCCGGGGACCATTCAAACCCTGTTTTTTAATCAGTGTATCTTCTGAGCGAGCCGAAAGGCAACAAAACAATCAAAACTTTCAACAACGGATCTCTTGGTTCTGGCATCGATGA
>amongsampleotu_259__clustering_97
CAAGGTTTCCGTAGGTGAACCTGCGGAAGGATCATTACAGAGTAAGGGTCTTTGGCCCGATCTCCCACCCCTTGTCGTTAGAACACTTTGTTGCTTTGGCGGGACGTCTGGACGTCTCCCGACCGCCGGTCCGCCGGCGAGCGCCCGCCAGAGGTTTTCCACAACTCTCTGATAACCGTCAGTCAGTCAAACAAATGAAATCAAAACTTTCAACAACGGATCTCTTGGTTCTGGCATCGATGAAGAACGC
>amongsampleotu_260__clustering_97
CAAGGTTTCCGTAGGTGAACCTGCGGAAGGATCATTACTGAGAATCAAATCTGAAACAATGATTTGAACCTCCAACCCTTTGATTATATGACCTTTTGTTGCTTTGGTGGATGATTTATCATATTATTCACCAACAGCCTAATCTTTAAAATTCTATGAATAAACTTGCAGTCTAAATTTTTTAAACAAATAAAAAGCAAAACTTTCAACAACGGATCTCTTGGTTCTGGCATCGATGA
>amongsampleotu_262__clustering_97
CAAGGTTTCCGTAGGTGAACCTGCGGAAGGATCATTAAAACTCTTGGGCTTGCCCATTGTCGGGGGCGTTGCACATTTTCCTGGATAAGGAATCTCGTCCGCCCTGACTGCATCCTTGTCTATTGCGTACTACTTGTTTCCTCGGTGGGCTTGCTCACCGATTGGACATCCATTTAAACTCTTTTGTAATTGTAATCAGCGTCTGAATAAACTATAATAGTTACAACTTTCAACAACGGATCTCTTGGTTCTGGCATCGATGA
>amongsampleotu_264__clustering_97
CAAGGTCTCCGTAGGTGAACCTGCGGAGGGATCATTACCGAGCGAGGGCCGAGACGCCCGACCTCCTACCCACTGCCTCGTCAAATTACCGCGTTGCCTCGGGGGGCCCGTTGCGGCCCCCCGGCCGGCCACTGCAACTGACCCTGCGTCCCCATGCGTCGGAGTTGTAGCGT
>amongsampleotu_266__clustering_97
CAAGGTTTCCGTAGGTGAACCTGCGGAAGGATCATTAATAGAGATAGGGTCCCTCTTGGGGCCCGACCTCCAACCCTGAATCTACATTACCTTTGTTGCCTCGCGGGCCGCGGACCCAAACTTGGGCCCCCGTCGGCCTCGTTGACTCGAGCTTTCGAGCGCCCGCCGATGGGTTTTTTAAACAATCTTCTTATTTAATCGTGACTGAATTTGATTATTTTAAATCTTCAAAAAAACTTTCAACAACGGATCTCTTGGTTCTGGCATCGA
>amongsampleotu_268__clustering_97
CAAGGTCTCCGTAGGTGAACCTGCGGAGGGATCATTACTGAGTGAGGGCTCACGCCCGACCTCCAACCCTTTGTGAACTAAACTTTGTTGCTTCGGGGGCGACCCTGCCATCGAGTTGGGCGCCCCCGGAGGTCATCAAACTCTGCATCTTTGCGTCGGAGTACAAGTTAATTAAACAAAACTTTCAACAACGGATCTCTTGGTTCTGGCATCGATGAAGAACG
>amongsampleotu_270__clustering_97
CAAGGTTTCCGTAGGTGAACCTGCGGAAGGATCATTACAGTTGGAGTTCGCTCCAATCTGGGATAGACACCCTTGCCTTTGAGTACCTTTTCGTTTCCTCGGCGGGTTCGCTCGCCGGTGGACAACCAAAAACTCTTTTGTAATAGCAGTATCTTCTGAGAAAAACAAATAGTCAAAACTTTCAACAACGGATCTCTTGGTTCTGGCATCGATGAAGAACG
>amongsampleotu_272__clustering_97
CAAGGTCTCCGTTGGTGAACCAGCGGAGGGATCATTATAGAGTTATCACAACTCCCAACCCTATGTGAACATACCTATCGTTGCCTCGGCGGCGCGAGCTGCCAGACCTACCCGGGTGTTACTACCCGGTAGTTAGGGTAGCCCGCCCGCCGGCGGCCCACGAAACTCTGTTTTATAGTTCTTCTGAATTACAAACTTAATAAGTTAAAACTTTCAACGACGGATCTCTTGGTTCTGGCATCGATGAAGAACGCA
>amongsampleotu_274__clustering_97
CAAGGTTTCCGTAGGTGAACCTGCGGAAGGATCATTGCAAAAATGATGGAAAAGTGGTTGTAATGTGCGATTGACATTTGACAAATTTCTTCATTTATAATACAACTCTCCACGACGGATCTCTGGGCTCTTGCATCGATGAAGAACGCAGCAAA
>amongsampleotu_276__clustering_97
CAAGGTTTCCGTAGGTGAACCTGCGGAAGGATCATTAAAGATTCGGGTCTCGGCCCACCTTCATTCAGCTGTGCGCTTCGGCTGCACGCTGCAATGAACAACTTCACACCTGTGCACAACTTCGGTGGCGACGTTCGCGTCGCTTCCGCTTCACACAAACAACTGAAGTCTAGAATGTCAAAACCATAAACAAATACAACTTTCAACAACGGATCTCTTGGCTCTCGCATCGATGAAGA
>amongsampleotu_278__clustering_97
CAAGGTCTCCGTTGGTGAACCAGCGGAGGGATCATTACAGAGTTTATCCAAACTCCCAAACCCATGTGAACATTACCTTTTGTTGCCTCGGCAGTGGTGTCTCTTCCCCGTTCCGCGGTGGATGGGGGCAGCCTGCCGGTGGACCACACCAAAACTCTTGTTGTTACAGTGTCATTCTGAATTTAAAAACTTAATCAGTTAAAACTTTCAACAACGGATCTCTTGGTTCTGGCATCGATGAAGAA
>amongsampleotu_280__clustering_97
CAAGGTTTCCGTAGGGTATGTCATCTTGAACCTCTGCACTGTCCGACCTGTGCTAACCTGTCCAGTGAACCTGCGGAAGGATCATTACCGAGTTGAATCTCCGATTCTCCTCCCACCCGTGTTTACTGTCCTGTTGCTTGGGCGGGCCGTGCGCTGCCCACCGGCCTC
>amongsampleotu_282__clustering_97
CAAGGTCTCCGTAGGTGAACCTGCGGAGGGATCATTACTGAGTGAGGGCCTCTGGCCCGACCTCCAACCCTTTGTGATTAAACCATTGTTGCCTCGGGGTGGTCCGGCCCCACGGCCGTGACGCCCCGGTGGACCGTTTCTAAACACTGCATCTATGCGTCGGATTAACAAGTTTAATTTGATTAAAACTTTCAACAACGGATCTCTTGGTTCTGGCATCGATGA
>amongsampleotu_284__clustering_97
CAAGGTCTCCGTAGGTGAACCTGCGGAGGGATCATTACCGAGTGAGGGTTCCGGCCCGACCTCCAACCCTTTGCTGACCAACACCTGTTGCCTCGGGGGCGGCCCGGCCGCGGACTTCGCGCCGGCCCCCAGGGGACCAATCCAACTCTGTATTTCTGCGTCGGAGTTCTTGATGAATCAATCAAAACTTTCAACAACGGATCTCTTGGTTCTGGCATCGATGA
>amongsampleotu_286__clustering_97
CAAGGTTTCCGTAGGTGAACCTGCGGAAGGATCATTATTGAACCTTTAGGCGTGTCGATCGAAAGGTCGTCCGCCAAAACCAAACCTCTGTGAACAAACCGGTCGGCCGCCCCCCGGGGCGCCGTCCAAAGCTTTGCACCTGTCGTTACTATGTCCAGAAAGTATAACAAAAGAGTACAACTCTCAACGATGGATCTCTTGGCTCTCGCATCGATGAAGAACGCAG
>amongsampleotu_287__clustering_97
CAAGGTTTCCGTAGGTGAACCTGCGGAAGGATCATTGCAAATGATTTGGGAGAAATTTGTTGGAATGTGGCATTTACGTATTTGACAAATCCATCCTTTTTTTTACAACTCTCCACAATGGATCTCTGGGCTCTTGCATCGATGAAGAACGCAGCAAA
>amongsampleotu_289__clustering_97
CAAGGTTTCCGTAGGTGAACCTTCGGAAGGATCATTACCATAACGCGGTCGCCCCGCGATCGTCCCTTCTCAAATTGCTGGGGCGTTAGGGCGGCCATATGCGTTCTTACCACCCTTGATTTTGAGCACCTTTTTGTTTCCTCGGCAGGGACGCCTGCCAGCGAGGACCCCCTAAAACCTTTTGCAGTATGCAGTATTTGTCTGAAAAAAACTTTGAATAATCAAAACTTTCAACAATGGATCTCTTGGTTCTGGCATCGATGA
>amongsampleotu_291__clustering_97
CAAGGTTTCCGTAGGTGAACCTGCGGAAGGATCATTAGTGATTTGGTCGAGAGGCCTTTATCCAAATCCTCACACCTGTGAACTCGTCGGTGGGCTCAGCGCCCGCCGGACATACAATACTATGTGTAATGAACGTCATGTATAACATAACAAAAACAAAACTTTCAACAACGGATCTCTTGGCTCTCGCATCGATGA
>amongsampleotu_293__clustering_97
CAAGGTTTCCGTAGGTGAACCTGCGGAAGGATCATTACCGTGTTCTGGGTCCCCTCGGGGGCCGACACCCCACCCTTTGCCGTTACAGACACGTTGCTTCGGCGGGACGGCCCCTCGGGGCCGCCGGGTCCCAAGTCGCCCGGAGAGCGCCCGCCGGAGGACCAAAACTCTTGATTCAACGAGAAGTCTGAGAGAATTTTAATAATTCAAAACTTTCAACAACGGATCTCTTGGTTCTG
>amongsampleotu_295__clustering_97
CAAGGTCTCCGTTGGTGAACCAGCGGAGGGATCATTACCAGAGAGCCTTTTGGCACTCCAACCCATTGTGAACATACCTACGTTTCCCTCGGCGGGCTCAGCGCGAGGCGGTCTTCCGCCCTCGCGTCCGCCGGGGGCACCCAAACTCGAATTTATATCGTGTATCTCTGAGGGGCGAAAGCCCGTAAAACAAATGAATCAAAACTTTCAACAACGGATCTCTTGGCTCTGGCATCGATGAAGAA
>amongsampleotu_297__clustering_97
CAAGGTTTCCGTAGGTGAACCTGCGGAAGGATCATTATGATAGTGCTGACAATCGTTTGATTTCGGCAAATCTCCTTTCTGTGCACTATTGTTCTTGCGGTTTGATAGAGATATCTAGCAGCGTTGTCGTTGTTGATGACTGTTGCGGCCGCGTTTTTCTCATTCATCCTGATTATATACACAAACAAAACAAATAAAACTTTCAACAATGGATCTCTTGGCTCTGGCATCGATGA
>amongsampleotu_298__clustering_97
CAAGGTCTCCGTAGGTGAACCTGCGGAGGGATCATTACAAGTGACCCCGGTCTAACCACCGGGATGTTCATAACCCTTTGTTGTCCGACTCTGTTGCCTCCGGGGCGACCCTGCCTTCGGGCGGGGGCTCCGGGTGGACACTTCAAACTCTTGCGTAACTTTGCAGTCTGAGTAAATTTAATTAATAAATTAAAAACTTTTAACAAACGGATCTCTTGGTTCTGGCATCGATGAAGAAC
>amongsampleotu_300__clustering_97
CAAGGTCTCCGTAGGTGAACCTGCGGAGGGATCATTACCGAGCGAGGGCCGAAAGGTCCAACCTCCCACCCTTTGTTAATCAGACTGTGTTGCTTCGGGGGCGACCTATTCGCTTAGGGCCCCCGGGGAACCAATTAATTCTGTCTAATTGCGTCGGAGTCGAAATGTAAATTGAATCAAAACTTTCAACAACGGATCTCTTGGTTCTGGCATCGATGAAGAACG
>amongsampleotu_303__clustering_97
CAAGGTTTCCGTAGGTGAACCTGCGGAAGGATCATTAACGAAATCGGACCTCGGTCTGGTGACGTCTCTCTTGCTGTGCGCCCTTGGGCTGCACGCTTGGGAATCCACACACCTGTGCACACTCGGTTGGCAGGTTTCGGCCTGCCTCTCGCCACACTTACTTTGTATGTCTCGAATGTCTAATTATCCTTAATGATATAAAATACAACTTTCAGCAACGGATCTCTTGGCTCTCGCATCGATGAAGAACGCAG
>amongsampleotu_305__clustering_97
CAAGGTTTCCGTAGGTGAACCTGCGGAAGGATCATTACCGAGTAACGGTGCCCTCTGGGCGCCTACTCCCACCCTTTGTGTACCAACTTCGTTGCTTTGGCGGGCCAGGCGCCCGCGCCGCCGGCCCAGGCTGGAGAGCGCCCGCCAAAGAACTTTTAAATTCTGTTCAACGTGAAGTCGGAGTTTTTAAAAATGAATCAAAACTTTCAACAACGGATCTCTTGGTTCTGGCATCGATGAAGA
>amongsampleotu_307__clustering_97
CAAGGTCTCCGTTGGTGAACCAGCGGAGGGATCATTAAAGAGTTTTTACAACTCCCAAACCCCTGTGAACATACCTTTTGTTGCCTCGGCAGGCCCTGGCCTACCCTGTAGCGCCCCTACACTGTAGGGCTTGCTTTAGGGGGAGCGCTGGGGGCACCTGCCGGCGGCTCGCAAAACTCTGTTTAGCATTGACTTCTGAATATATAACTAAATAAGTTAAAACTTTCAACAACGGATCTCTTGGTTCTGGCATCGATGAAGA
>amongsampleotu_309__clustering_97
CAAGGTTTCCGTAGGTGAACCTGCGGAAGGATCATTAAAGATTCGAGGCTTCGGCCTTCACCTCTTCAGCTGTGCGCCTCGGCTGCACGCTGTCGAACTACACACACCTGTGCACCTTATCGGTTTCGGCCTCACGGTCGTCGCCGCTTCACATCTTACAACGTCAGTCCAGAATGTTTAAAACTATAAAAGTAACAACTTTCAACAACGGATCTCTTGGCTCTCGCAT
>amongsampleotu_310__clustering_97
CAAGGTCTCCGTTGGTGAACCAGCGGAGGGATCATTACAGAGTTATTCTAAACTCCAAACCCTATGTGAACTTACCACTGTTGCCTTGGCGTGTGCCGCGAGCTACCCTGTAGTGCGCATATGGCCCGCCGAAGGACTAACTAAACTCTTTGTCTTACTGTGAATATCTGAATGCTTCAACTTAATAAGTTAAAACTTTCAACAACGGATCTCTTGGTTCTGGCATCGATGAAGAACGCA
>amongsampleotu_312__clustering_97
CAAGGTTTCCGTAGGTGAACCTGCGGAAGGATCATTACCGAGTTAGGGTGTCGCCCCTCCGGGGGTGCCCCGACTCCCAACCCTGTGTCTAAAATCCAAAGTTGCTTCGGTGGGCCGGACGCCTGACCAGCTGGTCGCGTTCGCCGGTCCCGTCGGGCTGGAGAGCTCGCCCACCGATGGCCCTCACAAACTCTTTTGTACCGAAACCTGTCGTCTGAATCAAACACAAGTGATTGTAAAATCTAAAAAAACAAAACTTTCAACAACGGATCTCTTGGTTCTGGCATCGATGA
>amongsampleotu_314__clustering_97
CAAGGTCTCCGTTGGTGAACCAGCGGAGGGATCATTACCGAGTTTACAACTCCCAAACCCCTGTGAACATACCTTATTGTTGCCTCGGCGGATCAGCCCGCTCCCCGTAAAACGGGACGGCCCGCCAGAGGACCCAAACTCTATTGTATTTAGTGTATCTTCTGAGTAACACAAACAAATAAATCAAAACTTTCAACAACGGATCTCTTGGTTCTGGCATCGATGAAGAACGC
>amongsampleotu_316__clustering_97
CAAGGTTTCCGTAGGTGAACCTGCGGAAGGATCATTACAAGTCGCACATTGTGTGCGTTATCGTCTCCTTTTGGGGATATCCTTTGTCTACGAGCACCTTTTTCCTCAGTGGGTCTGCCCGCTGGAGGACCTTTAAACCAAACCTTTTTACAATAAATGTCTGAAAACAATAAAAATTATTACAACTTTCAACAATGGATCTCTTGGCTCTGGCATCGATGAAGA
>amongsampleotu_318__clustering_97
CAAGGTTTCCGTAGGTGAACCTGCGGAAGGATCATTAAATAAAGCTTTGCAATGGTGGTTGTAAGCACGCAATTATTTTTTCGAAAATGGTTGTGTGCTCCCCCAGCAGCTTAAACCCCCTGCTTACAGACCTTATTTTAAAACTCTTCAAGGGCTTGACGCATCCTCGTCCTTACAGATAAGGATGCATCGTCCGCGAAAAAAAAAAATTAAATTAATAGAATCAAAACTTTCAACAACGGATCTCTTGGTTCTGGCATCGATGAAGA
>amongsampleotu_320__clustering_97
CAAGGTTTCCGTAGGTGAACCTGCGGAAGGATCATTAATGATTGACCGAGAGGTCTTATCTTAACATCCCTCACCTCTGTGAACCGTTTGACCTCTGGGTCTGACAAAACATACAAACATCAGTGTAATGAACGTCATGTTATCTTAACAAAAACAAAACTTTCAGCAACGGATCTCTTGGCTCTCGCATCGATGAAGAACGC
>amongsampleotu_322__clustering_97
CAAGGTTTCCGTAGGTGAACCTGCGGAAGGATCATTAAAGAGTTGGGGTCCTTCGGGGCCCGATCTCCCACCCTTTGTTGTCGCGAATTTGTTGCCTCGGCGGGTTTGCCTTCATGGCAGACGGGCTCCGGCCCACCCGCCGCAGGACCATTCAAACTCTGCTTTAACAATGCAGTCTGAGAAGATTTAATAATAAATCAAAACTTTCAACAACGGATCTCTTGGTTCTGGCATCGATGA
>amongsampleotu_324__clustering_97
CAAGGTCTCCGTTGGTGAACCAGCGGAGGGATCATTACCGAGTTTCAACTCACCAACCCTGTGAACATACCTCTGTTGCCTCGGCGGGACCAGCCCCGGAGCTCCGCGCACCGGATGTAGGCCCCCGCCGCAGGACCCCAAATCTCTATTTCATGGACACATTCTGATTATCGGAGCTTCTCCGGAAGCAAAAATGAGTAACAACTTTCAACAATGGATCTCTTGGCTCTGGCATCGATGAAGA
>amongsampleotu_326__clustering_97
CAAGGTCTCCGTAGGTGAACCTGCGGAGGGATCATTACCGAAGTCGATCGGGTCTCCGCGACCCGACCGTTCCAACCCTTGTGTACCAAACCACGTTGCTTTGGGGTCACCCGCTGCCCAGAGGCGGCGGGGGCTCCAGAGGCGTTATCAAACTCTGCGTGAACGTCGCGTCCGAGTACATACATAAATCATACCAAAACTTTCAACAATGGATCTCTTGGTTCTGGCATCGATGAAGAACGCAG
>amongsampleotu_328__clustering_97
CAAGGTCTCCGTTGGTGAACCAGCGGAGGGATCATTAAAGAGTTTACAAAACTCCCAAACCCATGTGAACGTTACCTTCTGTTGCCTCGGCAGGGGACGCTGGACGGCTTCCGTCCGGCGAGCTCCCCCCTGCCGGCGGCCCTGAAAACTCTGTTTCGTACATGAATTCTGAATCAATAACTAAATAAGTTAAAACTTTCAACAACGGATCTCTTGGTTCTGGCATCGATGAAGAAC
>amongsampleotu_330__clustering_97
CAAGGTCTCCGTAGGTGAACCTGCGGAGGGATCATTACTGAGCGAGGGCCTTCGGGTCCGACCTCCCAACCCTTTGTGATTGACCATTGTTGCCTCGGGGGCGACCCGGGCCTTTGAGCCCGGGGCCCGGTGGACCGATATTCAAAACTCTGCATCTCTGCGTCGCGTACACGAGTTTAATCGAAACTAAAACTTTCAACAACGGATCTCTTGGTTCTGGCATCGATGAAGAACG
>amongsampleotu_332__clustering_97
CAAGGTTTCCGTAGGTGAACCTGCGGAAGGATCATTACATGTTTGAATTAGCTGCTCCCCCTTTAAAACGGGGCCAGTTATTCTTCTACCCATGCCTTTTTGCGTACTGCTTGTTTCCTCGGTAGCCTCGCCTACCGATAGGACAACTTAAAAACCCTTTTTTTGTAAT
>amongsampleotu_334__clustering_97
CAAGGTCTCCGTTGGTGAACCAGCGGAGGGATCATTACCGAGTTTACAACTCCCAAACCCATGTGAACCTTACCTATCGTTGCTTCGGCGGGATCGCCCCGGGCGCTTGCGTGCCCCGGATCCAGGCGCCCGCCGAGGGACCTTAACTCTTGTATTATTGAGAATCTCTGAGTATTAGATTTAATAATCAAAACTTTCAACAACGGATCTCTTGGTTCTGGCATCGATGAAGAAC
>amongsampleotu_336__clustering_97
CAAGGTCTCCGTAGGTGAACCTGCGGAGGGATCATTACCGAGTTCTCGCCCTCGCGGGCAGGCCTCCACCCGCTGTTATCACTACCGTCGTTGCTTTGGCGGGCCCCGCCCACGCCGGCGCGGGCCCGCCAGAGGCCCCACGAGCACTGAATGTCAGCGTCGTCCGAGTACTACCTAATAGCCAAAACTTTCAACAACGGATCTCTTGGTTCTCGCATCGATGAAGAACGT
>amongsampleotu_338__clustering_97
CAAGGTTTCCGTAGGTGAACCTGCGGAAGGATCATTACCTAGAGTTTGTAGACTTCGGTCTGCTACCTCTTACCCATGTCTTTTGAGTACCTTCGTTTCCTCGGTGGGTCCGCCCGCCGACTGGACAACATTCAAACCCTTTGCAGTTGCAATCAGCGTCTGAAAAAACATAATAGTTACAACTTTCAACAACGGATCTCTTGGTTCTGGCATCGATGAAGAACGCA
>amongsampleotu_340__clustering_97
CAAGGTCTCCGTAGGTGAACCTGCGGAGGGATCATTACCGAGTGAGGGCCCCTGGCCCGACCTCCAACCCTCTGTGAACAACACCCGTTGCTTCGGGGGCGACCCTGCCGTCTCGGCGCCCGGCGCCCCCGGAGGACAATCAACACTGCATCACTGCGTCGGAGTATCAGTAAATCTGAACAAAACTTTCAACAACGGATCTCTTGGTTCTGGCATC
>amongsampleotu_342__clustering_97
CAAGGTCTCCGTAGGTGAACCTGCGGAGGGATCATTACCGAGTGGAAGGGCTCCGGCCCGACCGTCCAACCCTTGTGTACCAACCGACGTTGCTTCGGGGTCGCCGCTCGCCGGGGCCTCGGAGGCACACCGTAACTCTGCATGCATACGCGTCCGAGTCAACATGAAATCATACCAAAACTTTCAACAATGGATCTCTTGGTTCTGGCATCGATGAAGAACGCAG
>amongsampleotu_344__clustering_97
CAAGGTTTCCGTAGGTGAACCTGCGGAAGGATCATTACCTAGAGTTGTAGCTTTGCCTGCTATCTCTTACCCATGTCTTTTGAGTACTTACGTTTCCTCGGCGGGTCCGCCCGCCGATTGGACAATTTAAACCATTTGCAGTTGCAATCAGCGTCTGAAAAAACTTTAATAGTTACAACTTTCAACAACGGATCTCTTGGTTCTGGCATCGATGAAGA
>amongsampleotu_347__clustering_97
CAAGGTTTCCGTAGGTGAACCTTCGGAAGGATCATTAAATAGTGGCGCCTCGGCGCCTTCAAGGCGAAAACCCATGTTTACAGACCTCATTTATACATTCTTTCAGGGCAGATGCACAACGTATCTCGCCCGCGAGAAACAAATTGCAGACATGCAAATTAAATTTAATAAAACTTTCAACAACGGATCTCTTGGTTCTGGCATCGATGA
>amongsampleotu_349__clustering_97
CAAGGTCTCCGTAGGTGAACCTGCGGAGGGATCATTAGCGAATGGCTCTGATCGGGCCTTCAACCCTCAAAAACCGTGGAAGCAAGCTGTGCTTCGACGCCCCTGTGGCGTCGTATTTATGCAACTGACCAGCCTGTGTCTGAATCAAACCTAGAATTAAAACTTTCAACAAAGGATCTCTTGGCTCTTGCATCGATGAAGAACGCA
>amongsampleotu_351__clustering_97
CAAGGTTTTCGTAGGTGAACCTGCGGAAGGATCATTATTGATGGAGAACGCACTACTGTGGTTCAACTTCAAATCCTCACACTGTGAACCGTTATATTTTTATTACACCCCTTCAAAGTTGGAGAATGTAGTAGGCTTATAAAGTTGTAAAACTTTCAGCAACGGATCTCTAGGCTCTCGTAACGATGA
>amongsampleotu_353__clustering_97
CAAGGTTTCCGTAGGTGAACCTGCGGAAGGATCATTATCGAGCGGGGGGTCCCTCGTGGCCCTACACCCGTTTCTCTTGTTTAAAAACCACTTCGTTTCTTCGGCGGCCCCCCGTCGACCCCCGTTGACTCGGGCGGTCTGGCGCCCGCCGGAGGCCACTTTAAAACCTGTTTATTGAAACATTGACGTCTGAGTCTATCTTAAAATAAGCAAAAACTTTCAACAACGGATCTCTTGGTTCTGGCAACGATGAAGAAC
>amongsampleotu_355__clustering_97
CAAGGTCTCCGTAGGGTGAGTCGATGCTTGGATCCTTGAGGACGTGAACGAATGCTAACGAATTTTCTAGTGAACCTGCGGAGGGATCATTACTGAGCGAGGGCCCCCGGCCCGACCTCCAACCCTTCTGTGATTCCGACCGCGTTGCCTCGAGGGCGACCCGTCCGCTCCG
>amongsampleotu_357__clustering_97
CAAGGTTTCCGTAGGTGAACCTTCGGAAGGATCATTACCGTAAACGCGGCGGTCGAGCAGCCCAGCGCTGCAGGCCGCCACCCACGCGTCTACCACCCTTGAATTTGAGAACCTCCTGTTTCCTCGGCGGGTCCGCCCGCCAACGAGGACCCCTTGAACTCTT
>amongsampleotu_359__clustering_97
CAAGGTTTCCGTAGGTGAACCTGCGGAAGGATCATTACCGAGTTCCTGCCTAACGGGTAGATCTCCCACCCTTGTGTATTATACCATTGTTGCCTTGGCATGGCCGTCCCCTCTGGGGCCGCTGGCTTTTGCTGGTGAGCGCCTGCCAAAGGACCTTATAACTCGCGTCATTGGGTATCGTCTGAGTACTATTAAATTATTAAAACTTTCAACAACGGATCTCTTGGTTCTGGCATCGATGAAGAACGC
>amongsampleotu_361__clustering_97
CAAGGTCTCCGTTGGTGAACCAGCGGAGGGATCATTATCGAGTTTATCCAACTCCCAACCCTATGTGAACCTACCTTTATGTTGCTTCGGCGGTCTCGCGCCGGGTTGCTCCCTTGGGGGCTCCCGGGACCACGCGTCCGCCGGAGGCCACAAACTCTTGATTTTGCGAAAGCAGTATTATTCTGAGTGCCGAAAGGCAAAAAACAAATGAATCAAAACTTTCAACAACGGATCTCT
>amongsampleotu_363__clustering_97
CAAGGTCTCCGTTGGTGAACCAGCGGAGGGATCATTACCGAGTTTATAACTCCTTAACCCTTTGTGAACCTTACCTATTGTTGCTTCGGCGGGATCGCCCCGGGCCTTCAGTTGCCCGGAACCAGGCGCTCGCCGAGGGACCTAAACTCTCTGTTTTTATAATATATTTCTTCTGAGTGGTTTAAAAAAATGAATCAAAACTTTCAACAACGGATCTCTTGGTTCTGGCATCGATGAAGAACGCAG
>amongsampleotu_365__clustering_97
CAAGGTCTCCGTTGGTGAACCAGCGGAGGGATCATTATAGAGTTTATAAAACTCCCAAACCCATGTGAACTTACCTTTGTTGCCTCGGTGGGACCTACCCTGTACCTACCCTATAGCTACCCTATAGCGAGTTACCCTGTAGTGGACCACCGGTGGATTTTTGAACTCTTGTTATATTTGGTTATCTGAGCGTCTTATTTTAAATAAGTCAAAACTTTCAACAACGGATCTCTTGGTTCTG
>amongsampleotu_367__clustering_97
CAAGGTTTCCGTAGGTGAACCTGCGGAAGGATCATTACTGAGTTCGTGCCCATTCGGGTACAACCTCCCACCCTTGTGTATTTATACTCTGTTGCTTTGGCGAGCCGCACTTCGGTGCCTTGGGCCTTCGGGCTCGAGTGTGCTCGCCAGAGGATACCTAAAATTCTGTTTTTCAGTGTCGTCTGAGTACTATATCAATAGTTAAAACTTTCAACAACGGATCTCTTGGTTCTCGCATCGA
>amongsampleotu_369__clustering_97
CAAGGTCTCCGTAGGTGAACCTGCGGAGGGATCATTACAAGTGACCCCGGTCTAACCACCGGGATGTTCATAACCCTTTGTTGTCCGACTCTGTTGCCTCCGGGGCGACCCTGCCTTCGGGCGGGGGCTCCGGGTGGACACTTCAAACTCTTGCGTAACTTTGCAGTCTGAGTAAACTTAATTAATAAAATTAAAAACTTTTTAACAACGGATCTCTTGGTTCTGGCATCGATGAAGAAC
>amongsampleotu_371__clustering_97
CAAGGTTTTCGTAGGTGAACCTGCGGAAGGATCATTAACACTACTTGTTTGAAAAAACAAAAAGTAACACCCAAACGTGCTCTTTCTTTTTTTTCACACCTTTAACCCCTTTAAAAAATTGTAACCAGTGACTGACATTGCGAAAGCTTGTGCTTTTGTTAATATGTTTTTTCGAAAACTTATTTTAATCTAAACACAACTCTTAACAATGGATATCTTGGCTCTCGTACCGATGA
>amongsampleotu_373__clustering_97
CAAGGTCTCCGTAGGTGAACCTGCGGAGGGATCATTACAAGTGACCCCGGTCTAACCACCGGGATGTTCATAACCCTTTGTTGTCCGACTCTGTTGCCTCCGGGGCGACCCTGCCTTCGGGCGGGGGCTCCGGGTGGACACTTCAAACTCTTGCGTAACTTTGCAGTCTGAGTAAACTTAATAAATTAAAACTTTTAACAACGGATCTCTTGGTTCTGGCATCGATGAAGAACGCAG
>amongsampleotu_375__clustering_97
CAAGGTCTCCGTAGGTGAACCTGCGGAGGGATCATTACAAGTGACCCCGGTTTTACCACCGGGATGTTCATAACCCTTTGTTGTCTGACTCTGTTGCCTCCGGGGCGACCCTGCCTTCGGGCGGGGGCTCCGGGTGGACACTTCAAACTCTTGCGTAACTTTGCAGTCTGAGTAAATTAATTAATAAATTAAAACTTTTAACAACGGATCTCTTGGTTCTGGCATCGATGAAGAACG
>amongsampleotu_377__clustering_97
CAAGGTCTCCGTAGGTGAACCTGCGGAGGGATCATTAATGAGTGAAGGCTTCAGCAATGAAGTCGACCTCCAACCCTTTGTGCTCTATCCTTTTGCCTCGGGGGATACCCATCTGATCAAAAGGATGGAGCCCTCGGTGGACTTTTAAACTCGATTTACATGAAGTCTGAGTCATTGATTGAGAAATCATAACAAAACTTTCAACAACGGATCTCTTGGTTCTGGCATCGATGAAGA
>amongsampleotu_379__clustering_97
CAAGGTCTCCGTAGGTGAACCTGCGGAGGGATCATTACCGAGTGAGGGCCTCCGGGTCCGACCTCCCACCCCTTGTGGATCTCCTTTTCGTGCCTCGGGGGCGACCCGTCCGCCCGTCATGGGCGGCGGGGCCCCGGCGGACCCCTCAACGCGATGCACCATGTCGTCGAGTCGAAACGAAATCGTACGCAAAACTTTCAACAATGGATCTCTTGGTTCTGGCATCGATGAAGAAC
>amongsampleotu_381__clustering_97
CAAGGTCTCCGTTGGTGAACCAGCGGAGGGATCATTACAGAGACTAGCGTATGCTACTCGACCCGATGTGAACACTCCGGTTGCCTCGGTAGGCCCCTAGGGCCTGCCGGAGGACTTACTGCTCTCTATCTACCACGCCTAGTGGCTGCTCCTCAGTAGGACGCCTGTAACAGGGCTCTAATCCTTACAACTTTTAGCAACGGATCTCTTGGCTCTGGCATCGATGAAGA
>amongsampleotu_383__clustering_97
CAAGGTTTCCGTAGGTGAACCTGCGGAAGGATCATTACAACAAGGCGCCCTCGGGCGCCGCCTGTTCATCAGGTAACCCTTGTATTTCGCACCATTTGTTGCCTCGGTGGGCTTGCCCGCCAGCAGAGGCCCCCATTAAACTCTCTGTAATTGCAGTATCAGTCTGAAAAAAACAA
>amongsampleotu_386__clustering_97
CAAGGTTTCCGTAGGTGAACCTGCGGAAGGATCATTACTGTGGGCCTTCTTCGGAAGCCCGCAAGATAGCACCCTTTGCCTTTTTGAGTACCTTTGTTTCCTCGGCAGGCTCGCCTGCCAACGGGGACCTATACAACCCTTTGCAGTAGTATAACAAACGTCTGATACACTTTAATTATCACAACTTTCAACAATGGATCTCTTGGTTCTGGCATCGATGAAGAAC
>amongsampleotu_388__clustering_97
CAAGGTCTCCGTTGATGAACCAGCGGAGGGATCATTATTGAGTTTTCTAAACTCCCAACCCATGTGAACTTACCTTTTGTTGCCTCGGCAGAAGTTATAGGTCTTCTTATAGCTGCTGCCGGTGGACCATTAAACTCTGTTTGATATTGGATTCTGAACATATAACTAAATAAGTTAAAACTTTCAACAACGGATCTCTTAGTTCTGGCATCGATGAAGAAC
>amongsampleotu_390__clustering_97
CAAGGTTTCCGTAGGTGAACCTGCGGAAGGATCATTAATGAAAATAGGATGCTCTTTTTAGAGGTCCGACCCTTCATTTTCCTTCACCCTGTGCACAAACTGTTTTTTACATCTTTTTAAACACTGTTAGTTTAAAGAATGTTAATAGTCTCTTAAATGAGCATAAAAGTTAATAAAACTTTCGGCAACGGATCTCTTGGCTCC
>amongsampleotu_392__clustering_97
CAAGGTCTCCGTTGGTGAACCAGCGGAGGGATCATTACCGAGTTTTCTAAACTCCAAACCCATGTGAACTTACCACTGTTGCCTCGGCGGGCTGGCTCCCCGCCGGTGGTCATCTAAACTCTTGTTTTTTTTGGTTGGCACTTCTGAATTTTTGGCATGAAAATAAGTTAAAACTTCCAACAACGGATCTCTTGGTTCTGGCATCGATGAAGAA
>amongsampleotu_394__clustering_97
CAAGGTCTCCGTAGGTGAACCTGCGGAGGGATCATTATTGAACGGCCCCTTTGGGCCTTCAACCCATCAAACCTGTGGACCTCAATGTGTGCTTCGGCGCCCCGTCTCTGGCGGCGCCGTTTTTATGCTGGATGCTGGGTTCATGTCCGATTTCATCCGAAAAACTTAAAACTTTCAACAAAGGATCTCTTGGCTCTCGCATCGATGAAGAACGC
>amongsampleotu_396__clustering_97
CAAGGTTTCCGTAGGTGAACCTGCGGAAGGATCATTACCTGAATACGGGCTCCGGCCCACATTCAACCCTTGTCTATTGCACCTTTGTTGTTCCCTCGGCGGGTCTCCCGCCGGTGGGTAACCCAAAAACCCTTTGCATTTAGCATGTAAATCTGATATCAATTGAATAATCACAACTTTCAACAATGGATCTCTTGGTTCTGGCATC
>amongsampleotu_398__clustering_97
CAAGGTTTCCGTAGGTGAACCTGCGGAAGGATCATCATTGAATCGCGTCGGCTCCGGCTGGCAATTTGAGTGCACACTCACGCCGCCCCATCTGGGGTGGCTACCTCTCAAACCCATTTCAAGTCTGTGTATGTGAAAACTTTATATAACAAAAGTACAACTTTCAACAACGGATCTCTTGGTTCTCGCATCGATGAAGAACGCAGTAAA
>amongsampleotu_401__clustering_97
CAAGGTTTCCGTAGGTGAACCTGCGGAAGGATCATTATTGTGAACCGGGGCGGCGCGAGCCGTCCCATCCCACACCTCTGTGAACAACCGCCGCCGGCGCGAGCCGGCGACAACCTTTGCACCTGTCGTACTACGTCTAGAAAGTAATACAAAAGAGTACAACTCTCAACGATGGATCTCTTGGCTCTTGCATCGATGAAGAACGCA
>amongsampleotu_403__clustering_97
CAAGGTTTTCGTAGGTGAACCTGCGGAAGGATCATTAGAGAATTTCAGGTCGCGCTTCGTTGCGGGCCGAACCTCTTTTCCACACCCCTGTGCACTGTAACCTTTTTTTATTACACTCTGATAGTCATCGAATGTAAACTTTTTGATAAAGAAATAAAACTTTTAGCAACGGATCTCTTGGCTCTCGCAACGATGAAGAACGC
>amongsampleotu_405__clustering_97
CAAGGTCTCCGTAGGTGAACCTGCGGAGGGATCATTAATGAATGGTCACCTTGACCTTCGACCCTTCAAAACTGTGGAGGCAGAGTGTGCTTCGGCGCTCCGGCGCCGCCTTTATGCTTGTAGAGTCTGTGTCTGAACCCAAAATATAGTCTAAAACTTTCAACAAAGGATCTCTTGGCTCTCGCATCGATGAAGAACGCA
>amongsampleotu_407__clustering_97
CAAGGTCTCCGTAGGTGAACCTACGGAGGGATCATTATTGAGAGGCTTTTTAAGCCATCAACCCTTCAACCTGTGGATGAGTTACGTGTTTCGGCGCCGCGTGGCGCCGTATTTATGCTGTAAAGAATGTGTCTGAATTTATCCAAGATTAAAACTTTCAACGAAGGATCTCTTGGCTCTTGCATCGATGAAGAACGCAG
>amongsampleotu_409__clustering_97
CAAGGTTTCCGTAGGTGAACCTGCGGAAGGATCATTATTGATTGGTCGAAAGACCTTATCAGATTCTACCACCTCTGTGAACTGTTGGACCTCCGGGTCTACAATCAAACATCAGTGTAACGAACGTAAGAGTATCTTAACGAAACAAAACTTTCAACAACGGATCTCTTGGCTCTCGCATCGATGAAGAACGCAG
>amongsampleotu_411__clustering_97
CAAGGTCTCCGTAGGTGAACCTGCGGAGGGATCATTACGAAACAGGCGCCTCCGCGCCGACCTCATCAATCCTGTGAGAGCAAAAGGCTTGCTTTGGCGCCCACGGCGCCACGTTTATGCCGACGTGCCTTTGAGTCTGAGAGAGAACGAATTTAAAACTTTCAACAAAGGATTTCTTGGCTCTTGCACCGATGA
>amongsampleotu_413__clustering_97
CAAGGTCTCCGTTGGTGAACCAGCGGAGGGATCATTGCTGGAACGCGCCCCAGGCGCACCCAGAAACCCTTTGTGAACTTATACCTTACTGTTGCCTCGGCGCATGCTGGCCCCCTCGGGGTCCCCTGGAGACAGGGAGCAGGCACGCCGGCGGCCAAGTTAAC
>amongsampleotu_415__clustering_97
CAAGGTTTCCGTAGGTGAACCTGCGGAAGGATCATTAATGAATTTATGAGTAGCCAATTCAACTGGCGCTCAAACCTTCATTTCTAACCCTGTGCACCATAAAATCAAAAGGTTGCGGTACTCAAAGATGTCAGCGCAAGCTGTGTCTTACCCGCCTTTTTCACTTTAAACGCTTGTAAA
>amongsampleotu_417__clustering_97
CAAGGTTTCCGTAGGTGAACCTGTGGAAGGATCATTAGAATAATGGGAAATTTTTTTTCCTAATACTTTATTCAAAAATCTCATTCAATACAAAATATTTTTTTTAAAATAAAAAAACTTAAATTAAGATAACTTTCAACAACGGATCTCTTGGTTCTTGCATCGATGAAGAACGCAG
>amongsampleotu_419__clustering_97
CAAGGTCTCCGTAGGTGAACCTGCGGAGGGATCATTGCCGAGTGCGGACGTCCCGTCCAAGCTCCCATCCTGTGCCCTCGACACAAGCCCCTTGCCTCCCCGGCCGACGCCCCGGCGCCGGGGGGCGGACGGCTCATGCTGTTCTCCGTGCCGTCT
>amongsampleotu_421__clustering_97
CAAGGTTTCCGTAGGTGAACCTTCGGAAGGATCATTACTGAGTTAGGGTATCTTCATGCCCGAACCTCCAACCCTTTGTTAAACTTACCTTTGTTGCTTCGGCGAACCGATTTCTTGCAAATCGTCGGGGGAATTACTCCCTGAAGCGTGTTCGTCGATAGCCTACAACTTTAAATTCTTAATAAAATCATGTCTAAATTATTTGTTATGATCATAACTGATCAATTAATAAACACAAAACTTTCAACAACGGATCTCTTGGTTCTGGCATCGA
>amongsampleotu_423__clustering_97
CAAGGTCTCCGTTGGTGAACCAGCGGAGGGATCATTACAGCGTTGGGAGGCCTGGAGACAGGCCGACCGCCCTGCACACTTGTCGTCGTTACCGCCGTCGGGCCGTGTTGCCTCGGCGGGTTTTCCTCGCGAGAGCCCGCCGAAGGTACCGCCCACAACACTCTGTTTACTTAGTAAGACCCTCTGAGATAACTATAAATAAGTCAAAACTTTCAACAACGGATCTCTTGGTTCTGGCAT
>amongsampleotu_425__clustering_97
CAAGGTCTCCGTAGGTGAACCTGCGGAGGGATCATTACACAAATGAAAATATGAAGGCCCTTCAAACCGGCTGGATTATTTTTCTTCACCCTTGTCTTTTGCGCACTTGTTGTTTCCTGGGCGGGTTCGCTCGCCACCAGGACCACACCATAAACCTTTTTGTTAATGCAATCAGCGTCAGTAAAAAGTAATAATTATTTTACAACTTTCAACAACGGATCTCTTGGTTCTGGCATCGATGAAGAACGCAG
>amongsampleotu_427__clustering_97
TAAGGTTTCCGTAGGTGAACCTGCGGAAGGATCATTACAGAGTCGGGGTTCCGAAAGGGCCCAAACTCCCACCCTTGTTAGTCGCAAACACGTTGCCTCGGCGGGGGCGCCTCACGGCCGACGGGCGTCCAGCCCACCCGCCGCAGGACAATTCAAACCCTGCTTTATCCAGTGGTCTGAGCAAACGATTTAAAAAATCAAAGCTTTCAACAACGGATCTCTTGGTTCTGGCATCGATGAAGAAC
>amongsampleotu_429__clustering_97
CAAGGTCTCCGTAGGTGAACCTGCGGAGGGATCATTACAAGTGAACATCCCCTCGGGGACTGTCTCATAACCCTTTGTTGTCCGACTCTGTTGCCTCCGGGGCGACCCTGCCTTTTCCGGGCGGGGGCCCCGGCTGGACACCACAAAACTCTTGCGTAACTTTGCAGTCTGAGTAAATTTTAATTAATAAATTAAAACTTTCAACAACGGATCTCTTGGTTCTGGCATCGATGAAGAAC
>amongsampleotu_431__clustering_97
CAAGGTCTCCGTAGGTGAACCTGCGGAGGGATCATTACACAAAAAAAATATGAAGGCTGTACGCAGCTGAATTATTTTTCACCCATGTCTTTTGCGCACTTGTTGTTTCCTGGGCGGGTTCGCCCGCCACCAGGACCACACCATAAACCTTTTTTATGCAGTTGCAATCAGCGTCAGTAAA
>amongsampleotu_433__clustering_97
CAAGGTTTCCGTAGGTGAACCTGCGGAGGGATCATTACAAGTGACCCCGGTCTAACCACCGGGATGTTCATAACCCTTTGTTGCCCAACTCTGTTGCCTCCGGGGCGACCCTGCCTTCGGGCGGGGGCTCCGGGTGGACACTTCAAACTCTTGCGTAACTTTGCAGTCTGAGTAAACTTAATTAATAAATTAAAACTTTTAACAACGGATCTCTTGGTTCTGGCATCGATGAAGAAC
>amongsampleotu_435__clustering_97
CAAGGTCTCCGTAGGTGAACCTGCGGAGGGATCATTACCAGAAGACGCCTCGGCGGAAACGCCGGGGCCTTCGTCCAACCCTTTGTGAACGTATCTCTATTGCCCCGGGGGAACCCCGCCTGTCATGGGCGTGGCCCCCGGTGGCCAACTCAAACTCTGTTTTTATTGCCGTCTGAGTAACAAACAAATCAAAACAAAACTTTCAACAACGGATCTCTTGGTTCTGGCATCGATGAAGAAC
>amongsampleotu_437__clustering_97
CAAGGTCTCCGTAGGTGAACCTGCGGAGGGATCATTACCGAGTGAGGGCCCCCGGTCCGACCTCCAACCCTTTGTTATTCAAACTATGTTGCCTCGGGGGCGACCGGTCTCTCCGGACGCCAGGGCCCCCGGTGGACCTCTCATCAAAACACCGCATCCATACGTCAGAATATTGAAAGCAAATTGATTGAAAACTTTCAACAACGGATCTCTTGGTTCTGGCATCGATGAAGAACGCAG
>amongsampleotu_439__clustering_97
CAAGGTTTCCGTAGGTGAACCTGCGGAAGGATCATTAAAGAGAAGGGGGACTCGCACCCCCGGGGCTCCGGCCCTCCTCTTCACCCGTGTATATCTATCTTCTGTTGCTTTGGTGGGCCTTGGGGTCGTGCTCATGCCGGCGGGGTTCCTCCCGCGGGCGAGCGCCCACCGAAAGCCCCCATTTTCACATTCTGATTTCTGTATTGTCTGAGTGAAAAATGAAATCAAGCAAAACTTTCAACAACGGATCTCTTGGTTCTGGCATCGATGA
>amongsampleotu_442__clustering_97
CAAGGTCTCCGTAGGTGAACCTGCGGAGGGATCATTACCGAGCAGAGGGCCTCCGTGCCCGAAACTCCCACCCCTTGTGGAACCCCTTCTCTCGTGCCTCGGGGCGACCCGTCCGTCCGTTCGCGGGCGGCGCGGGGCCCCGGTGGACCCCC
>amongsampleotu_444__clustering_97
CAAGGTTTCCGTAGGTGAACCTGCGGAAGGATCATTACCGAGTTAGGGTCCCTCGTGGCCCGACCTCCAACCCTTGTGTTTAAACAAAATTTGTTGCTTCGGCGGGCCTGTCCCCTCGCGGGGGCTGCCGGACTTGTCTAACAAGTCGGGCTCGTTTGCCCGTCGATAGCCCACTATTTCAAAACTCTTGATTAACCATGTCGTCTGAGTTTACAATTTAAATAAAACAAAACTTTCAACAACGGATCTCTTGGTTCTGGCATCGATGAAGAA
>amongsampleotu_446__clustering_97
CAAGGTCTCCGTAGGTGAACCTGCGGAGGGATCATTACTGAGTGAAGGGCCTCCGGGTCCGACCTCCAACCCTTCTGTGAACCACACTTGTTGCTTCGGGGGCGACCCCGCCGTTCGCGCGGCGGCGGCGCCCCCGGAGGCCGATCAAACACTGCGTAACCGAGCGTCGGAGTATTGATTAAATCAAACAAAACTTTCAACAACGGATCTCTTGGTTCTGGCATCGATGAAGAA
>amongsampleotu_448__clustering_97
CAAGGTTTCCGTAGGTGAACCTGCGGAAGGATCATTACCGAGTTGAATTTCTGATTCTCCTCCCACCCGTGTCAATTGTCCTGTTGCTTGGGCGGGCCGTGCGCTGCCCATCGGCCTTTCGAGGCGGGTGTGTGCCCGCCCCAAGCCCCTTCACTCGTTCACTTGGGCTCTGAAACACACATATAAAATCTTCAAAAACTTTCAACAACGGATCTCTTGGTTCTGGCAT
>amongsampleotu_450__clustering_97
CAAGGTTTCCGTAGGTGAACCTGCGGAAGGATCATTACCGAGTTAGGGTCCCTTGTGGCCCGATCTCCAACCCTTGTGTTTAACTATACCACGTTGCTTCGGCGGGCCCGTCCTTTTCGGAGGACCGCCGGACCTGTTCGTTCAGGTCTGGCCCGTTGCCCGTCGATAGCCCAACCCAAAACTCTTGTTAAAATTGTGTTGTCTGAGTATAAACAAGCAATAAAAGTAAAAACTTTCAACAACGGATCTCTTGGCTCTGGCATCGATGA
>amongsampleotu_452__clustering_97
CAAGGTCTCCGTTGGTGAACCAGCGGAGGGATCATTACCGAGTTTACAAACTCCCAACCCTATGTGAACCTTACCTATCGTTGCTTCGGCGGGCTTAGCCCCCGCGCCTTCGCCGGCGCGGGAAACAGGCGCCCGCCGGAGACCCAAACTCAATGTTTTTCATGCAGTATTATCTGAGTGGCAAACGCAAAAATAAATCAAA
>amongsampleotu_454__clustering_97
CAAGGTCTCCGTAGGTGAACCTGCGGAGGGATCATTACTGAGATAGGGCCTTCGGGTCCGACCTCCAACCCCATGTTTTCTATCCTTGTTGCTTCGGGGGACGAAGCCGCCTCGCGCGGTGGACGCCCCCCGGAGAACCACTAAACTCTGCATCATTTGCGTCTGAGTATTATTTTGAATAAATCAAAACTTTCAACAACGGATCTCTTGGTTCTGGCATCGAT
>amongsampleotu_456__clustering_97
CAAGGTTTCCGTAGGTGAACCTGCGGAAGGATCATTAACGAGTATGGAGCTTTACAGCTCTGACTCCCACCCTATGTTGACTTTAAACGTTGCTTTGGCGGGCCGGTGGCTTTACCGCTGGTCACCAACCGAGGTTTGAAACCTCGGGACCGGAGAGCGTCCGCCAGAGGCCCAACTTTAAACTCTGTTCAACTGTGAATTCTGAATCTCAAAAAATTGAATCAAAACTTTCAACAACGGATCTCT
>amongsampleotu_458__clustering_97
CAAGGTTTCCGTAGGTGAACCTGCGGAAGGATCATTACCGAGTTAGGGTCTCCCATGGCCCACCTCCCAACCCTTGTGTTTAACTATACCACGTTGCTTCGGCGGGCCCGCTCCTCCGGGAGCCGCTGGACCTCTTCACCGAGCCTGGCCAGTGCCCGTCGGTGGCCCCAAATTCTTAACTCTTGACCAACTGTGT
>amongsampleotu_460__clustering_97
CAAGGTTTCCGTAGGTGAACCTGCGGAAGGATCATTATCGTTGGGCTCCTGCCCATTCGAGATAACACCCTTGCCTTTTTGAGTACCTTTTCGTTTCCTCGGCAGGCACGCCTGCCAACGGGGACCCTTCAAAACGCTTTGTAATACCTGTCATTGTCTGATATAACAAGCAAAAATCAAAACTTTCAACAACGGATCTCTTGGTTCTGGCATCGATGA
>amongsampleotu_462__clustering_97
CAAGGTTTCCGTAGGTGAACCTGCGGAAGGATCATTAATGAAACGAAGGACGCTCTTTTTAGAGGTCCGACCAATCATTTACCTTTACACTGTGCACATACTACTTTTTACACCAATTTTTAACGCATCAGTTTTAAGAATGTAAAAGCAGTCTCGAAAGAGCATAAAATAAATAAAACTTTCAGCAACGGATCTCTTGGCTCTCGCATCGATGAAGA
>amongsampleotu_464__clustering_97
CAAGGTTTCCGTAGGTGAACCTGCGGAAGGATCATTACCTAGAGTTGTAGCTTTGCCTGCTATCTCTTACCCATGTCTTTTGAGTACCTTACGTTTCCTCGGTGGGTTCGCCCACCGATTGGACAAATTTAAACCCTTTGCAGTTGAAATCAGCGTCTGAAAAAACTTAATAGTTACAACTTTCAACAACGGATCTCTTGGTTCTGGCATC
>amongsampleotu_465__clustering_97
CAAGGTTTCCGTAGGTGAACCTGCGGAAGGATCATTAAAGAATACAGCTTCGGCCGCTATTCTAACCCTTTGTATACCAACCTTTGTTGCTTTGGCGAGCCCCTGCTTCGGCTGGACAGCGCTCGCCAGAGGACCTAAACCCTAGAATCATTGCTGTCCGAGTACTATATTAATAGTTAAAACTTTCAACAACGGATCTCTTGGTTTTGGCATCGATGA
>amongsampleotu_467__clustering_97
CAAGGTTTCCGTAGGTGAACCTGCGGAAGGATCATTAGTGAACGCCGTGGTGGCGTAAAAGACCCGAGCCTCCGGCTCGAAACCAACCAAAACCGTGAACCCGTCGGCCCCGGCCGTACAACCCTTACACACGTCTGAAAGGTAAAGAGAGTGACATACACAAACAGTTAATACAACTGTCAGCAACGGATCTCTTGGCTCTCGCATCGATGAAGAACGC
>amongsampleotu_469__clustering_97
CAAGGTCTCCGTAGGTGAACCTGCGGAGGGATCATTACCGAGTGAGGGTCTCCGGACCCGACCTCCAACCCTTTGTATTACAACCTCTGTTGCCTCGGGGGCGACCCGACCTCCGTGTCGGGGCCCCCGACGGACCACTTCTTAACACTGCATCTTTGCGTCAAATCAATAAGTTTAATCAATCAAAACTT
>amongsampleotu_472__clustering_97
CAAGGTCTCCGTAGGTGAACCTGCGGAGGGATCATTACTGAATGGCCCCTTGGGCCCTCAACTCATCAAACCTGTGGACTTAAATTTGTGCTTCAGCATCGCGTCGCTGGCGGTGCTGCCTTTATGCTGAAGGCTGGATTCTGTCTGATTCATATGAATGATTTAAAACTTTCAACAAAGGATCTCTTGGCTCTTGCATTGATGAAGAACGCAG
>amongsampleotu_474__clustering_97
CAAGGTTTCCGTAGGTGAACCTGCGGAAGGATCATTAATGAATGCCAGGACGCTTTTTTTTAGAGGTCCGACCCATTTCATTTCACCCTGTGCACAAACTACTTTACACCTTTTTAAACACGAAGTATTAGAATGTCACAGTCTCTTAGATGAGCATAAAATAATACAACTTTCGGCAACGGATCTCTTGGTTCCCGCATCGATGA
>amongsampleotu_476__clustering_97
CGAGGTCTCCATAGGTGAACCTGCGGAGGGATCATTAGCGAATGGCCCTGATCGGGCCTTCAACCCTCAAAAACCGTGGAAGCAAGCTGTGCTTCGACGCCCTCGTGGCGTCGTATTTATACGACTGACCAGTCTGTGTCTGAATCAAACCTAGAATTAAAACTTTCAACAAAGGATCTCTTGGCTCTTGCATCGATGAAGAACGCAG
>amongsampleotu_478__clustering_97
CAAGGTCTCCGTAGGTGAACCTGCGGAGGGATCATTACGAAACAGGCGCCTCCGCGCCGATCACAACCCATCCTGTGAGAGCAAAAGGCTTGCTTTGGCGCCCTGGGCGCCGCGTTTATGCCGATGTGCGTTGCGTCTGAGAGAAAATGAGATTTAAAACTTTCAACAAAGGATTTCTTGGCTCTTGCACCGATGAAGAACGC
>amongsampleotu_480__clustering_97
CAAGGTTTCCGTAGGTGAACCTGCGGAAGGATCATTAGAATAACCTAGTCGAATGACTGGTTTAATCTGTGCACATTCTGCGGTTAGTTCAGTTCTATTAAATCATTCATGAGCCGCACATTCACCAATATCTTTATCATAATAACTAAATAATAAAACTCACAACAATGGATCTCTTGGCTCTGGCATCGATGA
>amongsampleotu_482__clustering_97
CAAGGTTTTCGTAGGTGAACCTGCGGAAGGATCATTAATGAAGCACCAGAGCGCACTTCAATGTGGCTCGACTTTATATCCTTACACTGTGAACCCTTATAATTTATCATAATGCTCTACTAGTACTAAGAATGTAATCCTTACAAAAAATAATAGAACCTTCAACAACGGATCTCTTGGCTCTTGCA
>amongsampleotu_484__clustering_97
CAAGGTCTCCGTAGGTGAACCTGCGGAGGGATCATTGTTAAATGAGTATACACTCTCAAACCTGTGGAACTATATCTTGCTTCGGCGCATTTGCGCCGCTTTCATGCAATTAAATTTGTGTCTGAATCAATCTAAATTTAAAACTTTCAACAACGGATCTCTTGGTTCTGGCATCGATGAAGAACGTAGT
>amongsampleotu_486__clustering_97
CAAGGTCTCCGTAGGTGAACCTGCGGGGGGATCATTGTTAGATGAGTATACACTCAAACCTGTGGAACCATTTTGTGCTTCGGCGCTAATGCGCCGCTTTCATGCAATTAAATTTGTGTCTGAATAAACTTAAAATTAAAACTTTCAACAAAGGATCTCTTGGCTCTCGCATCGATGAAGAACGCA
>amongsampleotu_488__clustering_97
CAAGGTTTCCGTAGGGTGAGTTATACCTCTTCGTCTTTCTTTCGACTCTGCTAACATTCTCAGTGAACCTGCGGAAGGATCATTACAGAGAGGGGTTCGCCCCGGCTTCGGCCAACTCTTACCCTATGTCTATCTACTTTGTTGCTTTGGCGGCGAACCGCCAAAGGTTTTTTACTCGATTATTATGCTGTCCGATCTTTTATAAATGAAATCAAAACTTTCAACAACGGATCTCTTGGTTCTGGCATCGATGAAGAA
>amongsampleotu_490__clustering_97
CAAGGTTTCCGTAGGTGAACCTGCGGAAGGATCATTATCGAGTAAGGGTTCTTTGAGCCGAACCTCCCAACCCTTTGTTTATTGAATTTTGTTGCTTCGGCGTGGCGTGGCTCCAAGGTCCCACCGGCTCAAGTTGGTGCGTCTACGCCGAAGAGTGATTTAAACTCGTTTTAACTTTGGTATTATGAGTTGTTTCCAATAATTAAAATTTTCAACAACGGATATCTTGGTTCTGGCATCGATGAAGAA
>amongsampleotu_492__clustering_97
CAAGGTTTCCGTAGGTGAACCTGCGGAAGGATCATTACAGAGTACCGGTACCCTCTGGGTGCCTACTCCAACCAATTGTGTACCTGACATGTTGCCTTGGCGGGCCGGCGCCTAGGTGCCGCCGGCCCCGGCTGGAGAGCGCCCGCCAGAGGACATTTCAAACACTGTTAATTTTGACGTCTGAGTAACATTTTGAATTGAATCAAAACTTTCAACAACGGATCTCTTGGTTCTGGCATCGATGAAGAACGCAG
>amongsampleotu_494__clustering_97
CAAGGTCTCCGTTGGTGAACCAGCGGAGGGATCATTGCTGGAACGCGCCCCTGGCGCACCCAGAAACCCTTTGTGAACTTATACCTTACTGTTGCCTCGGCGCAGGCCGTCCCCCATGGGGTCCCTTGGAGACAGAGGAGCAGCCGGCCGGTGGCCAAATTAACTCTGTTTTTACACTGAAACTCTGAGTACAAAACATAAATGAATCAAAACTTTCAACAACGGATCTCTTGGTTCTGGCATCGATGAAGAA
>amongsampleotu_496__clustering_97
CAAGGTTTCCGTAGGTGAACCTTCGGAAGGATCATTACCATAACGCGGTCGCCCCGTGATCCCCCCTTCTCCAATTGCTGGGGGGTTAGGGCGGCCACACGCGTTCTTACCACCCTTGATTTTGAGCACCTTCATGTTTCCTCGGCAGGGACGCCTGCCAGCGAGGACCCCCAAAAAACTTTTTGCAGTTTGCAGTATTTGTCTGAAAACAAACATAATAATCAAAACTTTCAACAATGGATCTCTTGGTTCTGGCAT
>amongsampleotu_498__clustering_97
CAAGGTCTCCGTAGGTGAACCTGCGGAGGGATCATTACTAGATCGGCGGGCCCCTGCTTGCATGCCCGCGCCATCTACAACCCCATGTGAACCTTCCCTGTTGCCTCGGGGGCGACCCCGTCGTTTCGGCGGCGACGCCCCCGGAGCCTCTCCAAACACTGCGTTTTTGAGCGTCGGAGTTCTGGTAACATAACCTACACAAAACTTTCAACAACGGATCTCTTGGTTCTGGCATCGATGAAGAACGC
>amongsampleotu_500__clustering_97
CAAGGTCTCCGTTGGTGAACCAGCGGAGGGATCATTACCGAGTTGCAAAACTCCCAAACCCGTGTGAACCTATACCTATACGTTGCTTCGGCGGACCCGCCCCGGCGCTTCGGCGACCGGACCCAGGCGACCGCCGGGGGAAAACACAAACCCTTTGTATTACACAGTGAATCTTCTGAGTAACCAAAACAAATGAATCAAAACTTTCAACAACGGATCTCTTGGCTCTGGCATCGATGAAGAA
>amongsampleotu_501__clustering_97
CAAGGTTTCCGTAGGTGAACCTGCGGAAGGATCATTACCGAGTATCGGAGCCCTCGGGTTCCTACTCCCACCCTATGTTGACTTTAAACGTTGCTTTGGCGGACCGGGTTAAACCGCCGGCCTAGGCTGGATAGCGTCCGCCAGAGGATTTTTAAACTCTGTGTATGTGAATTCCGAGTACTTAGAAATTGAATCAAAACTTTCAACAACGGATCTCTTGGTTCTGGCATCGATGAAGAAC
>amongsampleotu_503__clustering_97
CAAGGTCTCCGTTGGTGAACCAGCGGAGGGATCATTATAGAAGTTGCAAAACTCCTAAACCATCGTGAATTCTACCCCTTGAATACCCGTTGCTTCGGCGGGCGGCGCCTGGGAGGCGCCGCGGTCCGCGAGGACGCCCGCCGGAGCGGCACAAACCTCTGTTTTTGCGGTCTCTCTGAGCATCACAAAATGAATCAAAACTTTCAACAACGGATCTCTTGGTTCGGGCATCGATGAAGAACGCA
>amongsampleotu_505__clustering_97
CAAGGTTTCCGTAGGTGAACCTGCGGAAGGATCATTAATGTAACTGTGGGGAGTCGGCGGGCTTGCCTGCTGGCTCTAACTACATTACCCTGAATTTTGCGTACCCTTGTTTCCTCGGCGGGCTTGCCTGCCAGTAGGACCACTTTAAACTCTTTTGTATTAGCAATCAGCGTCAGAAAAACTTAATATTTTCAACTTTCAACAACGGATCTCTTGGTTCTGGCATCGATGAAGAACG
>amongsampleotu_507__clustering_97
CAAGGTTTCCGTAGGTGAACCTGCGGAAGGATCATTACAGAGTTCCTGCCCCTCCGGGTAGATCTCCATCCCTGCTTACCTTTCTATGTTGCTTTGGCGGGCCGCCCTTCTGGGCCGCTCAGCGCTACGCCAGCGAGTGCCCGCCAGAGGATCTTAACCCTGTCTAATTTGTGGTCCGAGTCTTTAAAATAATTATCAAAACTTTCAACAACGGATCTCTTGGTTCTGGCATCGATGAAGAA
>amongsampleotu_509__clustering_97
CAAGGTTTCCGTAGGTGAACCTTCGGAAGGATCATTACAGAGTCACGGCGCCTCCGGGCGTCCACTCCCACCCTTTGTGTATCGAACTTTGTTGCCTCGGCGGGCCAGGCCCCGCGCCGCCGGCCCACGCTGGAGAGCGCCCGCCGGAGGGATTTTAAATTCTGTCAATTGAAGTCGGAGTACGAAACAAATGAATCAAAACTTTCAACAACGGATCTCTTGGTTCTGGCATCGATGA
>amongsampleotu_510__clustering_97
CAAGGTCTCCGTAGGTGAACCTGCGGAGGGATCATTACCGAGTGAGGGCCCCGGCCCGACCTCCAACCCTTTTGTGTGACCAACTACCGTTGCCTCGGGGGCGACCCGGACGTCCGGCCGACGCGTCGGCCGTCGGGCCCCCCGGTGGTCCAGCCCTGACACTGTGTCTGTATGTCGGAGTGAATGAGAAATCAATCAAAACTTTCAACAACGGATCTCTTGGTTCTGGCATCGATGA
>amongsampleotu_512__clustering_97
CAGGGTCTCCGTAGGTGAACCTGCGGAGGGATCATTACAAGTGACCCCGGTTTACCACCGGGATGTTCATAACCCTTTGTTGTCCGACTCTGTTGCCTCCGGGGCGACCCTGCCTTCGGGCGGGGGCTCCGGGTGGACACTTCAAACTCTTGCGTAACTTTGCAGTCTGAGTAAACTTAATTAATAAAATTAAAACTTTTAACAACGGATCTCTTGGTTCTGGCATCGATGAAGAACGTA
>amongsampleotu_514__clustering_97
CAAGGTCTCCGTAGGTGAACCTGCGGAGGGATCATTACCGAGTGCGGGCCCGCGCGGCCCGACCTCCCACCCTGTGTGAACCCGTCCTGTTGCTTCGGGGGCGACCCCGGCCGTCCGCGGTGGCGGCGCCCCGGACGGCCAGCTCAAACGCTGCATCGGTGCGTCGGAGTACACATGAATTAAACAAAACTTTCAACAACGGATCTCTTGGTTCTGGCATCGATGAAGAACGCAGCAAA
>amongsampleotu_516__clustering_97
CAAGGTCTCCGTAGGTGAACCTGCGGAGGGATCATTATCGAGACTCGGGGCTTCGGCCTCGACCTCCCACCCAATGTTTATCGACAATGTTGCCTCGGGGCTGCCGCGTCTCTCGCGAGGCGCCGCGCCCCGGCGGACCAGTCAACTCTGCATCTTTGCGTCGGAGTCTTCAAACAAAATGAAACAAAACTTTCAACAACGGATCTCTTGGTTCTGGCATCGATGAAGAACGCAG
>amongsampleotu_518__clustering_97
CAAGGTTTCCGTAGGTGAACCTGCGGAAGGATCATTACCTAGTAACGCAGGCCTGGAAACAGGCCTGGTCACTACCCTTACTGTACGAGTACCTATTGTTCTCCTTCGGCGGGGCGACCCGCCGCTGGAACCAAACAAACAACCTTTTTGCATCCAGTATTACCTGTTCTGATAAACGTAATTAATTACAACTTTCAACAATGGATCTCT
>amongsampleotu_520__clustering_97
CAAGGTCTCCGTTGGTGAACCAGCAGAGGGATCATTACAGGACTCGCAAGACTCCTTCAACCCTGTGAACTTACTATAAAGCGCGTTGCTTCGGCGGGTGCCCCGGGTCTCCCGAGGCGCTAAGCCCGCCGGCAGCCTACAAATTCTGTTTCTTTGCGTTGGCATCTCGAGTAAACTAAATAAGTTAAAACTTTCAACAACGGATCTCTTGGTTCTGGCATCGATGAAGAACGCA
>amongsampleotu_522__clustering_97
CAAGGTCTCCGTAGGTGAACCTGCGGAGGGATCATTACCAATGTTCCTCGATCGGCTTCGGCCGACCGACCACATTACACCCCTTCTTTACGCGTACCTTTTGTTCTCCTTCGGCGGGGCGACCCGCCGCTGGAACCTTATCAAAACCTTTTTGCATGTAGCATTACCTGTTCCGATACCCATAATCGTTACAACTTTCAACAATGGATCTCTTGGCTCTGGCATCGATGAAGA
>amongsampleotu_524__clustering_97
CAAGGTCTCCGTAGGTGAACCTGCGGAGGGATCATTACAGAGTTAGGGTGCTCGCACCCGAACCTCCAACCCTTTGTTGTCCGACCCGTTGCCTCGGGGGTCACCTCTTCGCGGAGGGCCCCCGCGGGACTCATCAAACCAAGTTTTAACCTGAACTCGGAGTTTATATTATACAATTATAACAAAACTTTCAACAACGGATCTCTTGGTTCTGGCATCGATGAAGAACGCAG
>amongsampleotu_526__clustering_97
CAAGGTTTCCGTAGGTGAACCTGCGGAAGGATCATTACTGAGTTAGGGTCCTCTGGGCCCGACCTCCAACCCTTTGTTTACACCACTTTGTTGCTTTGGCAGGCCCGTCCTTCGGGGCCGCCGGGGGCGTTCAGTCGCCTCTGGCCCGCGCTTGCCAACAGCCTGTTCAAAACCCTTCTTTAACCATGAAGTCTGAAAATTAATTATACAATATAATTAAA
>amongsampleotu_528__clustering_97
CAAGGTCTCCGTAGGGTAAGTTACGAACAATATTCTTCCCCTTTATCTGAACATGTGCTAACGAGTTAATAGTGAACCTGCGGAGGGATCATTACCGAGCGAGGGTCTCCTGACCCGACCTCCAACCCTTTGTCAATCGAAACCTCTGTTGCCTCGGGGGCGACCCGGCCGCTTCGGCGTCGGGGCCTCCGGTGGACACTATTCAAACACTGCATCTTTGCGTCGGATTGACAAGATAAAATTGATTAAAACTTTCAACAACGGATCTCTTGGTTCTGGCATCGATGA
>amongsampleotu_530__clustering_97
CAAGGTCTCCGTAGGTGAACCTGCGGAGGGATCATTACCAGAGTGAGGGCCTTTTGGGTCCGACCTCCCACCCCTTGTATTTCTCAACCATAGTTGCCTCGGGGGTGACCCTCGTCTTATGGCGGCGGGCCCCCGGTGGACCATTGTTTAACTCCTGCATCTTTGCGTCGGATACATTGAGAAATGAATAAAAACTTTCAACAACGGA
>amongsampleotu_532__clustering_97
CAAGGTTTCCGTAGGTGAACCTGCGGAAGGATCATTAATGAAATACAAGAGTGCTCTTTTTAGAGGCTCGACCTATTCATTTCCTTACCCTGTGCACAAACTACTCTTTTTACACCCATTTTTAACACTTAAGTTATAAGAATGTCAATAGTCTCTTGATTGAGCATAAACATTATAAAACTTTCGGCAACGGATCTCTTGGCTCCCGCATCGATGAAGAACGCAG
>amongsampleotu_533__clustering_97
CAAGGTTTCCGTAGGTGAACCTGCGGAAGGATCATTAACGAATTGAAACGAGAGGGGTTGTCGCTGGCTTCGGAAACGGAGCATGTGCACGCCTCGCTCGTCCACCTTCTACACCCCTGTGCACTTCTCATGGGTCGGGTTGAAGCCTCCGGGCGACGGTCCTGCCTGTGTGTTTTACATACACGCATGTTTGTTATAGAACGTCTACTGTGCATGAATGCATACAATACAACTTTCAGCAACGGATCTCTTGGCTCTCGCATCGATGAA
>amongsampleotu_535__clustering_97
CAAGGTTTCCGTAGGTGAACCTGCGGAAGGATCATTAATGAAATGCAAGGATGCTCTCTTTAGAGGTCCGACCCATTACATTTTCTCACCCTGTGCACACAAAAATTTACACACACTTTTAAACACTACGTTTCAAGAATGTAAATCAGTCTCTTAATTGAGCATAAAGTTAATACAACTTTCGGCAACGGATCTCTTGGTTCCCGCATCGATGAAGAACGCA
>amongsampleotu_537__clustering_97
CAAGGTTTCCGTAGGTGAACCTGCGGAAGGATCAGTAGAGAAAACTGGGTCTCACGGCCCGATCTACCCCACACACACCTGTGAACCGTTTATATGTGTCTGACGACCCTCGCGGGTCCGAAAGGCCATCTTTACAAAACATCTTGTAACCAGTCTTGAACGTCAATGTTATATCTTAACAAAAACAAAACTTTCAACAACGGATCTCTTGGCTCCCACATCGATG
>amongsampleotu_539__clustering_97
CAAGGTTTCCGTAGGTGAACCTGCGGAAGGATCATTACAGTGGGGGGCTCTGCCCCGTTACCATGATACCCTTGATTTTGGATACCTCTTGTTTCCTTGACGGGCCCGCCCGTCAGTGGACCAACCAAAACCTATCTTGCAATAGCAGTACCCTCTGACACGCAAAACAAAAAGTCAAAACTTTCAACAACGGATCTCTTGGTTCTGGCATCGATGAAGAACGC
>amongsampleotu_541__clustering_97
CAAGGTTTCCGTAGGTGAACCTGCGGAAGGATCATTAATGAAGTCTAGGATGCTCTCTTTAGAGGTCCGACCCTTTCATTTTCCCACACTGCGCACATTACACTTTTTTTCTTACACCCATTTTATCAACTCTATGTTATTGAATGTTCAAAAGTCTCCTAACAGAGCAGTTTTAACTTATATTAAAACTTTCGGCAACGGATCTCTTGGCTCTCGC
>amongsampleotu_543__clustering_97
CAAGGTCTCCGTTGGTGAACCAGCGGAGGGATCATTACTGGATGCAATACTCCAACAACCCTTGTGAACCTACCGAATCGTTGCCTCGGCGGGGCCCTCACGGGGCGCCAACCCGCCGGCGGCCTACAACTCTGTATCATTAGTGTCTCTCTGAGCAAAACTAAATAAGTCAAAACTTTCAACAACGGATCTCTTGGTTCTGGCATCGATGAAGAAC
>amongsampleotu_545__clustering_97
CAAGGTTTCCGTAGGTGAACCTGCGGAAGGATCATTACACGTACACGCGGGCTTCGGCCCAGTGTTTGACCCTTGCTTTTCGCGCACCTGTCATTTCCTCGGCGTGCTTGCGCGCCGCTAGGACACTTTAAACCTTTTGAAATGCAATCAGCGTTATAACGTCAATCGTAACAACTTTCAACAACGGATCTCTTGGTTCTGGCATCGATGAAGAACGCA
>amongsampleotu_547__clustering_97
CAAGGTCTCCGTAGGTGAACCTGCGGAGGGATCATTAATGAGCTAGGGCCTATGCGCCCGACCTCCAACCCTCTCTGTATCGAAAACCTCGTTGCCTCGGGGGCGGCCCTGCCTCACGGCGGGCACCCCGGAGGGCCACTCAAACCCTGCATTTTAATGTCGTCTGAGTAAAGATTTTAAATGAA
>amongsampleotu_549__clustering_97
CAAGGTTTCCGTAGGTGAACCTGCGGAAGGATCATTACAGAATGCGGCTTCGGCCAATTTCCAACCCTTTGACTACTTGCTACTATGCTTCAGTACTCTGGTACTGGCGCCAACAAACTATGAAAAAATTGTTGTCTTATTCAAAAGCGAATTATGAAAACTTTCAACAACGGATCTCTTGGTTCCCGCATCGATGAAGAACGCAG
>amongsampleotu_551__clustering_97
CAAGGTTTCCGTAGGTGAACCTGCGGAAGGATCATTAGAGAAAATCCATGAGGTTATAAACCGGTGTGAACCGTGTATTTGAAGTATGAGGTTGGCTATTTACACTGTGAACCGTGGCTTCGGCCCTCCACACCGAGCGTACCGAAGGTATAACCTATGAGAAATAACACAACTTTCAACAACGGATCTCTTGGCTCTCGCATCGATGA
>amongsampleotu_553__clustering_97
CAAGGTTTTCGTAGGTGAACCTGCGGAAGGATCATTATTGAAGAACAAGAGCGCACTTCATTGTGGCTCGACCCTTCATATCCATTCACACTGTGCACTGTTATACCTTTTTTTTAATCAGACTCTACAAGTCAAAGAATGTACTACTTTGTATAAAGTAACAAAACTTTCAACAACGGATCTCTTGGTTCTCGCATCGATGAAGA
>amongsampleotu_555__clustering_97
CAAGGTCTCCGTAGGTGAACCTGCGGAGGGATCATTACGAAATAGGCGCGTTCGCGTCGACCCCAACCTCCTGTGAGAGCAAAAGGCTTGCTTTGGCGCCCACGGCGCCAGGTTTATGCTGATTTGCAGTAGAGTCTGAGAGAAAACTAGGTTTAAAACTTTCAACAAAGGATTTCTTGGCTCTTGCACCGATGAAGAACGCA
>amongsampleotu_557__clustering_97
CAAGGTTTCCGTAGGTGAACCTGCGGAAGGATCATTATCCATCTAAAACCAGGTGCGGTCGCGGCCTCCGGGTGATAACCTGGGTGGTTTCGCGCCGCATTCCTGCACCCTTTTTTTTACGAGCACCTTTGTTCTCCTTCGGCGGGGCAACCTGCCGCTGGAACTTAATAAAACCTTTTTTGCATCTAGCATTACCTGTTCTGATACAAATAATCGTTACAACTTTCAACAATGGATCTCTTGGCTCTGGCATCGATGAAGAA
>amongsampleotu_558__clustering_97
CAAGGTCTCCGTAGGTGAACCTGCGGAGGGATCATTAATGAATGGTCATCTATGGCTTTCGACTCTTCAAAACTGTGGAGGCACAGCGTGCTTCGGCGCTATGGCGCCGCTTTTATGCTACGAGTTTATGTCTGAATCTAAAAAAATAGTCTAAAACTTTCAACAAAGGATCTCTTGGCTCTCGTATCGATGAAGAACGCAGTAAA
>amongsampleotu_560__clustering_97
CAAGGTTTCCGTAGGTGAATCTGCGGTAGGATCATCAATAAATCCATTTATACACCCTTGTGAACTGTGCGCTGAAGTTGCTACGCCTTGTCGTGCATCTTTCGTTGCAAAAACTACTTAATTTAAAAAAAGCTGAAGCAAATTTATTAACTAAAACAACTTTCAACAATGGATCTCTTGGATCTCGCATCGATGAAGAACGCAGC
>amongsampleotu_562__clustering_97
CAAGGTCTCCGTAGGTGAACCTGCGGAGGGATCATTGTTAAAATTGGGCCACCGTGCCCTCAATCTTCAAACCTGTGGAAGTACATTGTGCTTCGGCGCATCAGCGCCGCTTTTATGCTTACAGTTGATCTGTGTCTGAATCAATTTTAAGAATTAAAACTTTCAACAAAGGATCTCTTCGCTCTCGCATCGATGAAGAACGCAG
>amongsampleotu_564__clustering_97
CAAGGTCTCCGTAGGTGAACCTGCGGAGGGATCATTATTGAATGGACCCCTTTGGGCCTTCAACCCATCAAACCTGTGGACCTAAAATTGTGCTTCGGCGCCCCTGGTGGCGTCGCTTTTATGCTGAAGGCTGGATTCTGTCCGATTCATCTGAACAATTTAAAACTTTCAACAAAGGATCTCTTGGCTCTTGCATCGATGA
>amongsampleotu_565__clustering_97
CAAGGTCTCCGTTGGTGAACCAGCGGAGGGATCATTATAGAGTTTTTCTAAAACTCCCAACCCATGTGAACTTACCATTGTTGCCTCGGCAGAAGCTGCTCGGTGCACCTTACCTTGGAACGGCCTACCCTGTAGCGCCTTACCCTGGAACGGCTTACCCTGTAGCGGCTGC
>amongsampleotu_567__clustering_97
CAAGGTCTCCGTAGGTGAACCTGCGGAGGGATCATTAATGGATGAAGCTAGAATTAGCTGATTCTCACTCTTGTATATTCGAGTCATTTCTTCCATTCTTTGAATGGGTATTTACAATTATTATTTTATTAAGATTTATATTAAATTATAAAACTTTCAACAACGGATCTCTTGGTTCTGGCATCGATGA
>amongsampleotu_569__clustering_97
CAAGGTCTCCGTAGGTGAACCTGCGGAGGGATCATTACAAGTTGACCCCGGCCCTCGGGCCGGGATGTTCACAACCCTTTGTTGTCCGACTCTGTTGCCTCCGGGGCGACCCTGCCTCCGGGCGGGGGCCCCGGGTGGACATTTCAAACTCTTGCGTAACTTTGCAGTCTGAGTAA
>amongsampleotu_571__clustering_97
CAAGGTTGCCGTAGGTGAACCTTCGGCAGGATTACTAAAGAACTCCTGTTCTACATCCGCGAACCGACCACTGTTGCCTCGGCCCTCAGCGGCCGGCGGGACCCGAACTTCAGTCAACGATGGCACTCTGAGCACGTACCAAAAGTCAAAACTTTCAGCAACGGATCTCTTGGCTCTGGCATCGA
>amongsampleotu_573__clustering_97
CAAGGTTTCCGTAGGTGAACCTGCGGAAGGATCATTGACACAATTTAAAAACAAAAACAATTTACAATTTTTTCTTTAAACACCATAAAAATATACACACTCTTAAATATTAATAATTGTAGTTAATTCTACTCTTATTTAAAAATTTTTAACTAGAAACAACT
>amongsampleotu_574__clustering_97
CAAGGTCTCCGTTGGTGAACCAGCGGAGGGATCATTAAAGAGTTTATAAAACTCCCAAACCCATGTGAACTTACCATTGTTGCCTCGGTGGAGCTACCCTGTACCTACCCTATAGCTACCCTATAGCGCTGGGCCAGGCTACCCTCCACCGGTGGATTT
>amongsampleotu_576__clustering_97
CAAGGTTTCCGTAGGTGAACCTGCGGAAGGATCATTACCGAGTGAGGGTCCTCGTGGCCCGACCTCCCAACCCTTGTGTTTAACTATACCACGTTGCTTCGGCGGGCCCGTCCTCTCGAGGACCGCCGGACGGTGTCACACCCGTCTGGCCCGTTGCCCGTCGA
>amongsampleotu_578__clustering_97
CAAGGTCTTCGTAGGTGAACCTGCGGAGGGATCATTGATGAATATTACCATGGATGCTTTGCTTCGGCAAGTTGTTCCTATTCATCCCACACACACTGTGCACCTTTTTTTTTTTTCACATCTGGCAGAAGCTACGAGGAAACGTTAGTGTTAAAGCTAAAGGATTACTCTGATGCTGA
>amongsampleotu_580__clustering_97
CAAGGTTTCCGTAGGTGAACCTGCGGAAGGATCATTACGTGGTGCCAAAGTGCTGTCAGTGCTGCTCTTCTGGAGCCGTGCTGCAGCGCCGCGGACTCATTACCAACCTTCTTGCTATCTTGTGTATAACAACCGTCTCCTCGGCGGCTCCGCCCGCCAGCGAGGACCCACAAAACCCTTTATCAATGCCTGAAATTGTCTGAACAAACACAAAATTGTCAAA
>amongsampleotu_582__clustering_97
CAAGGTTTCCGTAGGGTGAGTTCTTGATACATCTACATTTTATTACTTTCAGCTAACCGTGTACAGTGAACCTGCGGAAGGATCATTACTGAGTTAGGGTCTCTGGCCCAACCTCCAACCCGTCGTACTAAAAACTGTTCCATTGGCAGTCTTCTTTCCAAGAGTGACTGCCAGACTTTTTAATTCATATTTCTTGTTGTCATGGAAATACAAA
>amongsampleotu_584__clustering_97
CAAGGTCTCCGTTGGTGAACCAGCGGAGGGATCATTATAGAGTTATAAAACTCCCAACCCATGTGAACTTACCACTGTTGCCTCGGCGGGTAGTTACCCTGTAGCACCTACCTGTAGCGCTTGCCTACCCTGTAACCGCCCGCCGGTGGATTTT
>amongsampleotu_586__clustering_97
CAAGGTCTCCGTTGGTGAACCAGCGGAGGGATCATTAGCGAGTTTTCAACTCCCAAACCCATGTGAACATACCTATCGTTGCCTCGGTGGAGAGAGGGGCTACCCGCGAAGGGTCACCCGGGTCGTCCGACCCGGGAGTCCTGGGTACCC
>amongsampleotu_588__clustering_97
CAAGGTCTCCGTTGGTGAACCAGCGGAGGGATCATTACAGCGTTGGGAGGCCTGGAGACAGGCCGACCGCCCTGCACACTTGTCGTCGTTACCGCCGTCGGGCCGTGTTGCCTCGGGCAGTTACCTTAGTGGTAACTGCCCCGAAGGTACCGCCCACAACACTCTGTTTACTTAGTAAGACCCTCTGAGATAACTATAAATAAGTCAAAACTTTCAACAACGGATCTCTTGGTTCTGGCATCGATGAAGA
>amongsampleotu_590__clustering_97
CAAGGTTTCCGTAGGTGAACCTTCGGAAGGATCATTACCGTAACGCGGCGGTCTAGTAGCCCAAAAAACTGCTGGCCGCCACACGCGTTTATCACCCTTGAATTTGAGCACCTTCTGTTTCCTCGGCGGGTTCGCCCGCCAACGAGGACCCCTTGAACTCTTTGTAGTAGCAGTATTTGTCTGAAAACAAAGTTAATTAATTAAAACTTTCAACAATGGATCTCTTGGTTCTGGCATCGATGA
>amongsampleotu_592__clustering_97
CAAGGTCTCCGTTGGTGAACCAGCGGAGGGATCATTACCGAGTTATTCAACTCCCAAAACCCTGTGAACTTTACCAATGTTGCTTCGGCGGAGTCGTCCCGGGTGCGCTCGAAAGGGCGTGTCCCGGATCCATGGCGCCGCCGGGGGATCCAAACTCTTGTTTTTTATAGTGGTATCTTCTGAGTGGCATAAGCAAAATAAATCAAAACTTTCAGCAACGGATCTCTTGGTTCTGGCATCGATGAAGAACG
>amongsampleotu_594__clustering_97
CAAGGTCTCCGTTGGTGAACCAGCGGAGGGATCATTACCGAGTTTACAACTCCCAAACCCTTTGTGAACATACCTTTTGTTGCTTCGGCGGGATCGCCCCGGCTTGCCCAGAGCGCCGGAACCAGGCCCCCGCCGCAAGACCCAAAACTCTGTTTTTATTCAGTGGATTCTTCTGAGTAGCTTCTAAAGCAAAAAATAAATCAAAACTTTCAACAACGGATCTCTTGGTTCTGGCATCGATGAAGAACGCA
>amongsampleotu_596__clustering_97
CAAGGTCTCCGTTGGTGAACCAGCGGAGGGATCATTACTGAGTTCTACAAAAACTCCCAACCCTTTGTGAACCCTACTTCAGTTGCCTCGGCGCTGAGCGGTAGCTACCCGGGAAGAGCTACCCTGGAGACATCCGGGGCGACCTACCCTGTAGTTACACCTAACGCTCCGCCGGTGGACCACTAAACTCTG
>amongsampleotu_598__clustering_97
CAAGGTTTCCGTAGGTGAACCTGCGGAAGGATCATTACTGAGTTTAGGGTATTAACCTACCCGAACCTCCCAACCCTTTGTTAACTTTACCATGTTGCTTTGGCAGGCTAGGTCTCCCCTAATCGGGTGACTCCTGCCAATAGCCAATTTTAAAAATCTTGCTATAAATTTTTACTGTCTGATAAAAAATATTAATAGCTAAAACTTTCAACAACGGATCTCTTGGTTCTGGCATCGATGAAGAACG
>amongsampleotu_600__clustering_97
CAAGGTCTCCGTTGGTGAACCAGCGGAGGGATCATTACAGAGTTATCTAACTCCCAAACCCATGTGAACTTACCATTTGTTGCCTCGGCGGAGCCTACCCGGTAACGTGCCTACCTGTAGCGTGCCTACCCTGTAAAGCCCCGCCGGCGGATTTTAAACTCTTGTTTTTTTTATGACATCTGAGAGTCTTATTTTAAATAAGTCAAAACTTTCAACAACGGATCTCTTGGTTCTGGCATCGATGAAGA
>amongsampleotu_602__clustering_97
CAAGGTCTCCCGTAGGTGAACCTGCGGAGGGATCATTACAAGTGACCCCCGGTCTAACCACCGGGATGTTCATAACCCTTTGTTGTCCGACTCTGTTGCCTCCGGGGCGACCCTGCCTTCGGGCGGGGGGCTCCGGGTGGACACTTCAAACTCTTGCGTAACTTTGCAGTCTGAGTAAACTTAATTAATAAATTAAAACTTTTAACAACGGATCTCTTGGTTCTGGCATCGATGAAGAACGCAG
>amongsampleotu_603__clustering_97
CAAGGTTTCCGTAGGCAAGTAGCTCCTCTCGATTCGAAAGCCCAAACTAACCGTAAGACAGGTGAACCTGCGGAAGGATCATTACCGAGTAATCCTGCTTGCAGGAACTCCCACCCTTGTTCATCAGCTGTTGTTTGGCGAGACGCTGGAAACAGCCATCGGCCTGCCGATGTGCGCCCGCCGAAGTCCACTCCGAATGCATGTTGTCAGAGAACCTGCAAATGAAAAAAACTTTCAACAACGGATCTCTTGGCTTTGGCTT
>amongsampleotu_605__clustering_97
CAAGGTCTCCCGTAGGTGAACCTGCGGAGGGATCATTACAAGTGACCCCGGTCTAACCACCGGGATGTTCATAACCCTTTGTTGTCCGACTCTGTTGCCTCCGGGGCGACCCTGCCTTCGGGCGGGGGGCTCCGGGTGGACACTTCAAACTCTTGCGTAACTTTGCAGTCTGAGTAAATTTAATTAATAAATTAAAACTTTTAACAACGGATCTCTTGGTTCTGGCATCGATGAAGAACGCAG
>amongsampleotu_607__clustering_97
CAAGGTCTCCGTTGGTGAACCAGCGGAGGGATCATTAATGAGTGTAAAAACTCCCAAACCCCTGTGAACATACCATTGTTGCTTCGGCAGGTTCGCCCCGGGCGCCTCTTGTGTGCCCCGGAATCAGGCGCCTGCCGGGGGACTATAAACTCTTGTTTTACCATTGTGTATCTTCAGAGTATACTTGATAAAATAAATCAAAACTTTCAACAACGGATCTCTTGGCTCTGGCATCGATGAAGAAC
>amongsampleotu_609__clustering_97
CAAGGTTTCTGTAGGTGAACCTGCAGAAGGATCATTATTGAAGTTAAAGGGAGATTGCTTTCGAGCATCACCCGAACCTCTTGATCATAAACCCGCCGTCGAGATTCATCTCGATTGGCAACCTTTTTTTACACACACGAAATGTTATCAGACCTAACAGTCTATAAACTATATACACATATGAAACAAAAAACACAACTTTTGACAACGGATCTCTTGGTTCTCCCATCGATGAAGAACGCAG
>amongsampleotu_611__clustering_97
CAAGGTCTCCGTTGGTGAACCAGCGGAGGGATCATTACGAAAAGGAGTACTCGTACTCTTGAACCCTTTGTGAACCTACCTTTTTGTCAGTTGCTTCGGCGGGAGGCCCCTGGGAGGGGCCCCGGGGCCGGTCCTGAGCCGGGCTCCCGCCGGAGGAGCGCAACCAAGATTCTTTGCTGTAACCTCAGTGGCACCTCCGAGTAAAAAACAATCAAAACAAGTTAAAACTTTCAACAACGGATCTCTTGGTTCTGGCATCGATGAAGAA
>amongsampleotu_613__clustering_97
CAAGGTCTCCGTAGGTGAACCTGCGGAGGGATCATTACAAGTGACCCCGGTCTAACCACCGGGATGTTCATAACCCTTTGTTGTCCGACTCTGTTGCCTCCGGGGGCGACCCTGCCTTCGGGCGGGGGCTCCGGGTGGACACTTCAAACTCTTGCGTAACTTTGCAGTCTGAGTAA
>amongsampleotu_616__clustering_97
CAAGGTCTCCGTTGGTGAACCAGCGGAGGGATCATTACCGAGTTTACAACTCCCAAACCCCCTGTGAACATACCTAAACGTTGCCTCGGCGGGACTTGCCCCGGCGCTCCGCGCACCGGAACCACGGCCCCCGCCGGAGGACCATCAAACTCTGTTTTTATTTTCAGTGAATTATCTGAGTTGGCTCTTGCAGCCTATAAACAAAAATAAGTCAAAACTTTCAACAACGGATCTCTTGGCTCTGGCATCGATGA
>amongsampleotu_618__clustering_97
CAAGGTTTCCGTAGGTGAACCTGCGGAAGGATCATTACCGAGTTGAATCGTTGATTCTCCTCCCACCCGTGTTGATTTCCCCTGTTGCTTGGGCGGGCCGTGCGCTGCCCACCGGCCTCGCGAGGCGGGTGTGTGCCCGCCCCAAGCCCCCCTCTCACACGTTCATCGGGGTTCTGAATGTCGATCTACACAATCTTCAAAAAACTTTCAACAACGGATCTCTTGGTTCTGGCATCGAT
>amongsampleotu_620__clustering_97
CAAGGTTTCCGTAGGTGAACCTGCGGAAGGATCATTCACAGAGCGAGCGGGCCCGTCCCCTCCTCCATCCCGTGCGTACCCTCCAGTCTCTGCCTCGGCCGGCCCCCCGCTTCGGCGGGGTCGCCGCCGGGGCCTCCAAACCGAGCTGTCAAACGTTGACGTCTGAGTGTTTTACCAAAACCAAAACAAAACTTTCAACAATGGATCTCTTGGCTCCGGCATCGATGAAGAACGTAG
>amongsampleotu_622__clustering_97
CAAGGTCTCCGTTGGTGAACCAGCGGAGGGATCATTACCGAGTTTACAACTCCCAAACCCCTGTGAACATACCTATAATTTGCCTCGGCAGACTCAACGACGGTGCTCCGAGAAATCGGGCGCCGCTCGCTGCCAGAGGAACCCCAAACTCTATGTATTCTTGTGGATCTTCTGAGTAAAACAAAACAAATAAATCAAAACTTTCAACAACGGATCTCTTGGTTCTGGCAT
>amongsampleotu_625__clustering_97
CAAGGTTTCCGTAGGTGAACCTGCGGAAGGATCATTACTGAGTTAGGGTCCCCTGTGGCCCAACCTCCAACCCTTGTGTTTAACTATACCACGTTGCTTCGGCGGGCCCGCTCCTCTGGGAGCCGCTGGGTCTCTTCCCTGAGATCGAGCCCGTGCCCGTCGGTGGCCCAACCTTTAAAACTCTTGAGAAATCGTGTCGTCTGAGTACCAAACAAAAA
>amongsampleotu_627__clustering_97
CAAGGTTTCCGTAGGTGAACCTGCGGAAGGATCATTAACGAGTAACTGAACGGGTTGTAGCTGGCCTTTCGGGGCATGTGCACACCTGGCTCATCCACTCTTCAACCTCTGTGCACTTGTTGTAGGTCGGTGGAAAGGCAAGTCTCTCTAGGGAGTTTGCTTGGAAGCCTTCCTATGTTTTATTACAAACGCTTCAGTTTAAGAATGTAATCTCTGCGTATAACGCATTTATATACAACTTTCAGCAACGGATCTCTTGGCTCTCGCATCGATGAAGA
>amongsampleotu_629__clustering_97
CAAGGTCTCCGTAGGTGAACCTGCGGAGGGATCATTACCGAGTGAGGGTCTGACGACCCGATCTCCCACCCATGTTATCAACCTTTGTTGCCTCGGGGGGTAACCCTTGCCTTCGGGCGTAGGCCCCCGGTGGATCATTTCAAAACACTGCATCTCATGCGTCGGATATTGAAGCAAAATTTGATTAAGACTTTCAACAACGGATCTCTTGGTTCTGGCATCGATGAAGAACGCAG
>amongsampleotu_631__clustering_97
CAAGGTCTCCGTAGGTGAACCTGCGGAGGGATCATTACCGAGTGAGGGCCTCCGAGGCCCGACCTCCAACCCTTTGTAATCCAAACCTCTGTTGCCTCGGGGGCGACCTGCGCCTCACGGCGTCGGGCCCCCGACGGACCACTTCAAAACACTGCATCTCTGCGTCGGATTAAAAAAAGTTAATAATCAAAACTTTCAACAACGGATCTCTTGGTTCTGGCATCGA
>amongsampleotu_633__clustering_97
CAAGGTCTCCGTTGGTGAACCAGCGGAGGGATCATTAAAGAGTTATCCAAACTCCCAAACCCATGTGAACTTACCTCTGTTGCCTCGGCAGGTCGCGTCGAGTCCCCCGCTACGGGGGCCGGTGCGGACGGCTTGCCGGTGGCCCATGATATTCTGTTTACTCTATTGTATTCTGAACTTAAA
>amongsampleotu_635__clustering_97
CAAGGTTTCCGTAGGTGAACCTGCGGAAGGATCATTAAACATTTTTGGCCGTAACAAGCCTCAAACCTTATTTACACGTACCTCCACATTCTCCTTCGGCGGGGTAACGCCCGCCGAAGGAACCGACAAACGAACCTTTTGCATCTAGCATCCTACCCGTTCCGATAAAAAATTCAATCGTTACAACTTTCAACAATGGATCTCTTGGCTCTGGCATCGATGAAGAA
>amongsampleotu_637__clustering_97
CAAGGTCTCCGTAGGTGAACCTGCGGAGGGATCATTACCGAGTGAGGGCCGTCACAACGCCGACCTCCCAACCCTTGTTATACCACACCGCGTTGCCTCGGGGGGCGTCTCGCCGTCGCCGGCGAGCACCCCCGGAGGACCACTCAACTCTGCGTCTTTGCGTCGGAGTATTGAATCATAACCAATCAAAACTTTCAACAACGGATCTCTTGGTTCTGGCATCGATGA
>amongsampleotu_639__clustering_97
CAAGGTCTCCGTTGGTGAACCAGCGGAGGGATCATTATAGAGTTTTTAACTCCCAAACCCATGTGAACTTACCTTTGTTGCCTCGGCGGAGCCTACCCGGTACCTACCCTGCAGCGCCCCGCTGGTGGACTTCTAAACTATTGTTATCTAATGATATCTGAGAGTCTTATTTAATAAGTCAAAACTTTCAACAACGGATCTCTTGGTTCTGGCATCGATGAAGAACGCAG
>amongsampleotu_641__clustering_97
CAAGGTCTCCGTAGGTGAACCTGCGGAGGGATCATTACCGAGTGAAGGGTCCCTCGGGGCCCGACCTCCAACCCTTTGTTTGAACCGACCGCGTTGCCTCGGGGTGGGCGTCCCACGCCCGCCCCGGTGGCCCCCTCAACTCTTGCGTTTCAACGAGCGTCTGAGCATAACGAGAAATCGAAACAAAACTTTCAACAACGGATCTCTTGGTTCTGGCATCGATGAAGAACG
>amongsampleotu_643__clustering_97
CAAGGTCTCCGTAGGTGAACCTGCGGAGGGATCATTACCGAGTGGACCGGGTCCTCGCGGCCCCGGCCGTTCCACCCTTGTGTATCATGCCGTGTTGCTTTGGGGGTCGCCGCCCCCCCCAGTGGGTGGCGCCCCAGAGGCATCTCCAAACTCTGCGTCCACCAAGCGTCTGAGTGTAAATTTCAAATTGAA
>amongsampleotu_645__clustering_97
CAAGGTCTCCGTAGGTGAACCTGCGGAGGGATCATTACCGAGTGAGGGCCCCCGGGCCCGACCTCCAACCCTTTGTGAACCAACCTCGTTGCTTCGGGGGCGACCCTGCCGTCCGCGGCGCGGCGCCCCCGGAGACCATCAAACACTGCGTCAATCTGCGTCGGAGTCTTGATTAAAATCAAAACAAAACTTTCAACAACGGATCTCTTGGTTCTGGCATCGATGAAGAACG
>amongsampleotu_647__clustering_97
CAAGGTCTCCGTTGGTGAACCAGCGGAGGGATCATTATAGAGTTATAAAACACTCTCAACCCATGTGAACTTACCATCGTTGCCTCGGCGGAAGCTGCCCAGTAGGTCTGACCTACCCGGTAGCCCCGCCGGCGGACCACTAAACTCTTGTTAAATTATACTCTGAGCGTTTATAAAAATAAATCAAAACTTTCAACAACGGATCTCTTGGTTCTGGCATCGATGAAGAA
>amongsampleotu_649__clustering_97
CAAGGTCTCCGTTGGTGAACCAGCGGAGGGATCATTACAGAGTACTTTACTCACAAACCCCTGTGAACTTACCACTTTTTTGTTGCTTCGGCGGGCTGTATCTCGTCGCCTCCTTCGGGGGGTGCGTGGTGCGCTAAGGCTCGCCGAGGGTACTAAACTCTTATTATTTTACTGGTTTTTCTGAATCTAAAAGATAA
>amongsampleotu_651__clustering_97
CAAGGTCTCCGTTGGTGAACCAGCGGAGGGATCATTACCGAGTTATCACAACTCCAAACCCATGTGAATCATACCTTTTGTTGCCTCGGCGGGAGCATGCTCGCGTGCTCTCGCCGGTGGATAACCCAAACTCTTTTGCATTTTATGTCAATCTGAGTAGACTATATCAATAAGTCAAAACTTTCAACAACGGATCTCTTGGTTCTGGCATCGATGAAGAACG
>amongsampleotu_653__clustering_97
CAAGGTTTCCGTAGGTGAACCTGCGGAAGGATCATTAGAGAAATCGTGCCCAACTCTCTATTCCACCCCATTTGTGAACTCTCGCGTGAGTTAGTACGGGCCGCAAGGCCTCGAACGCTCGCGTATCTACCATATATATACCCAATGCAAGTCTCAGAATGTACACTGCGTTAACTCGCAATAA
>amongsampleotu_655__clustering_97
CAAGGTAACCGTAGGTGAACCTGCGGTTGGATCATTACCAAATTTTAAAGGTACCTAGTTTACTAGGATGCCTGGGTATTGAAACATATACCACATCTACCTTGTGTGCAATGTAATTGTATTGATGGATTTTCTATCTGGGTTTACTTGGATGGGAAATCTATATAAACATTTTAAGTTTTCTTAAGTCTGAAAAGTATTTTATATTTGATATTTTACTTCGGTAG
>amongsampleotu_657__clustering_97
CAAGGTTTCCGTAGGTGAACCTGCGGAAGGATCATTAAACATTTTGGCCGTAACAAGCCTCAAACCTTATTTACACGTACCTTCACATTCTCCTTCGGCGGGGTAACGCCCGCCGTCGGAACCAACCAACACCTTTTGTATACTAGCATCATACCAGTTCTGATAAAAATACAATCGTTACAACTTTCAACAATGGATCTCTTGGCTCTGGCATCGATGAAGAA
>amongsampleotu_659__clustering_97
CAAGGTCTCCGTAGGTGAACCTGCGGAGGGATCATTACTGAGTGAGGGCGCGAGCCCGACCTCCAACCCCATGTTTCCAAACCATGTTGCCTCGGGGGCGACCCGGCCATCGCGCCGGGGCCCCCGGTGGACCCCTCAACTCTGCATCTTTGCGTCTGAGTGATGATATAAATCAATCAAAACTTTCAACAACGGATCTCTTGGTTCTG
>amongsampleotu_661__clustering_97
CAAGGTTTCCGTAGGTGAACCTGCGGAAGGATCATTAACGAGTTTTGAAAGGGGTTGTAGCTGGCCTTTTACGAGGCATGTGCACACCCTGCTCATCCACTCTCAACCTCTGTGCACTTATTGTAGGTCGGTGAAAGGCTCGCATTCTATGTGAGCTGGAAGCCTTCCTATGTTTCACTACAAACGCTTCAGTTATAGAATGTCTCTGCGTATAACGCATTTATATACAACTTTCAGCAACGGATCTCTTGGCTCTCGCATCGAT
>amongsampleotu_663__clustering_97
CAAGGTTTCCGTAGGTGAACCTGCGGAAGGATCATTACCGAGTTCTCGAGCTTCGGCTCGACTCTCCCACCCTTTGTGAACATACCTCTGTTGCTTTGGCGGCCTCCGGGCCGCCAGAGGACTATCAAACTCCAGTCAGTAAACGTTGATGTCTGATAAACAAGTTAATAAACTAAAACTTTCAACAACGGATCTCTTGGTTCTGGCATCGATGAAGAACGCA
>amongsampleotu_665__clustering_97
CAAGGTTTCCGTAGGTGAACCTGCGGAAGGATCATTACATTCAGTAGCCTAGCTACTTGTTTACACCCTTGTTTTTTGCGTACCTATTGTTTCCTCGGTGGGCTTGCTCACCGGCTGGACAAAACCTATAACCTTTTTTAAATCTTCAATCAGCGTCTGAATTATACATAATAATTACAACTTTCAACAACGGATCTCTTGGTTCTGGCATCGATGAAGAACG
>amongsampleotu_667__clustering_97
CAAGGTTTCCGTAGGTGAACCTGCGGAAGGATCATTAATGAATGTTAGGATGCTCTTTTTAGAGGTCCGACCCATTTATTTCCACACACCGTGCACAAACTACTTTTTACACCCATTTTTATACACTATGTATCGAATGTTTAAAAGTCTCTTGATTGAGCATAAAATTAATATTAAAACTTTCGGCAACGGATCTCTTGGCTCTCGCATCGA
>amongsampleotu_669__clustering_97
CAAGGTCTCCGTTGGTGAACCAGCGGAGGGATCATTAAAGAGTTATACAACTCCTAAACCCATGTGAACCTACCTTTGTTGCCTCGGCAGGCCTGCAGCTTACCCTGTGAGCCCCTACCCTGTAGGGACCTTACCCGGTAGTTGCGGATACACCTGCCGGTGGTCTACTAAACTCTGTTTACTATGTTATTCTGAATAGTATAACTAAATAAGTTAAA
>amongsampleotu_671__clustering_97
CAAGGTTTCCGTAGGTGAACCTGCGGAAGGATCATTACCAATTTCAACGTCCATTTATGGACTTGAAAACCCCCACCCTTGTTTATTCAACCTTTGTTGCCTCGGCGGGTTCGCCCGCCAGAGGACCCTTCTAAACTCTTGTTGTAAACGGCGTTTGTCTGAGCTACAAAGCAATTGTT
>amongsampleotu_673__clustering_97
CAAGGTCTCCGTAGGTGAACCTGCGGAGGGATCATTACCGAGTGAGGGCCTCCGGGTCCGACCTCCAACCCTTTGTGAACCAACCTGTTGCTTCGGGGGCGACCCCGCCGTTCCGGCGACGGCGCCCCCGGAGGTCATGAAACACTGCATCCTTGCGTCGGAGTAAATTGTAAATCATACAAAACTTTCAACAACGGATCTCTTGGTTCTGGCAT
>amongsampleotu_675__clustering_97
CAAGGTCTCCGTTGGTGAACCAGCGGAGGGATCATTACAGGACTCATAATCCCGTACACCACCGTGAACCTACCTCTGTTGCCTCGGCGGGTGCTCGAGCTCGGCGCTCGGCCCGCCGCTGGCCCCCTACACTGAATCACTGCGTTGGCATCTCAGAGCACACAAACGAATCAAAACTTTCAACAACGGATCTCTTGGCTCTGGCATCGATGAAGA
>amongsampleotu_676__clustering_97
CAAGGTCTCCGTTGGTGAACCAGCGGAGGGATCATTACAGAGTTTTCTACTCTCCAAAACCGTCGCGAACGAACCCTGTTGCCTCGGCGGCGCGCCCCCCGGGGTGCCCGCCGGCGGCCCTGAAACTATTGTCTTTACAGTGGCACATCTGAGCGTTTAGCAAACGTTAAAACTTTCAACAACGGATCTCTTGGTTCTGGCATCGATGAAGAACG
>amongsampleotu_678__clustering_97
CAAGGTTTCCGTAGGTGAACCTGCGGAAGGATCATTATCAATTATAGGCGGCAGCAATGCCACTATACACCCTTTGTCTTTTGCGTACTGTATGTTTCCTCGGTGGCTCGCCCGCCGATAGGACACTTTAAAACCTTTTTGTAATTGCAATCAGCGTCAGAAATAACTATAATAGTTACAACTTTCAACAACGGATCTCTTGGTTCTG
>amongsampleotu_680__clustering_97
CAAGGTTTCCGTAGGTGAACCTGCGGAAGGATCATTAAAAATAACAAATCTACATACAAACACACACACACTTGTGCACCTTTGGTAGGTCCCTCGAGAGAGGGATCTACGATCTCTCATACGACACCTTTATATTGCATGGCCAGAATGTATACAAAACCTTTTACAACTTTCAGCAATGGATCCCTTGGCTCTCGCATCGATGAAGAACGCA
>amongsampleotu_683__clustering_97
CAAGGTCTCCGTAGGTGAACCTGCGGAGGGATCATTACTGAATGGCTCTCTGGGCCTTCAACCCCTCAAACCTGTGGACCTCAAACACTGTGCTTCGGCTCCGTTCTAGGGCGGCGTCGCTTTTATGCATACAGTCTGACGTTGTCTGATTGCTTTGAAGTTTGAAAACTTTCAACAAAGGATCTCTTGGCTCTCGCATCGATGA
>amongsampleotu_685__clustering_97
CAAGGTTTCCGTAGGTGAACCTGCGGAAGGATCATTAACGAGAATGCTGCCCTTTGGGTAGATCTCCACCTTGTTATATTACCTTTGTTGCTTTGGCAGGCCCGTCTTCTGACCACCGGCGCTAGCTGGTCCGTGCCTGTCAGAGGACCCTAAACTCTTGATTTCAAGTCGTCTGAGTTCTATATAATAGTAAAAA
>amongsampleotu_687__clustering_97
CAAGGTTTCTGTAGGTGAACCTGCAGAAGGATCATTAGTGAATTTAACAGGGTGTACGGATTCGTCCTGCCCGATTTTCTTCATTCTTGAACACCTGTGCACCGTTGCGTTGTTTGTCATAAAAGACAAACGGCCAACAACACTTTATTCTAAACACTATTTTGTTTTGAACGTTTTTATCTAAAAAAAA
>amongsampleotu_689__clustering_97
CAAGGTTTCCGTAGGTGAACCTGCGGAAGGATCATTACAGAGAGGGGTTTCGGCCCCGGACTTCGGTCCACTTCTTACCCATGTCTACTTACTTTGTTGCTTTGGCGGGCATGCCCGCCAAAGGTTTTTACTCGAATTTTTATACTGTCCGATCAAAATTCAATGAATCAAAACTTTCAACAACGGATCTCTTGGTTCTGGCATCGATGA
>amongsampleotu_691__clustering_97
CAAGGTCTCCGTTGGTGAACCAGCGGAGGGATCATTATAGAGTTTTCTAAACTCCCAACCCATGTGAACTTACCATTGTTGCCTCGCAGAAGCTGCTTGGCGCGCCTTACCTTGGAACGGCCTACCCTGTAGCGCCTTACCCTGGAACGGCTTACCCTGCAACGGCTGC
>amongsampleotu_694__clustering_97
CAAGGTCTCCGTAGGTGAACCTGCGGAGGGATCATTAACGAACGATCATGCTTGATCTTCCTACCCTCAAACCACTGTGGACATGAGACATGCTTCGGCGTCGAGAGGCGCCGCCTTTATGCTCAGAGTCTTTCAATGTCTGTATCCATCAATGTCAAAACTTTCAACAAAGGATCTCTTGGCTCTCGCATCGATGAAGAACGCA
>amongsampleotu_696__clustering_97
CAAGGTTTTCGTAGGTGAACCTGCGGAAGGATCATTATTGAAGCAAAGAGCGCACTTCATTGTGGCTCGACCCTTCACATCCTCACACTGTGCACTGTAATACCTTTTTTATTACACTCTACAAGTCGATGAATGTACTACTTTTAAAAAGTAACAAAACTTTCAACAACGGATCTCTTGGCTCTCGTATCGATGAAGAACGCAG
>amongsampleotu_698__clustering_97
CAAGGTCTCCGTAGGTGAACCTGCGGAGGGATCATTGTTAAATTTGGGTCTCACGACCTCAATCTTCAAACCTGTGGAAGTACATTGTGCTTCGGCGCTGATGCGCCGCTTTTATGCTGATATTAATGCGTCTGAATAATTCCAAGAATCAAAACTTTCAACAAAGGATCTCTTGGCTCACGCATCGATGAAGAACGCA
>amongsampleotu_700__clustering_97
CAAGGTTTTCGTAGGTGAACCTGCGGAAGGATCATTATCGAAGCATTAGAGCGCACTTTATTGTGGCTCGACTCTTCTATCCACACCCCTAGTGAACCGTTATATTTTTATTATACCCTACAAGTCTACGAATGTAATGCTTTATTATAAAGTCGTACAACTTTCAACAACGGATCTCTAGGCTCTCGCATCGATGAAGAACG
>amongsampleotu_702__clustering_97
CAAGGTCTCCGTAGGTGAACCTGCGGAGGGATCATTACCAAAGATGGTGGGCCTCCGTGCCCCCGTCCCCAACCCATTGTTGACTAAAACCCTTTTGCCTCGGGGGCAGAGCGTCCGCCGCCGCCCCCGGAGGACCACCGAACGCTGTCTCTTTGCGTCGGAGTAATTGATTAAATGAATGAAAACTTTCAACAACGGATCT
>amongsampleotu_704__clustering_97
CAAGGTCTCCGTAGGTGAACCTGCTGAGGGATCATTAATGAACGATCATCCTTGATCTTCTTACCCTCAAGCCACAGTGGACTTGATATGTGCTTCGGTGTTGAGATGCACCGCCCTTATGCTCAAATGGCCATTTTTGTCTGTATAATGAATGTCAAAACTTTCCACAAAAGATCTCTTGGCTCTCGCATCGATGA
>amongsampleotu_706__clustering_97
CAAGGTCTCCGTAGGTGAACCTGCGGAAGGATCATTGCAAAAATGATGGAAAAGTGGTTGTAATGTGCGAGAATATCGATGAGGCGTTATTTTATTTTACAATACAACTCTCCACGACGGATCTCTGGGCTCTTGCACCGATGAAGAACGCAGGAAA
>amongsampleotu_708__clustering_97
CAAGGTCTCCGTAGGTGAACCTGCGGAGGGATCATTATCGAGTTTGGGAAGTTCCCAATTCTCCGTCCTTGAATGAAGATAATTGTGTTTTCCGGATTTTCCGGAAACTTTATTCTCAAAATGTTTACGAATGAATAAATGAATTTTAAAACTTTCAACAACGGATCTCTTGGTTCTAGCATCGATGAAGA
>amongsampleotu_710__clustering_97
CAAGGTTTCCGTAGGTGAACCTGCGGAAGGATCATTACTGAGTTAGGGTCCTCTGGGCCCGACCTCCAACCCTTTGTTTAACTATCCTTGTTGCTTTGGCAGGCCCGTCTCTCGGGACCGCCGGGGGCATTTTTGCCTCTGGCCAGTGCCTGCCAGTAGCCAATTTAAATTCTATTTAATCATTGCAGTCTGAATTCTTTAATTAAATTAATTAAAACTTTCAACAACGGATCTCTTGGTTCTGGCATCGATGAAGAA
>amongsampleotu_712__clustering_97
CAAGGTCTCCGTTGGTGAACCAGCGGAGGGATCATTAAAAAGCGAGTCTCGCGACTCTCAAACCCTATGTGAACTTATTCATGTCTGAGCTGCTTCGGCAGGGCGTTTCGAAAGAAGCACCTGCCGGCCGGCTCGCCAACCAAACTCTTTGTTATCTATGGACCTCTGAGTTAAAAACAAAATCTATTAAAA
>amongsampleotu_714__clustering_97
CAAGGTTTCCGTAGGTGAACCTGCGGAAGGATCATTAACGAATGTGAATTTCATAACAACCTGTGAACTGTCGCGAGCGCGCGAGCGCGAGCATATACATACTCTTATTGTTGTCAATGAATGTCTCGTTACTCTGTAACAAATACAACTTTCAGCAACGGATCTCTTGGCTCTCGCATCGATGA
>amongsampleotu_716__clustering_97
CAAGGTCTCCGTAGGTGAACCTGCGGAGGGATCATTGTTAAATGAGTATACACTCAAACCTGTGGAACCATTTTGTGCTTCGGCGCTAATGCGCCGCCTTCATGCAATTAAATTTGTGTCTGATAAACCCTAAAATTAAAACTTTCAACAACGGATCTCTTGGTTCTGGCATCGATGAAGAACGCAG
>amongsampleotu_718__clustering_97
CAAGGTCTCCGTTGGTGAACCAGCGGAGGGATCATTACCGAGTTATACAACTCCCAAACCCCTGTGAACTTACCTATAACGTTGCTTCGGCGGGAAACCGACGGCCCCGTGAAACGGGCCGCCCCCGCCAGAGGACCCCCTAACTCTTGTTATCTATGCTTCTCTGAGTAAAACAAGCAAATAA
>amongsampleotu_720__clustering_97
CAAGGTCTCCGTAGGTGAACCTGCGGAGGGATCATTACTGAGTTCTGGGTCTAACCGACCCGACCTCCAACCCTTTGTTGTCCGACTCTGTTGCCTCGGGGGCGACCCTGACCTCCGGGTCTCGGGGGCCCCGGTGGACTATCAAACTCTGCGTTAACATGTCGTCTGAGTAC
>amongsampleotu_721__clustering_97
CAAGGTTTCCGTAGGCGAACCTGCGGAAGGATCATTAGTGAGCGGCGAGCAGCTTTAGCTGCGAGCTATTATCTTATACACACCGTGAACTATACAAACTATGAGTAATGAACTACCTATTAAACAATACAACTTTCAACAAAGGATCTCTTGGCTCTCGCATCGATGAAGAACGCAGC
>amongsampleotu_723__clustering_97
CAAGGTTTCCGTAGGTGAGTAAAACGAAAATCCACGACTTTAACCGAACCGTAACTAACTTATTCTCGAAGGTGAACCTGCGGAAGGATCATTATCGAGTTCAGGGCTCGCCTCGGCGGCCCAAACTCTCACCACTTGCTGTCCGCTCAGAATGTTGCCTTGGCG
>amongsampleotu_726__clustering_97
CAAGGTTTCCGTAGGTGAACCTGCGGAAGGATCATTATAATTTTGGGGCATTGAAGCGCCTCCGGGCGCTTCGGTGTCGCCAATCGAGATACCAACCCATGTCTTTTGAGCACCTCACGTTTCCTCGGCAGGCTCGCCTGCCAATGGGGACCA
>amongsampleotu_727__clustering_97
CAAGGTCTCCGTTGGTGAACCAGCGGAGGGATCATTAGAGAGTGTAAAACTCCCAAACCCATGTGAACGTTACCGACGTTGCCTCGGCAGGCCCCGTGCCTGCCGGAGGCCCCCCTGAACCCTGTTTGACACGGTGCTCTGAGTTTAATACAGAATACG
>amongsampleotu_729__clustering_97
CAAGGTTTCCGTAGGTGAACCTGCGGAAGGATCATTACCGAGTTAGGGTGTCGCCCCTTCGGGGTGCCCCGACTCCCAACCCTGTGTCTATGTTACCCCAGTTGCTTCGGTGGGCCGGACGTCGACCAACTGGTCGCGACCGCCGGTCTGTTT
>amongsampleotu_731__clustering_97
CAAGGTTTCCGTAGGTGAACCTGCGGAAGGATCATTAATGAATACTATATTCATCCTGTGCTAACCGTATATTTTATCTTTATAAATCAATACAATTTATTTTATTTAAACAACTTTTAACGGTGGATCTCTTGGTTCCTGCAACGATGAAGAACGCAG
>amongsampleotu_733__clustering_97
CAAGGTCTCCGTAGGTGAACCTGCGGAGGGATCATTACACAAAAAATATGAAGGCTGCAACCGCCAGTTTTGGCGGGGAAGCTGAATTATTTTTCACCCATGTCTTTTGCGCACTTGTTGTTTCCTGGGCGGGTTCGCCCGCCACCAGGACCACACCATAAACCTTTTTTATGCAGTTGCAATCAGCGTCAGTATAACAAATGTAAATCATTTACAACTTTCAACAACGGATCTCTTGGTTCTGGCATCGA
>amongsampleotu_735__clustering_97
CAAGGTTTCCGTAGGTGAACCTGCGGAAGGATCATTAAAGATTCTTGAACTTCGGTTTAATACCTTCTTCAGCTGTACGCTTCGGCTGCACGCTGTCGAAACCCTTCACACCTGTGCACCACTCTCGGTCGCGGCGTATTAACACCACGTCGCTTCCGCTTTACACACATCTTACAACGTTAGACCAGAATGTAACAACTATAAAGGTAACAACTTTCAGCAACGGATCTCTTGGCTCTCGCATCGATGA
>amongsampleotu_737__clustering_97
CAAGGTCTCCGTTGGTGAACCAGCGGAGGGATCATTACAGAGTTATTAAAAACTCCCAAACCCTTTGTGAACGTTACTGTTGTTGCCTCGGCGTGAGCGAGGGCTACCCGGGAGCTACCCTGTAGCTACCCTGTAACCCGTTGTAAGCCCGCCGGAGGACCACTAAACTCTGGTTTATTTACTGTGTATCTCTGAATGCTTCAACTGAA
>amongsampleotu_739__clustering_97
CAAGGTTTCCGTAGGTGAACCTGCGGAAGGATCATTAACCGTTACAAACAGTGTGTGATGCGGCCGCCGAGGTGAACAGCCTCTGGTTGGTATGGGGTTCGCCCCTTCACGCTCACGCGTCTGCCATCCTTACTTTACGAGCACCTTCTGT
>amongsampleotu_741__clustering_97
CAAGGTTTCCGTAGGTGAACCTGCGGAAGGATCATTACAGATCGAGGAATGCCCGCTGCGGGGGCCAAACCCCTATGCGTGGCGCCTTGGACTCCAACCCTTGATGGCCGAGACCTTTGATAGCCTCCGGCGGGTCCGCCCGCCGGGCGGCGCATCGCGAAAACTATTTGTGGTTGAACGGCG
>amongsampleotu_743__clustering_97
CAAGGTTTCTGTAGGTGAACCTGCAGAAGGATCATTATTGAAATTAATAAGAATAACCTTTTCGAAGGTTGTTCGTCTTTTGATCTTCAAAACACCTGTGAATCGTCGTTGTAGTAGTGCTTGCTCGCGCTCGCTACACGGCAACCTTTTTATACACACAC
>amongsampleotu_745__clustering_97
CAAGGTTTCCGTAGGTGAACCTGCGGAAGGATCATTAATGAAATCATATTCTCCTTTGGAGTTTCTTCTAGCTGATGCGCCTTTGGCTGCACGCTGTTGTAACTCTTTGGGGGTTATATTTCCACAAACCCTTCTGTGCATATTGGGAGGCTTTATTGTCCTCTCCTAACTCATATACTCT
>amongsampleotu_747__clustering_97
CAAGGTCTCCGTTGGTGAACCAGCGGAGGGATCATTACTGAGTTTACGCTCTATAACCCTTTGTGAACATACCTATAACTGTTGCTTCGGCGGTAGGGTCTCCGCGACCCTCCCGCCTCCCGCCCCCGGGCGGGTCGCGCCCGCCGGAGGATAACCAAACTCTGATTTAACGAC
>amongsampleotu_749__clustering_97
CAAGGTTTCCGTAGGTGAACCTGCGGAAGGATCATTATCGAGCGGGGGTCCCCTGTGGACCTACACCCCGTCTCTCTTGTTTACAAACCACGATTGTTTCTTCGGCGGCTCGACGCCTACCCTCCTTGGGAGGTTTGTGCGCCGCCGGAGGCCTATTTTAAAACCTTTTATTGAAACTATAAAGTCTGAGTCTTAAAAAAAAAATAAGCAAAA
>amongsampleotu_751__clustering_97
CAAGGTCTCCGTTGGTGAACCAGCGGAGGGATCATTAAAGAGTGTAATAACTCCCAAACCCATGTGAACATACCTCATGTTGCCTCGCAGGTCGCGCCCCCTCGTAGGCCCTACCCTGTAAGGCTTACCCGGAAGGCGCGGGTACTCCTGCCGGCGGCCCACGAAACTCTGTCTCATCGTTGAATTCTGAACCTATAACTAAATAAGTTAAAACTTTCAACAACGGATCTCTTGGTTCTGGCATC
>amongsampleotu_754__clustering_97
CAAGGTCTCCGTTGGTGAACCAGCGGAGGGATCATTGCTGGAACGCGCCCCAGGCGCACCCAGAAACCCTATGTGAACTCATACCTCTGTTGCCTCGGCGCTGCTGGCCTCCGGGCCCTCTATTGTATAGTAGAGAAGAGGCACGCCGGTGGCCAAAACAACTCTTGTTATTAATTGAAACTCTGAGCAAACACAAATGAATCAAAACTTTCAACAACGGATCTCTTGGTTCTGGCATCGATGAAGAAC
>amongsampleotu_756__clustering_97
CAAGGTCTCCGTTGGTGAACCAGCGGAGGGATCATTACCGAGTTCTAACAAACTCCCAAACCCCTGTGAACATACCTACTGTTGCTTCGGCGGGACCGCCCCGGGCGCCTTCTCGGTGCCCCGGAACCAGGCGCCCGCCGGGGACACCAAACTCTTGATTGTTATAGTGGCATTCTCTGAGTAAAACATACAAATAAGTCAAAACTTTCAACAACGGATCTCTTGGCTCTGGCATCGATGA
>amongsampleotu_758__clustering_97
CAAGGTTTCCGTAGGTGAACCTGCGGAAGGATCATTACCTTATCTGGGAAGCGTACACAGGCTCTCTGTGTACTCTTCCCCAGGTCTTACCCTTGTTTTTGCGCACCCAGTGTTTCCTCGGCGCGGCTTGCCCGCCGGTTGGATAACTATCATAACCTTTATGTAATCTTCAATCAGCGTCTGAAACAGTATAATAATTACAACTTTCAACAACGGATCTCT
>amongsampleotu_760__clustering_97
CAAGGTCTCCGTTGGTGAACCAGCGGAGGGATCATTACCGAGTTTCACGCTCTCAAACCACTGTGAACGTACCTTTCTTCTGCTGCCGTTGCTTCGGCGGTTGCGCCCCGGGCTCCGGCCCTCGGCCGCCGCCGGAGGAACGTGGCATGTCAACTCTTGTCAGTTAAATGTTACATTCTGAGTGATTGCTTCCAATCATTAAAACTTTCAACAATGGATCTCTTGGCTCTGGCATCGATGAAGA
>amongsampleotu_762__clustering_97
CAAGGTTTCTGTAGGTGAACCTGCAGAAGGATCATTATTGAAAAACAAGTGCATTTGCGATTCGTCGTGAATGCCGATTTCTTCATTGATTTTACACACTTGTGCAAGCGTCGCGAACGGTGATTTTTTTTTTGCCGGGCGCGACAACAAATTTTACAACACAAATTTACGTTTTAGAAGTAAAAACAAATCATAATTTATGAAAACTTTTGACAACGGATCT
>amongsampleotu_764__clustering_97
CAAGGTCTCCGTAGGTGAACCTGCGGAGGGATCATTAATAAATGAAAAGGCCCCTGCTCTCCGGAGTAGGGTGTACTATCAACCCTCTGTGAACCACAACTCTGTTGCTTCGGGGGCGACCCTGCCGTCAGGCGGCGGTGCTCCCGGTAGCCTTCAATCAAACTCTGCATCTTTTGCGTCGGAGTCTTTTAAAGAATTAAACAAAACTTTCAACAACGGATCTCTTGGTTCTGGCATCGATGAAGA
>amongsampleotu_766__clustering_97
CAAGGTCTCCCGTAGGTGAACCTGCGGAGGGATCATTACAAGTGACCCCCGGTCTAACCACCGGGATGTTCATAACCCTTTGTTGTCCGACTCTGTTGCCTCCGGGGCGACCCTGCCTTCGGGCGGGGGCTCCGGGTGGACACTTCAAACTCTTGCGTAACTTTGCAGTCTGAGTAAACTTAATTAATAAATTAAAACTTTTAACAACGGATCTCTTGGTTCTGGCATCGATGAAGAACGTAGC
>amongsampleotu_767__clustering_97
CAAGGTCTCCGTTGGTGAACCAGCGGAGGGATCATTACTGAGTTATCTAAACTCCAACCCTATGTGAACTTACCGCCGTTGCCTCGGCGGGCCGCGTTCGCCCTGTAGTTTACTACCTGGCGGCGCGCTACAGGCCCGCCGGTGGACTGCTAAACTCTGTTATATATACGTATCTCTGAATGCTTCAACTTAATAAGTTAAAACTTTCAACAACGGATCTCTTGGTTCTGGCATCGATGAA
>amongsampleotu_770__clustering_97
CAAGGTTTCCGTAGGTGAACCTGCGGAAGGATCATTATTGAAGCTCGGAACGTCGCGTTCGGTTACTGATGCTGCCCGGCAACGGGATGTGCTCGCAATCGGATGCGGTGTCCCTTCTCTATCCACCCCACTGTGAACCAAGCGTGCGAGCTAGTAAAGATGGGG
>amongsampleotu_772__clustering_97
CAAGGTCTCCGTAGGTGAACCTGCGGAGGGATCATTACAAGTGACCCCGGTCTAACCCACCGGGATGTTCATAACCCTTTGTTGTCCGACTCTGTTGCCTCCGGGGCGACCCTGCCTTCGGGCGGGGGCTCCGGGTGGACACTTCAAACTCTTGCGTAACTTTGCAGTCTGAGTAAGCTTAATTAATAAATTAAAACTTT
>amongsampleotu_774__clustering_97
CAAGGTCTCCGTTGGTGAACCAGCGGAGGGATCATTAAAGAGAGTTGTGAAACTCCCTAAACCCCTGTGAACCTACCACTATTTTCCTTCGGCAGGCGGCCCCAGGGCGGGGCTTTGGTCTGCTATGGCGCAGGCGCCTGCCGAAGACCACCAAACTCTGTCGTATTGTTCGTCTGAGTACACTACAAAATAAATCAAAACTTTCAACAACGGATCTCTTGGTTCTGGCAACGATGAAGAACGCA
>amongsampleotu_776__clustering_97
CAAGGTTTCCGTAGGTGAACCTGCGGAAGGATCATTACCTTCTAGTTATCTTCTAGCTCGGGGGCCGGCTTGCGCGAAGTCCTTCGGGACCCCTCCCGGCCCTGGCTGCATCCTTGTCTATTGCGTACTACATGTTTCCTCGGTAGGCTTGCCTACCGGTTGGACAATCTCAAACCCTTTTGTAATTGTAATCAGCGTCTGAAAATGATTTTAATTATTACAACTTTCAACAACGGATCTCTTGGTTCTGGCATCGATGAAGA
>amongsampleotu_778__clustering_97
CAAGGTCTCCGTTGGTGAACCAGCGGAGGGATCATTAAAGACTTCACCGTCTCTAACACACCTGTGAACCTACCTCTCCGTTGCCTCGGCGGGCGGCCTCCCGGTCCTCCGGGCGGCCTTTAGCCCCGCGGCGCCCGCCGAAGGTCCCGAACAAATACTGTACCCCGTGGCCTCTCTGAGCGCTTGACAAAACAGTCAAAACTTTCAACAACGGATCTCTTGGCTCTGGCATCGATGAAGAA
>amongsampleotu_781__clustering_97
CAAGGTTTCCGTAGGTGAACCTGCGGAAGGATCATTACAGAGTTCCTGCCCTCCAGGGTAGATCTCCCACCCTTGCATACCTACTCATGTTGCCTTGGCAGGCCGTCTCCCTCGAGCCGCTGGCTACCGCTGGCGTGCGCCTGCCATAGGACCACAAACTCTGCAT
>amongsampleotu_783__clustering_97
CAAGGTCTCCGTAGGTGAACCTGCGGAGGGATCATTATCCGAAACCCACGACCGGTCCACCCGCGGCGGGGCGGCCTTCACCGGCCGTCCCCCGCGAGGGACCCCTCTTACACCCGTGTGACTGAATCGCGTTGTGCCTCGGGGGCGTCCGTCTCGGACGGTGCGCCCCCGGTGGCCCATCCTCCAACTC
>amongsampleotu_785__clustering_97
CAAGGTCTCCGTTGGTGAACCAGCGGAGGGATCATTACCGAGTTTACAACTCCCAAACCCTTTGTGAACATACCTATATCGTTGCCTCGGCGGGATTGCCCCGTGGGCCTGTGCGCCCCGGAACCAGGCCCCCGCCGGAGGACCCCAAACTCTTGTTTTATTCA
>amongsampleotu_787__clustering_97
CAAGGTCTCCGTAGGTGAACCTGCGGAGGGATCATTATCGAGTGGAGGGCCTCTGGCCCGACCTCCAACCCTTCTGTGATTGAAACCTCTGTTGCCTCGGGGGTGACCCGATCTATATTGGTCGGGGCCCCCGATGGACCACCTCAAAACACTGCATCTTTGCGTCGGATTTGATAAAGAAATCAATCAGAACTTTCAACAACGGATCTCTTGGTTCTGGCATCGATGAAGAACGCAG
>amongsampleotu_789__clustering_97
CAAGGTCTCCGTTGGTGAACCAGCGGAGGGATCATTATAGAGTTTCTACTCTTCAACCCCTGTGAACTTACCTTATTATTCTCCGGCGGAACGCCCCGGTGCCTTCGGGGCCGGACCAGGCGCCCGCCGGGGAGCAAACAAACTGTATTTGTCTCCTGTATACCTCAGAATTAGGCGTAAAGCCGAAATGTATAACAACTTTTGACAATGGATCTCTTGGCACTA
>amongsampleotu_792__clustering_97
CAAGGTTTCCGTAGGTGAACCTGCGGAAGGATCATTACCGTGGGGGCCCCTCGCCGGGCCCCCGCCGAGGTAGAACCCTTGAATTTGAAGCACCGAACGCGTTTCCTCGGCGGGCCCGCCCGCCAACGGGGACCAACCAAAAACCCAAACCGAAGTAAAGTAGTCAAACACCGTACCCAAAACAAACAAATCAAAACTTTCAACAACGGATCTCTTGGTTCTGGCATCGATGAAGAACG
>amongsampleotu_794__clustering_97
CAAGGTTTCCGTAGGTGAACCTGCGGAAGGATCATTACCTTTCTGCTTCGGGGCACAGTTGGAGGCTTCGGCCTCCCTCTGCATCCTTGTCTTTTGCGCACTACATGTTTCCTCGGCGGCTTGCCCGCCGGTTGGACAACTTCAAACTCTTTGTAATTGCAATCAGCGTCTGAAAACTATAATATTTACAACTTTCAACAACGGATCTCTTGGTTCTGGCATCGATGAAGAACGCAG
>amongsampleotu_796__clustering_97
CAAGGTCTCCGTTGGTGAACCAGCGGAGGGATCATTAAAGAGTGTAAAAACTCCCAACCCGTGTGAACTTACCTCCCCGGGGGCCCGGGGCTAGCCCGCCACAACGACCACTGGGAAGTTGGGGTTTAGCCTTCGGCACCCGGCGTTGCTTCGGCCTGCACTGGCAGGCCGGAGGTACCAAACTTTTATTTTTACAGTATCTCCGAGCCTATTGGCAACTATAACAACTT
>amongsampleotu_798__clustering_97
CAAGGTCTCCGTAGGTGAACCTGCGGAGGGATTATTACCGAGTTTACAACTCCCAAACCCATGTGAATCTTACCTTTTCGTTGCTTCGGCGGGATTGCCCCGGGCGCTTTGGTGCCCCGGATTCAGGCGCGCCGGGGGAAACAAACTCTT
>amongsampleotu_800__clustering_97
CAAGGTTTCCGTAGGTGAACCTGCGGAAGGATCATTACTGAGTTAGGGTGTGCTTCACCGCCGCCCGACCTCCCAACCCTTTGTTTAAACCGACCACTGTTGCTTCGGCGAGCCGTCCTTCTACCTAGAGGGCGCCGGGGGTCTAACCACCCCTGGAGAGTCGCTCGTCGATAGCCATATTTTAAACTCTTTATAAAATACGCGTCTAAACATGTATATCTTCAATGATAAAACAAAACTTTCAACAACGGATCTCTTGGTTCTGGCATCG
>amongsampleotu_802__clustering_97
CAAGGTCTCCGTTGGTGAACCAGCGGAGGGATCATTACAGAGTTATCCTAACTCCCAAACCCTATGTGAACCTACCTATAGTTGCCTCGGCGGCGGCCCTGCTACCCTGTAGCGGTTGTCGCCGCCGGTGGACCCAACCAAACTCTTGAATCTAGTGGCACTTCTGAGTTACCATACATAATAAGTTAAAACTTTCAACAACGGATCTCTTGGTTCTGGCATCGAT
>amongsampleotu_804__clustering_97
CAAGGTCTCCGTTGGTGAACCAGCGGAGGGATCATTAAAGAGTTTATAAAACTCCCAAACCCATGTGAACCTACCTTTGTTGCCTCGGTGGCTTACGCTGTAGAACCTACCCTGTAGCGCCTACCCTGTAACCATCGGTGGACCTCTATACTCTTATTAGTTTTTCTGAGCGTCTTATTCTAAATAAGTCAAAACTTTCAACAACGGATCTCTTGGTTCTGGCATCGATGAAGAACGCAG
>amongsampleotu_806__clustering_97
CAAGGTCTCCGTAGGTGAACCTGCGGAGGGATCATTATCGAGTTTGGTGCTCCGGCCCGACCTCCAACCCTTTTGTCATTCACACCTTTGTTGCCTCGGGGGATGGCTGGCCGCTCGCGGTCGACGGCGCCCCCGGTGGACCCTTCAACTCTGCGTACATTTTTGCGTCCGAGTCCAAACATTCTTAATGAATCAAAACTTTCAACAACGGATCTCTTGGTTCTGGCATCGATGA
>amongsampleotu_809__clustering_97
CAAGGTTTCCGTAGGTGAACCTGCGGAAGGATCATTACCGTAAGAGACCTAGGGTCTTGAGACTGTGTCCAAATGGACGCGTGCTCGACTCTTCTTTCTTTATCCACACACCTCTGTGCACTATGGGATGTAAAAGTCCCCTTTTTCATACAAAAACCGAGTTATATGCATGGTATTTTATGCTC
>amongsampleotu_811__clustering_97
CAAGGTCTCCGTTGGTGAACCAGCGGAGGGATCATTATAGAGTTTCTACTCTTCAACCCCTGTGAACTTACCTATTATTCTCCGGCGGAACGCCCCGGTGCCTTCGGGGCCGGATCAGGCGCCCGCCGGGGTAAACCAAACTGTATTTGTTTCCTGTATACCTCAGAATTAGGCGTAAA
>amongsampleotu_813__clustering_97
CAAGGTCTCCGTAGGTGAACCTGCGGAGGGATCATTACTGAGCGAGGGCCCCTGGCCCGACCTCCAACCCTTTGTGATTAAACCATTGTTGCCTCGGGGTGGTCCGGCCTGACGGCCGTGACGCCCCGGTGGACCATTTCAAAAACACTGCATCAATGCGTCGGATTTACAAGTTTAATTTAATTAAAACTTTCAACAACGGATCTCTTGGTTCTGGCATCGATGAAGAACGCAGCAAA
>amongsampleotu_814__clustering_97
CAAGGTTTCCGTAGGTGAACCTGCGGAAGGATCATTAAAGAAATGCGGCGGAGGGGCCCAAAAGGCCCCCGAGCCAACACTTTCTACCCTGTCTTTTCGATACCTCTACCTCCTCCCCGGCCTCCGGGCCGGGATGGCTACTTCAAAAGAACCTTGCAGTTTACAGTCAATTCAGTACTTTGTAACAAAATTACAACTTT
>amongsampleotu_816__clustering_97
CAAGGTCTCCGTTGGTGAACCAGCGGAGGGATCATTACTGAGTTATCAAAACTCCCAACCCTTTGTGAACCTTACCACTGTTGCCTCGGCGTCAGCTGCGGCTACCCTGGGGTGCTACCCTGGAGTGCACCTACCTGGTAGGTGCTACCTG
>amongsampleotu_818__clustering_97
CAAGGTCTCCGTTGGTGAACCAGCGGAGGGATCATTACAGAGTTTTTTATACTCCAAAACCCATGTGAACTTACCACTTGTTGCCTCGGCGGGGCTACCCTGGAGTTCTACCCTGGAGCTACCCTGGAGTGCCGCCGGTGGACACGTAAACTCTTGTTATTACGAGTCATCTGAGCGTCTTATATTCAATAAATCAAAACCTTTAACAACGGATCTCTTG
>amongsampleotu_820__clustering_97
CAAGGTCTCCGTAGGTGAACCTGCGGAGGGATCATTACTGAGTGAGGGCCTCTGGCCCGACCTCCCAACCCTTTGTCGTTCGACTCTGTTGCCTCGGGGGCGACCCGGCCGCTTCGGCCGGCGCAGCCCCCGGTGGTCCACTTCTCAACTCTGCGTCTGAAGCGTCCGAGTCTGATATCTAAATCAAATCAAAACTTTCAACAACGGATCTCTTGGTTCTGGCATCGA
>amongsampleotu_823__clustering_97
CAAGGTTTCCGTAGGTGAACCTGCGGAAGGATCATTAACGAGTTTACTGAGTTGTCGCTGCCCTTTCGGGGGATGTGCACGCTCTTTCACTCATCTATACACCTGTGAACCTATGCGAGTCAATGGGGGATTAGCGAAAGGGACCGAAAGGTCTTCAACTAGCGTTCTCTGTCGGCT
>amongsampleotu_825__clustering_97
CAAGGTCTCCGTAGGTGAACCTGCGGAGGGATCATTACCGAGTGAGCCCCCCCCGGGGGCGACCTCTCAACCCTTTTGTGATTGAACCTTTGTTGCCTCGGGGTGGCCAGGGCCTGCCCGGCCCCGGCGCCCCGGTGGACCATTCATCAACACTG
>amongsampleotu_826__clustering_97
CAAGGTCTCCGTAGGTGAACCTGCGGAGGGATCATTACCGAGTGAGGGCCTCATGGCCCGACCTCCAACCCTTTGTAATTCAACCACTGTTGCCTCGGGGGCGACCCGGGCCTTCGGGCGTCGGGGCCCCCCGGCGGACCATTCATCAAAACTCTGCGTCTTTGCGTCGGGTGTAACAGTTAAATTGATTAAAACTTTCAACAACGGATCTCTTGGTTCTGGCATCGATGAAGAA
>amongsampleotu_828__clustering_97
CAAGGTCTCCGTTGGTGAACCAGCGGAGGGATCATTATAGAGTGTAAAACTCCCAAACCTTTGTGAACATACCACTGTTGCTTCGGCGGCGTTCCTGGTGTCTCCGGGCGCCAGCTCGCACGCGCCGCCGAGGGTACCAAACTCTTGCTTTTATAGCGGACTTCTGAGTACAAAAACATAAATGAATTAAAACTTTCAGCAACGGATCTCTTGGCTCTGGCATCGATGAAGAACGCA
>amongsampleotu_830__clustering_97
CAAGGTCTCCGTAGGTGAACCTGCGGAGGGATCATTACTGAGTGAGGGCCCGCGCGGTCCGACCTCCAACCCCATGTTTTCCGACTCTGTTGCCTCGGGGGCGACCCGGCCCCGTTGGGCGTCGGGGCCCCCGGCGGTCCACATCAACTCTGCATCACGGCGTCCGAGTCACTGATTTGAATCAATCAAAACTTTCAACAACGGATC
>amongsampleotu_832__clustering_97
CAAGGTCTCCGTTGGTGAACCAGCGGAGGGATCATTGCTGGAACGCGCCCCAGGCGCACCCAGAAACCCTTTGTGAACTTATACCTTACCGTTGCCTCGGCGCTAGCTGGTCCTCCGGGGCCCCTCACCCGCCTTGCGGGTGTTGAGAGAGCACGCCGGCGGCCAACCTAACTCTTGTTTTTACACTGAGACTCTGAGAATAAAACATAAATGAATCAAAACTTTCAACAACGGATCTCTTGGTTCTGGCATCGATGAAGAA
>amongsampleotu_835__clustering_97
CAAGGTCTCCGTAGGTGAACCTGCGGAGGGATCATTACAAGTGACCCCGGTCTAACCACCGGGATGTTCATAACCCTTTGTTGTCCGACTCTGTTGCCTCCGGGGCGACCCTGCCTTCGGGCGGGGCCCCGGGTGGACACTTCAAACTCTTGCGTAACTTTGCAGTCTGAGTAAACTTAATTAATAAAATTAAAACTTTTAACAACGGATCTCTTGGTTCTGGCATCGAT
>amongsampleotu_837__clustering_97
CAAGGTTTCCGTAGGTGAACCTGCGGAAGGATCATTAAAGAGACAACTGCCCTTTGGGGTAGATCTCCCACCCTTTGTTTATACTACCATTGTTGCTTTGGCAGGCCCGTCTTTTGACCACCGGCTTTGGCTGGTCTGTGCCTGCCAGAGGACCCTCAAACTCTTTGATTTCAAGTTGTCTGAGTCTTATAT
>amongsampleotu_839__clustering_97
CAAGGTTTCCGTAGGTGAACCTGCGGAAGGATCATTACCTTAACAGTTCGCCCGGCTCTGCCGGCGCAGCTGCACCCTTACTTTACGAGTACCTCTTGTTCTCCTTCGGCGGGGCGACCCGCCGCTGGAACCACATCATAAACCTTTTTGCATCCAGTATTACCTGTTCTGACAAACGTAATCGTTACAACTTTCAACAATGGATCTCTTGGCTCTGGCATCGATGAAGAACG
>amongsampleotu_840__clustering_97
CAAGGTCTCCGTAGGTGAACCTGCGGAGGGATCATTACTGAGTTCTGGGTCTAATCGACCCGACCTCCAACCCATTGTTGTCCGACTCTGTTGCCTCGGGGGCGACCCTGACCTTCGGGTCTCGGGGCCCCGGTGGACCATCAAACTCTGCGTTAACATGTCGTCTGAGTATTGATTAAATCATATC
>amongsampleotu_843__clustering_97
CAAGGTCTCCGTAGGTGAACCTGCGGAGGGATCATTACCGAGTGAGGGCGCCACGCGCGCCCGACCTCCTAACCCTGTGTGACACCGACCTCTGTTGCCTCGGGGGCGACCCGGCGCTGCCGCGCCCGGCGCCCCCGCGGGACTTGTCAAACAAACTCTGCGTCAACCACGCGTCCGAGTCTGAATATACAAACGA
>amongsampleotu_844__clustering_97
CAAGGTCTCCGTAGGTGAACCTGCGGAGGGATCATTACCGAGTGCGGGCCCGCGCGGCCCGACCTCCCACCCTGTGTGAACCCGTCCTGTTGCTTCGGGGGCGACCCCGCCGTCGCGGTGGCGGCGCCCCCGGAGGCCATCAAACGCTGCATCGGTGCGTCGGAGTACACATGAATTAAACAAAACTTTCAACAACGGATCTCTTGGTTCTGGCATCGATGAAGAACGCAGC
>amongsampleotu_846__clustering_97
CAAGGTTTCCGTAGGTGAACCTGCGGAAGGATCATTATTGAATACCAACAATTTTGGGTTGCTTGGCCTGGCCCTCCGCCGTAAGAGCCGGCTCCCAATCATCCCCTTTCCCACCTTTGACCACTTCCAGTGTGGGGGGGCCTCCCCC
>amongsampleotu_848__clustering_97
CAAGGTTTCCGTAGGTGAACCTGCGGAAGGATCATTACTGAGTGAGGGTGTTTCACGCCCGACCTCCAACCCTTTGTCTACTTAACCTTATGTTGCTTCGGCAGGTCCGCCCGCGGTGCTCCAGCACCGTCGGCCGCGGGGGTCTCACCACCCCGGGCCCGCGCCTGCCGATGGCCCTCACCTAATCTCGTGTCAAA
>amongsampleotu_850__clustering_97
CAAGGTCTCCGTAGGTGAACCTGCGGAGGGATCATTACAAGTGACCCCGGTTTACCACCGGGATGTTCATAACCCTTTGTTGTCCGACTCTGTTGCCTCCGGGGCGACCCTGCCTTCGGGCGGGGGCTCCGGGTGGACACTTCAAACTCTTGCGTAACTTTGCAG
>amongsampleotu_852__clustering_97
CAAGGTCTCCGTTGGTGAACCAGCGGAGGGATCATTAAAGAGTGTAAAAACTCCCAAACCCATGTGAACTTACCATTGTTGCCTCGGTGGGCTACCCGGTAGCTACTCGTAGCCGCCTCGGTCGCCTGCCGACGGACTTCAAAACTCTTTTGAATATTGATTCTCTGAGTACAACTTTTAATAAGTAAAAACTTTCAACAACGGATCTCTTGGTTCTGGCATCGATGAAGAAC
>amongsampleotu_854__clustering_97
CAAGGTTTCCGTAGGTGAACCTGCGGAAGGATCATTAATGAACTCAACATGGACGTTGTTGCTGGCTTGTCAAAAAGCAGTGTGCACACGTTCATTTGTTCTTCTACACCCCTCTATTGTGAACACTTGCATAAGCTAGTAAAGAAATTGAACACT
>amongsampleotu_856__clustering_97
CAAGGTTTCCGTAGGTGAACCTGCGGAAGGATCATTATGGAGAACACAAGGAACGGATGATGGATTGTGAGGGTGACCTCATGAACCTTGTCTGTGCCGTTGAATTCACACCGTGCACACATTGATGCTTGTTTACCCTTTGGGTTTGCAACGCATACGATTGTTCACTTGCTCGTTTTGTAGAAGAATGACATGGACCGCGACTTGCGAGTCCGAATTGAATGTGTATTACTTTCAACAACGGATCTCTTGGCTCTCGCATCGATGAAGAAC
>amongsampleotu_858__clustering_97
CAAGGTCTCCGTTGGTGAACCAGCGGAGGGATCATTACTGAGTTATCTAAACTCCAAACCCTTTGTGAACCTTACCACAGTTGCCTCGGCGTGAGCTGCGGCTACCCTGTAGTCCGCGCTACGGCCCGCCGGTGGACCACTAAACTCTGTTTATGCTAGTGTATCTCTGAATATTTAGCGAAATACGTTAAAACTTTCAACAACGGATCTCTTGGTTCTGGCATCGATGA
>amongsampleotu_860__clustering_97
CAAGGTCTCCGTAGGTGAACCTGCGGAGGGATCATTACTGAGTGAGGGCCTCTGTGCCCGACCTCCAACCCAATGTCACTTAAACCGTGTTGCCTCGGGGGTGACCCGGCTTCCGGGCTCGGGGCCCCCGATGGACCAATCTAACTCTGCGTTTGGGCGTCTGAGTACAATGACAATCAATCAAAACTTTCAACAACGGATCTCTTG
>amongsampleotu_862__clustering_97
CAAGGTTTCCGTAGGTGAACCTGCGGAAGGATCATTAGTGAATTAAGGGTGACTCTGTAAAGAGAATCCCGTATCCACTTATTTTCACACACCTGTGCACCTGTCTTTTTTTACATTAACTTGTAAAAAATAACACCTGTGTTAATTTAAAGTCTTGTGATGTACAAAGTTGATAAAAGAAAGTAAAACTTTCAGCAATGGATCTCTTGGCTCTCGCATCGAT
>amongsampleotu_864__clustering_97
CAAGGTTTCCGTAGGTGAACCTGCGGAAGGATCATTAAAGATTTTGGGCTTTTAACCTGATCGTTCAGCTGTGCGCCCTTCACAGGGCTGCACGCTGAAGCAAGACCCCACACCTGTGCACCTTTTCGGTTGCGGCTTCGGTCGCTGCCGCTTTTAAATGCAACAACTCAGTCT
>amongsampleotu_866__clustering_97
CAAGGTTTCCGTAGGTGAACCTGCGGAAGGATCATTATCGTGGGGCTCCGGCCCCGTCGAGATAGCGTCCTTGCCTATTTTTTTGGAGTACTTTTCCGTTTCCTCGGCAGGTCCGCCTGCCACCGGGGACACCCAAAACTCTTTGTAACTTAGCAACCGTCTGAGAAAACAAACAAAGCAATCAAAACTTTCAACAATGGATCTCTTGGTTCTGGCATCGATG
>amongsampleotu_868__clustering_97
CAAGGTTTCCGTAGGTGAACCTGCGGAAGGATCATTAACAGAGTTAGGGTCTCTTCTGGCCCGACCTCCCAACCCTGTGTCTAATTTACCCACGTTGCTTCGGCGGGTCGGACTCTTCTCCTTCGGGAGAAGCGGCCGCCGGAAGGGAGGATAACACCTCCCCCCCGGAGAGCACCTGTCAGGAGGCCTTTTACAAAATCTATGATACAAAGCCCGTGTCGTCTGAATGATATGATTCTTTGTGAATCACCAATAACATAAAACTTTCAACAACGGATCTCTTGGTTCTGGCA
>amongsampleotu_870__clustering_97
CAAGGTTTCCGTAGGTGAACCTGCGGAAGGATCATTAAAGAGTTGGGGTCCTCGGGGCCCGATCTCCCGCCCTTTGTTGTCGCGAGTAATTGTTGCTTTGGCGTGGCCCGCAAACCCCCCACGGGGGCGAGCGACCGGGCTCCGGCCCGGGCAGCGCCCGCCAGAGGTTTTTACGCACAAACTCTTCAGTTAAACACTGCAGTCCGAGCGTACAAATTTAATAAATCAAAACTTTCAACAACGGATCTCTTGGTTCTGGCATCGATGA
>amongsampleotu_872__clustering_97
CAAGGTTTCCGTAGGTGAACCTGCGGAAGGATCATTAATGAATTTTATGGCAGAGTTGTAGCTGGCCCCAATCGGGTATGTGCACACTTTGTTCATTCCATTCTCATACACCTCTGTGCACTTTTCATAGGTTTAGTTATGGATGAGACAATTTTATAGTGTCTTGGAAGTGACTATCCTATGTATTTTACAAACGCTTCAGTTTTAGAATGTCAT
>amongsampleotu_875__clustering_97
CAAGGTTTCCGTAGGTGAACCTGCGGAAGGATCATTACTGAAATGTAATAACTTCTATTGAAAGGTTCCAGAGTAGGCGCTACAACGCCGAAATGACCTTCTCACCCTTGTGTACTCACTATGTTGCTTTGGCGGGTCGACCTGGTTCCGACC
>amongsampleotu_877__clustering_97
CAAGGTCTTCGTAGGTGAACCTGCGAAGGGATCATTACCGAGTGAGGGCCTCTGGCCCGACCTCCAACCCTTTGTTGAACTTCCGCGTTGCCTCGGGTGGACCCGGCCGTTCGTGCCGGGACCCCCGACGGACTCAACCAAAACTCTTTGCATGTCGTGCGTCGGAGTATTAAAGTAAAT
>amongsampleotu_880__clustering_97
CAAGGTCTCCGTAGGTGAACCTGCGGAGGGATCATTAAAAGAGATGGCGGGCCTCGCTGCCCCGTCCCCACCCTTGTTGACCGCAAAACCTTTTTGCCTCGGGGCCGTGTGGCCACGGCCGCCGCCCCGGAGGACCAACCAACGCTGTCTCTGTGTGTCGGAGTACATGATTGAATCATCAAAACTTTCAACAACGGATCTCTTGGTTCTGGCATCGATGAAGAACG
>amongsampleotu_882__clustering_97
CAAGGTTTCCGTAGGTGAACCTGCGGAAGGATCATTACCGAGTTAGGGTCCTCGTGGCCCGACCTCCCAACCCTTGTGTTTAACTATACCATGTTGCTTCGGCGGGCCCGTCCTCTCGAGGACCGCCGGACGGTATCACTACTGTCTGGCCCGT
>amongsampleotu_884__clustering_97
CAAGGTCTCCGTAGGTGAACCTGCGGAGGGATCATTACTGAGTGAGGGCCTCCGCGCCCGACCTCCAACCCAATGTCAACTGAAACCGTGTTGCCTCGGGGGTGACCCGGCCTTCGGGATCGGGGCCCCCGGTGGACCAAACCAACTCTGCGTGTGAGCGTCTGAGTAAATTGTAAATCAATCAAAACTTTCAACAACGGATCTCTTGGTTCTGGCATCGATGAAGA
>amongsampleotu_885__clustering_97
CAAGGTCTCCGTAGGTGAACCTGCGGAGGGATCATTACCGAGCGAGGGCGGAGACGCCCGACCTCTCACCCATTGCTCTGTCAAATGACCGCGTTGCCTCGGGGGGCCCCGTGCCCCCCCGGCTGGCCCCTATTGACCCTGTGTCCCCGCGTCGGAGTAATGGGATTTAATCAAATTGATGGAAAACTTTCAACAACGGATCTCTTGGTTCTGGCATCGATGA
>amongsampleotu_887__clustering_97
CAAGGTCTCCGTTGGTGAACCAGCGGAGGGATCATTACCGAGTTGCAAGACTCCCAAAACCATCGCGAACTTTACCACTGTTGCTTCGGTGGATTGTGCCCGGCCGTCTCCCGTGCGGCTGCGGCGCCTCGGCCCCTGGGGTCTGCCCCGAGGCGGCCGCCGGAGGTCCAAACTCTTTGCATTTTGGCACATCTGAGTCCACTACAAACCAGTCAAAACTTTCAACAACGGATCTCTTGGTTCTGGCATCGATGAAGAACGC
>amongsampleotu_889__clustering_97
CAAGGTCTCCGTTGGTGAACCAGCGGAGGGATCATTATAGAGTTGTAAAACTCCCAAACCCATGTGAACTTACCTTTGTTGCCTCGGTGGAACCTACCCTGTAGCTACCCTATACCTACCTGTAGCGTGAGGGAAGTTACCCGGTAGCGGACCACCGGTGGATTTTCAAACTCTTGTTATTTCAGTGTTATCTGAGCGTCTTATTTTAAATAAGTCAAAACTTTCAACAACGGATCTCTTGGTTCTGG
>amongsampleotu_891__clustering_97
CAAGGTCTCCGTAGGTGAACCTGCGGAGGGATCATTACCGAGTGAGGGCCTCCGGCCCGACCTCCAACCCTTTGTCGACCAACACCCGTTGCCTCGGGGGTGACCCGGCCTCCGCGCGGGGCCCCCGGTGGACCTTTCTAAATCTGTGTCTGTACGTCGGAGTACTTGATGAATCAATCAAAACTTTCAACAACGGATCTCTTGGTTCTGGCATCGATGAAGAACG
>amongsampleotu_894__clustering_97
CAAGGTTTCCGTAGGTGAACCTGCGGAAGGATCATTATTCATGGAGGACGCCCCGCCGTCCGCCCCGACTCGTCGGGACCCCCTGCTTTTATTTGAGCACCGCCCGTTTCCTCGGTGGGTACGCCCGCCAGCGAGGACAAACCGAAACCTTTTGCAATGA
>amongsampleotu_895__clustering_97
CAAGGTCTCCGTAGGTGAGCCTGCGGAAGGATCATTACCTAGAGTTGCGGGCTTTGCCTGCCATCTCTCACCCATGTCTTTTGAGTACCTTCGTTTCCTCGGCGGGTCCGCCCGCCGACTGGACAAAACTTAAACCCTTTGTAATTGAAATCAGC
>amongsampleotu_897__clustering_97
CAAGGTTTCTGTAGGTGAACCTGCAGAAGGATCATTAGAGGATTTAAGGTCTTGGATTCGTCCTTGGCCGACCCTTTTCATCCATTCACACCTGTGCATCGTTGTTTGTCAGGCATGTGTGTGCTGATTGCGCACACATGAAGGACACAACACCTTTTCTAAAACTCAT
>amongsampleotu_899__clustering_97
CAAGGTCTCCGTAGGTGAACCTGCGGAGGGATCATTACTGAGCGAGGGCCTCCGGGTCCGACCTCCAACCCTTTGTGAACCATCTCTGTTGCTTCGGGGGCGACCCTGTCTTTCGGGACGGCGGCGCCCCCGGAGGCCTCATTCAAAACACTGCGTAACTTTGCGTCGGAGTATAAACAAATAAATCAAAACTTTCAACAACGGATCTCTTGGTTCTGGCATCG
>amongsampleotu_901__clustering_97
CAAGGTCTCCGTAGGTGAACCTGCGGAGGGATCATTACTGAATTGATTAGGTGCGCAAGCGCCGAAATCCTTCACACACTTTTGTTGTTTACATCCACGTTGGCGTTGAAAGCCAGACATACACACTATTTTGTTTACACTACCAGTCTGAATCATTGATTTAACAGAAATCAAACTAAAACTTTCAGCAACGGATCTCTTGGTTCTGGCATCGATGAAGA
>amongsampleotu_902__clustering_97
CAAGGTCTTCGTAGGTGAACCTGCGGAGGGATCATTGATGAAATTAAACTAAGCCTTGGTGCGCTGGGCAACCAGCCGCGCTAATGGTTTTCATCCCACACACACTGTGCACCCCTTTTTTTTTCCTGCTGATGCAACGGCGAAACCGGGCTTTCGGGCTTTGGGATTAGCTGGCGCGTTGGCGGCGAAGCGCTTGTGAATGTAAAACGTCATGGACTTATAACTGTTTCCTTCATTGGAATACGTCTTAACAACTATTAACGGTGGACCTCTTGGCTCTCGTATCGATGA
>amongsampleotu_904__clustering_97
CAAGGTTTCTGTAGGTGAACCTGCAGAAGGATCATTAGTGAACTACTAGGACGTCCTTTAACCGGGAGTCCGAACATCACTTCAAACACCACACCCCGTGAACACGTACATTTTTTTTTAAACTCGATATCATTTGTATAAGATAGTCCACTGCGCATGCAGTAAACAAACCAATAAAACTTTCAACAACGGATGTCTTGGCTCTCGCATCGATGAAGAAC
>amongsampleotu_906__clustering_97
CAAGGTTTCCGTAGGTGAACCTGCGGAAGGATCATTAATGAAATGTAGGACGCTCTTTTTAGAGGTCCGACCCATTTTATTCCACACACCGTGCACATACTACTTTTTACACCCATTTTTATACTCTATGTATTGAATGTACAAAAGTCTCTTGATTGAGCATACAATTTATATTAAAACTTTCGGCAACGGATCTCTTGGCTCTCGCATCGATGAAGAA
>amongsampleotu_908__clustering_97
CAAGGTTTCCGTAGGTGAACCTGCGGAAGGATCATTATCGAGAGAGGGTCTTTTCGGCCCAACCTCCAACCCTTTGTTTACAAACCACTGTTGCCTCGGCGGGACGTTGGCTCCTTTCACAGGGAGGCGCCGTCGGCTTTCGGGCTTTCGAGTGCC
>amongsampleotu_910__clustering_97
CAAGGTCTCCGTTGGTGAACCAGCGGAGGGATCATTATCGAGTTTATTCAACTCCCAACCCTATGTGAACCTACCTTTATGTTGCTTCGGCGGAGTCACGCCAGGCTGCCCTCTTCACGGGGCTCCTGGGACGACGTGCCCGCCGGAGACCACAAACTCTTGATTTTGCGAAAGCAGTATTATTCTGAGTGGCCGAAAGGCAAAAAACAAATGAATCAAAACTTTCAACAACGGATCTCTTGGTTCTGGCATCGATGA
>amongsampleotu_912__clustering_97
CAAGGTCTCCGTTGGTGAACCAGCGGAGGGATCATTACTGAGTTCTAAACTCCAACCCTATGTGAACTTACCACTGTTGCCTCGGCGCTGTGCCTGCGAGAGCAGGCCCGCCGGTGGACCACTAAACTCTGTTATACCTACTGTATCTCTGAATTTATAACTGAAATACGTTAAAACTTTCAACAACGGATCTCTTGGTTCTGGCATCGATGA
>amongsampleotu_913__clustering_97
CAAGGTCTCCGTTGGTGAACCAGCGGAGGGATCATTGCTGGAAGCGCTCACGCGCACCCAGAAACCCTTTGTGAACATACCTATCGTCGTTGCCTCGGCGAGGCCGGGGGAGGTCACACTCCCTCCCGCCCTGGATTTCCGGGGCGGAGCAGGCCCGCCGGCGGCC
>amongsampleotu_915__clustering_97
CAAGGTCTCCGTAGGTGAACCTGCGGAGGGATCATTAACGAGTTGGGGTGGAAACACCCGACCTCCAACCCTTTGTCGTCCGACTCTGTTGCCTCGGGGGCGACCTGACGGGGCCCCCGGTGGACTTTGCAAACTCAGAATTTATCGGCCGTCGGATCAATCAATTAAATTGAATCAAAACTTTCAACAACGGATCTCTTGGTTCTGGCATCGATGAAGA
>amongsampleotu_917__clustering_97
CAAGGTTTCCGTAGGTGAACCTGCGGAAGGATCATTACTGTAGGGGCCCTCGTGGCCCTTGCTGAGATAACACCCTTGTCTTTGGAGAACCTCATGTTTCCCCCGGCAGGCTCGCCTGCCAACGGGGACCCCAAACAAACCCTTGCAGTATCAAGCAG
>amongsampleotu_919__clustering_97
CAAGGTTTCCGTAGGTGAACCTGCGGAAGGATCATTAATGAAATACAAGGATGCTCTTTTTAGAGGTCCGACATATTCATTTTCTCACACTGTGCACGCACTATTTTTACACCCCATTTTAAACACTATCAGTTTCAAGAATGTCATCAGTCTCTTAATTGAGCATAAAATACAATAAAACTTTCGGCAACGGATC
>amongsampleotu_921__clustering_97
CAAGGTCTCCGTAGGTGAACCTGCGGAGGGATCATTACCGAGTGAGGGCCTCTGGCCCGACCTCCAACCCTTTGTGAACTACAACACGTTGCTTCGGGGGCGACCCTGCCGTTCCGGCACCGGCGCCCCCGGAGGACACCCAACACTGCATCATTGCGTCGGAGTTATCAGTAAATCTGAACAAAACTTTCAACAACGGATCTCTTGGTTCTGGCATCG
>amongsampleotu_923__clustering_97
CAAGGTCTCCGTTGGTGAACCAGCGGAGGGATCATTAAAGAGTGTAAAAACTCCCAAACCCATGTGAACTTACCATTGTTGCCTCGGCGGAGCCTACCCTGTACCTACCCTGGAGCGCGGTTACCCTGTAACGCATACCCGGGAACGTGGTACCCGGTATCGCTTCGCCGGCGGATTTTCAACTCCTGTTATTTTGGTGAATCTGAGCGTCTTATTTTAATAAGTCAAAACTTTCAACAACGGATCTCTTGGTTCTGGCATCGATGAA
>amongsampleotu_925__clustering_97
CAAGGTCTCCGTTGGTGAACCAGCGGAGGGATCATTACAAAACGAGTATTCGCGTACTCTCCAACCCTTTGTGAACATACCATTGTCAGTTGCTTCGGCGGGAGGCCCCTGGGAGGGGCCCCGGGGCCCGGTCCTGAGCCGGGCTCCCGCCGGAGGAGCGCAAAACCTAAACTCTTGTTGTATCTTCAGTGGCACATCCGAGTCAAAACAAACAACAAGTTAAAACTTTCAACAAC
>amongsampleotu_927__clustering_97
CAAGGTTTCCGTAGGTGAACCTGCGGAAGGATCATTACAGAGTGCGGGTGCTGGTCGCCCAAATCTCCAACCCTGACTACCTACATCTTGTTGCTTTGGCGGGTCAGTCGCCGGGGTCTTGCTTCGGCGGCCACGCTCGTCAACGGCCAACCCAAACACTATCGCACCGTGTCGTCTGAGAGAGAAATCGAATTGCCAAAACTTTCAGCAACGG
>amongsampleotu_929__clustering_97
CAAGGTTTCCGTAGGTGAACCTGCGGAAGGATCATTAATGGCATAGCGAGGGCCTCCCCGTCTCGGGGGGCTGCCCTCGGCGTGTTCAAACCCCCTTGTCTATGGACCCGAAATTTCAAACCCTTTTTCGTAGGGGCGTCTCCGCCCCGAGAAATCGAACATGAATCTTCAAAACTTTCAACAACGGATCTCTTGGTTCTGGCATCGATGAAGAA
>amongsampleotu_931__clustering_97
CAAGGTCTCCGTAGGTGAACCTGCGGAGGGATCATTACTGAATTGATTAGGTGTGAAAGCGCCGAAATCCTTCATACACTTTTGTTGTTTACATCCACGTTGCGTTGAACGCCAGACATACACACTATTTTGTTACACTACCAGTCTGAATCATTGATTTAACAGAA
>amongsampleotu_933__clustering_97
CAAGGTTTCCGTAGGTGAACCTGCGGAAGGATCATTACTGTAAGAATACAGAGTTTTGAGACTGTGTTCCCTACAATGGGCATGTGCTCGACTCTTACTCTTTCATTCCACACACCTTTTGTGCACTATGGGGGATGGCAACGTCCCCCCTTTATAAAAAAAACCAAGTTATAATGCATGGCTATATAATGCTCTACGGAGTTAAAATAAAGTAATAACTTTCAACAACGGATCTCTTGGCTTTCGCATCGA
>amongsampleotu_935__clustering_97
CAAGGTTTCCGTAGGTGAACCTGCGGAAGGATCATTACCGAGTGAGGGTCCTCGTGGCCACCTCCCACCCTACTGTTATCTGTACCACGTTGCTTCGGCGGGCCCGTCCCTTCCAGGACCGCCGGACGGTGTCACACCCGTCTGGCCCGTTGCCCGTCGATAGCCCAACTACAAACTCTTGGTGAAAACCTGTCGTCTGAG
>amongsampleotu_937__clustering_97
CAAGGTCTCCGTAGGTGAACCTGCGGAGGGATCATTACCGAGTGAGGGTGCTCTGGCGCCCGACCTCCCAACCCTCTGTCGACCGTACTATGTTGCCTCGCGGTGGCCCTCACCGGCGCCGCAGTGGGCCATTTGATTAAACTCTGCGTCTTTGCGTCGGAGTCTTTTTGATAAATCAATCAAAACTTTCAACAACGGATCT
>amongsampleotu_939__clustering_97
CAAGGTCTCCGTAGGTGAACCTGCGGAGGGATCATTACCGAGTGAGGGCCCCCGGCCCGACCTCCAACCCTTTGTGATTGAAACCTTCGTTGCCTCGGGGGTCACCCGTCCGCGGGGCCCGGAGGTTTTCCCCACGTCCTGCGTCTGTACGTCGGCTGTGATTGAGAAATCAA
>amongsampleotu_941__clustering_97
CAAGGTTTCCGTAGGTGAACCTGCGGAAGGATCATTAATGAAATACAAGGATGCTCTTTTTAGAGGTCCGAACTATTACATTTCCTTTCACCCTGTGCACAAACTGTTTTTACACCTTTTTAAACACATAAGTATAAGAATGCAACAGTCTCTTAAATGAGCATAAACTATTAAAACTTTCGGCAACGGATCTCTTGGCTCCCGCATCGA
>amongsampleotu_943__clustering_97
CAAGGTCTCCGTAGGTGAACCTGCGGAGGGATCATTACACAATAAAATATGAAGGCTGTACGCGGCTGTGCTCTCGGGCCAGTTTTGCGGAGGCTGAATTATTTATTACCCTTGTCTTTTGCGCACTTGTTGTTTCCTGGGCGGGTTCGCCCGCCACCAGGACCACATCATAAACCTTTTTTATGCAGTTGCAATCAGCGTCAGTATAACAAATGTAAATCATTTACAACTTTCAACAACGGATCTCTTGGTTCTGGCATCGATGA
>amongsampleotu_945__clustering_97
CAAGGTCTCCGTTGGTGAACCAGCGGAGGGATCATTATAGAGTGTTAAAACTCCCAAACCTTTGTGAACATACCATTGTTGCTTCGGCGGTAAACCCCTAGGGGCCCGCCGGAGGACCCAAACTCTTGTCTTACTGTGGATATCTGAGTGGCATAAGCAAATAAATCAAAACTTTCAGCAACGGATCTCTTGGTTCTGGCATC
>amongsampleotu_947__clustering_97
CAAGGTTTCCGTAGGTGAACCTGCGGAAGGATCATTACCTTTGCAGTCAGTTTTGACTGTTGTCGGGGGCCGGGAGTTCTTCGGAACGTTTGACCGGCCCTGTCTGCATCCTTGTCTATTGCGTACTACTTGTTTCCTCGGTGGGCTTGCTCACCGATTGGACAACCATTAAACTCTTTTGTAATTGCAATCAGCGTCTGAAAAAAACTATAATAGTTACAACTTTCAACAACGGATCTCTTGGTTCTGGCATCGATGA
>amongsampleotu_949__clustering_97
CAAGGTCTCCGTTGGTGAACCAGCGGAGGGATCATTGCTGGAACGCGCCCCAGGCGCACCCAGAAACCCTTTGTGAACTTATACCTTACTGTTGCCTCGGCGCAGGCCGGCCCCCCTAGGGGGCCCCTCGGAGACGAGGAGCAGGCCCGCCG
>amongsampleotu_951__clustering_97
CAAGGTCTCCGTTGGTGAACCAGCGGAGGGATCATTGTTGAATTCGTCGCGAGACCTATTCTATAACCCTTTGTGAACTTATTATAACACCGTTGCCTCGGCGGTCAGCTGGGGGGGTCACCAAGCCCCCCCCCTGGTACCTCGGTCCCAGGAGCCAGCGCGTCGGCGGCCCTTCTAATTCTTGATTTTATCAGTGTTACTTCTGAGTCTTTATTTTTAAATAAATTAAAACTTTCAACAACGGATCTCTTGGTTCTGGCATCGATGA
>amongsampleotu_953__clustering_97
CAAGGTTTCCGTAGGTGAACCTGCGGAAGGATCATTAATGAGTTAATGGGCTCTGTCCCAAACCTCTCATCAAAACCACTGTGAATTATTTAATGTTGCCTCGGTGGGTCTTGGTCGCAAGACCATTCAGTCGAGAGACGCCCGCCAGAGGACCTCACAAATAAAACCATGTATCAAACAGTCTGAAATTTTGGGCGATACGAAAGTATCAAGAATCATACAAAACTTT
>amongsampleotu_955__clustering_97
CAAGGTTTCCGTAGGTGAACCTGCGGAAGGATCATTACAGAGTTAGGGTCTTCGGCTCGACCTCCCACCCCTTGTCGTTGAACACTTTGTTGCTTTGGCGGGACGCCTCCCAGGCCGCCGGTACGCCGCGAGCGCCCGCCAGAGGTTTTCCACAACTCTCTGATGACCGTCAGTCAGTCAA
>amongsampleotu_957__clustering_97
CAAGGTCTCCGTAGGTGAACCTTCGGAGGGATCATTATTGAGTTAGTTTGTTAGCAATAACAAAACTATTCATCACCTGATTATATCACTATGTTGCTTATGGCAAAATGTCCGCTGTTCTTATGGCTTCATTTTGCCAGCATATTTTCTCTCTGCTTTTCCAAAAGTCAGTACAAATTCAA
>amongsampleotu_959__clustering_97
CAAGGTTTCCGTAGGTGAACCTGCGGAAGGATCATTATCGAGTTTTGAATGGGTTGTCTGCTGGCTCGCAAGGGCATGTGCACGCCTGTCTCATCCACTCTCAACTTCTGTGCACTTTTCATAGGCCGGCTTGTGGGTGCGTTCGCGCACTTGTAGGTGTCGGGCTTATGCTTTACTACAAACGATTCAGTTTTAGAATGTCATACTTTGCTATAA
>amongsampleotu_961__clustering_97
CAAGGTTTCCGTAGGTGAACCTGCGGAAGGATCATTACAGTCGGGGGGTCGCCCCCATAAGAGATAACACCCTTGATTTTTGAGTACCTTTCTGTTTCCTCGGCGGGTCCGCCCGCCAATGGGGACCTCTCAAAACCTGTTTGCACTAGCAGTATCTTCTGATAAACAAAGCAAAA
>amongsampleotu_963__clustering_97
CAAGGTTTCCGTAGGTGAACCTGCGGAAGGATCATTACCGAGTCTCGAGGGGGTGACCCCTCGCACGCTCTCACACACACACCTGTGCACCCGTCGCGGGGTCTCCAAGGGAAGGCGGGGGGGGGGGACCCTGCGACTTTGTCGGACGCGC
>amongsampleotu_965__clustering_97
CAAGGTTTCCGTAGGTGAACCTGCGGAAGGATCATTAGTGATTTGGCCGAGAGGCCTTTATCCAATCCTCACACCTGTGAACACGTCGGTGGGCTCCGGCCCGCCGGTCTTTACAATACTATGTGTAATGAACGTCATGTAACATAAACAAAACAAAACTTTCAACAACGGATCTCTTGGCTCTCGCATCGATGAAGA
>amongsampleotu_967__clustering_97
CAAGGTTTCCGTAGGTGAACCTGCGGAAGGATCATTAGCGAATTTGGGATCTCAGATCCCTAACTTCCTAATTTCTACCCTGTGCATCGTGACCCTTTTTTGCGCTTTGCAAAATGAAAAAGTCTCGAATTGAAATTTATATAAAAAGCATAAAATGAAGCAACGGATCTCTTGGCTCTCGCATCGATGAAGAACGCAG
>amongsampleotu_969__clustering_97
CAAGGTCTCCGTTGGTGAACCAGCGGAGGGATCATTACAGAGTGTAAAAACTCCCAAACCACTGTGAACATACCACCGTTGCTTCGGCGGGACCGCCCCGGGCGCATCGTGCGCGCCCCGGAACCAGGCGCGCCGGGGGAAAACAAACCACTGTCTTTGCTGTGACATCTTCTGAGTGAACAAAACAAATGAATCAAA
>amongsampleotu_971__clustering_97
CAAGGTCTCCGTTGGTGAACCAGCGGAGGGATCATTACTGAGTATCTTACTCTCTAAACCCATGTGAACTTACCACTTGTTGCCTCGGCGGCAACGGCTCTGCAGGTCTTCCGGCCTACGGGGTTTGAGCCGCCGGTGGACATCTAAACTCTGTTTTATAGTGTCTCT
>amongsampleotu_973__clustering_97
CAAGGTCTCCGTTGGTGAACCAGCGGAGGGATCATTACCGAGTTTACAACTCCCAAACCCCTGTGAACATACCTTAACGTTGCCTCGGCGGATCAGCCCGCGCCCGGTAAAACGGGACGGCCCGCCAGAGGACCCCCAAACCCTACTGTATTTACAAGTGTCTTCTGAGTAAAAAAACAAACAAATCAAAACTT
>amongsampleotu_975__clustering_97
CAAGGTTTCCGTAGGTGAACCTGCGGAAGGATCATTATAGTCTAGTCAAACTAGTACTTTGTGCACATTCTGCGGTACATGTTTAAATCAATTATTGAGCCGCACATTCACTAATCTCATCAATCATAATAACTAAATAAAAAAAAAAACTCACAACAATGGATCTCTTGGCTCTGGCATCGATGA
>amongsampleotu_977__clustering_97
CAAGGTCTCCGTTGGTGAACCAGCGGAGGGATCATTACAGAGTTTAACAACTCCCAAACCCATGTGAATTTACCTATGTTGCCTCGGCGGAGCCTACCCTGTAGCCCGCCGGTGGAATTTCAAACTCTGTTATTTTAATGAAATCTGAGCGTCTTATTTAATAAGTCAAAACTT
>amongsampleotu_979__clustering_97
CAAGGTTTCCGTAGGTGAACCTGCGGAAGGATCATTATCGTTGGGCTTCGGCCCATTCGAGATAACACCCTTGCCTTTTTGAGTACCTTTTCGTTTCCTCGGCAGGCTCGCCTGCCAACGGGGACCCTTCAAAACGCTTTGTAGTACCTGTAACTGTCTGATACAACAAGCAAAAATCAAAACTTTCAACAACG
>amongsampleotu_981__clustering_97
CAAGGTCTCCGTTGGTGAACCAGCGGAGGGATCATTACTGAGTTATCTAAACTCCAAACCCTTTGTGAACCTTACCACAGTTGCCTCGGCGTGAGCTGCGGCTACCCTGTAGCTACCCTGTAGTCCGCGCTACGGCCCGCCGGTGGACCACTAAACTCTGTTTATGCTAGTGTATCTCTGAATATTTAGCGAA
>amongsampleotu_982__clustering_97
CAAGGTTTCCGTAGGTGAACCTGCGGAAGGATCATTATTAAATAGTTACTCCGGTAACTTTAATATTCCTAACACCTGTGCATTTTGTCGCTCCGGCGATATCATACAAACATCAGTGTAATGAATGTAAATTATTATAACAAATACAACTTTCAACAACGGATCTCTTGGCTCTCGCATCGATGAAGAACG
>amongsampleotu_984__clustering_97
CAAGGTTTCCGTAGGTGAACCTGCGGAAGGATCATTAACGAGTTTTGAAATGGGTTGTAGCTGGCCTCACGAAGGCATGTGCACACCCTGCTCATCCACTCTCATACCCCTGTGCACCTATTATAGGCTTGGTGGAAAGACTGGTGTCACAGCCAGTTGGAA
>amongsampleotu_986__clustering_97
CAAGGTCTCCGTAGGTGAACCTGCGGAGGGATCATTACAAGTGACCCCGGTCTAACCACCGGGATGTTCATAACCCTTTGTTGTCCGACTCTGTTGCCTCCGGGGCGACCCTGCCTTCGGGCGGGGGCTCCGGGTGGACACTTCGATCGATGTACAGCTACGTACGTC
>amongsampleotu_988__clustering_97
CAAGGTTTCCGTAGGTGAACCTGCGGAAGGATCATTATCAAATGTTACCTCTGGTAACTTTATAATCCCTTAACACCTGTGCATTTTGTCGCTCCGGCGATATCATACAAACATCAGTGTAATGAATGTAAATTATTATAACAAATACAACTTTCAACAACGGA
>amongsampleotu_990__clustering_97
CAAGGTTTCCGTAGGTGAACCTGCGGAAGGATCACTAGTGAAATGGCGCTCGCGTAGAGCTGCCCACTTCATCCTTACCCTGTGAAAACGGTCCCTTTTTTAAAACTCGAAAGTGACGAATGTAAACCATTTAAAACAACAAAACTTTCAGCAACGGA
>amongsampleotu_992__clustering_97
CAAGGTATTCGTAGGTGAACCTGCGTATGGATCATTATCGTTTCTTCCTTTATTACAACTTCGCACAATCATTTGTATTTTCATTTGATTGTGTCGCACCATTATGAAATGAACAAGTTATACTATATAACTTGTTCCAAACCTTTCCATTCAACAAAATTATTGTTGTTT
>amongsampleotu_994__clustering_97
CAAGGTTTCCATAGGTGAACCTGCGGAAGGATCATTATCGTATCTCTGGTGGTGTGGGTCCGCCCAGCTCTGGCCGTCAAAGCTGTGCAGCGGGATGCTCATGCTGCTCCACCCTTGCACACCCACTGTGAACCTTTACGGTAGGAGGGTGCCGGCGTGAGCCTGCACTCT
>amongsampleotu_996__clustering_97
CAAGGTTTCCGTAGGTGAACCTGCGGAAGGATCATTACAGAGTTCATGCCCGAAAGGGTAGACCTCCCACCCTTGTGTATTATTACTTTGTTGCTTTGGCGAGCCGCCTTCGGGCCTTGCGTGCTCGCCAGAGAATATCAAAACTCTTTTTATTATTGTCGTCTGAGTACTATATAATAG
>amongsampleotu_998__clustering_97
CAAGGTCTCCGTAGGTGAGTAACGAACCCGGACCCCCTCGACCCGTCCACGAGACTCGATGCTAACTAAATTTCAGGTGAACCTGCGGAGGGATCATTACAAGAGATAGGGCGGAAACGCCCGACCTCCAACCCCATGTTGCCCGACTCTGTTGCCTCGGGGGCGACCC
>amongsampleotu_1000__clustering_97
CAAGGTTTCCGTAGGTGAACCTGCGGAAGGATCATTAGTGAATGCCCTCACGGGCTTAACTATCCAACCAACCTCTGTGAACTGTCGCCCTCGGGCGCTTCTATAACAAACTATAACTGTCATGAACGTCGTATACAAAAACAAACACAACTTTCAACAACGGATCTCTTGGC
>amongsampleotu_1002__clustering_97
CAAGGTTTCCGTAGGTGAACCTGCGGAAGGATCATTACCGAGTACCGGGTCTTCCAGGCCCTTACTCCCACCCTTTGTGTACCTTACCACTATTCAGTTGCCTTGGCGGGTCGCTCCGGCCGCCCGCCAGGGGGACCGACCTTCAAACTCTGTCAACGGAGTCGTC
>amongsampleotu_1004__clustering_97
CAAGGTTTCCGTAGGTGAACCTGCGGAAGGATCATTATGAATCAGTAGCTTGCTACTGTGCTGGGGGAGATGGGAAAGTCCTGGCTGAGAAGCTAGTGTACCGGTACCTGCACCCCTATCTTACCCTTGTCTTTTGAGTACTTATGTTTCCTTGGTAGGCTTGCCTGCCAAAAGGACAAACTTGAAACCTTTTTTAAGTATCAATCAGCGTCTGATAATAAATTTAATATTTACAACTTTCAACAACGGATCTCT
>amongsampleotu_1006__clustering_97
CAAGGTCTCCGTAGGTGAACCTGCGGAGGGATCATTACAAGTGACCCCGGTCTAACCACCGGGATGTTCATAACCCTTTGTTGTCCGACTCTGTTGCCTCCGGGGCGACCCTGCCTTCGGGCGGGGGCTCCGGGTGGACACTTCAAACTCTTGCGTCTGAGCA
>amongsampleotu_1008__clustering_97
CAAGGTTTCCGTAGGTGAACCTGCGGAAGGATCATTAACGATTTAGTCAAAATCCTAAATCCCATCCACCTTGTGTGCATCTGTACCAAGTTTGATATCCTTGGAAAGGTCATCTTTATGTGCTTTCCAAGGAGGTTACACAGTCGATGTATTTTTTTACTGTCT
>amongsampleotu_1010__clustering_97
CAAGGTTTCCGTAGGTGAACCTGCGGAAGGATCATTAGAGAATTTGGACCGAAAGGTCTTATATAATCTATCCAAAACATCTGTGCACCTTTTTGCCTTCGGGCAAATAACAATACAAACTTGTTGTAATGAATGTAAACACTATTTGTAATCAAATACAACTT
>withinsampleotu_70__130531__A001__ITS1F
CAAGGTTTCCGTAGGTGAACCTGCGGAAGGATCATTAAAGAGTTAGGGTCTTCTAGGCCCGATCTCCCAACCCTTTGTTTACCAAACCATTTGTTGCTTCGGCGAGCCCGTCTCTCGGGACCGCCGAGGGACCTCCAAGGACCCCTGGCCCGTGCTCGTCGGTGGCCCCAACCTTTAAATTCTTAACTAAACGTGCCATGACTGAGTACAAATTTTTAATTAAAGCAAAACTTTCAA
>withinsampleotu_101__130531__A001__ITS1F
CAAGGTCTCCGTAGGTGAACCTGCGGAGGGATCATTACCGAGCGTGGGCCCCGTGCCCGACCTCCAACCCTTTGAAGTCACCAGCCTGTTGCCTCGGGGGTGACCCGGCCCTTTGGCGCCGGTGCCCCCGGAGGACCACTTCACTCTGCGTTCCTGTGTCGGAGTGAGAGGGACGAATTAATCAAAACTTTCAACAACGGATCTCTTGGTTCTGGCAT
>withinsampleotu_115__130531__A001__ITS1F
CAAGGTCTCCGTTGGTGAACCAGCGGAGGGATCATTACTGGAACGCGCCGCGAGGCGCACCCAGACACCCCTATGTGAACTCATACCTATCGTCGTTGCCTCGGCGCCGGCCGGGCTCCCACTGGAGCCCCCGCTGGTCCAAGCCAGTG
>dereplicated_492__130531__A001__ITS1F
CAAGGTTTCCGTAGGTGAACCTGCGGAAGGATCATTATTGAATGTTTGAAGTAGTTGAGCTGGTCTTAACGGACAAGTGCTTGCTGCTTCTATTCATCTTATCCACCTGTGCACTTATTGTAGAGCTTTGAAGAACGTCTTAGTTGACTCTAAGACCAGTAATCAGGTTCTATGTTATCTTATAAACTCTATGAATGTCTTGAATGTCTTTTATTGGGACTTTATTGACCCTTTAAACTTT
>dereplicated_669__130531__A001__ITS1F
CAAGGTCTCCGTTGGTGAACCAGCGGAGGGATCATTACCGAGTTTACAACTCCCAAACCCTTTGTGAACATTACCTATATGTTGCTTCGGCGGTGTCGCCCCGGGTGCTGCTTGCCCCGGAATCAGGCGCCCGCCGGAGGCCATCAAACTCTTGTTTTTTATTTACAGTATCTCTGAGTGGCGTAAGCCAAAATAAAAAAATAAATCAAAACTTTCAACAACGGATCTCTTGGTTCTGGCATCGATGAAGAACGCAGCGAA
>dereplicated_812__130531__A001__ITS1F
CAAGGTTTCCGTAGGTGAACCTGCGGAAGGATCATTACTGTATCGGGGTGCCCCCCCTCTCGCTCCGGCGGGTTGCGGGTGCACCTTACCTTACAACCCTTGTCTATGAGCACCTCTTGTTTCCTCGGCGGGTTCGCCCGCCAGAGGACCTACCTAAAACCCTTTGCAATACCTGCAG
>dereplicated_1023__130531__A001__ITS1F
CAAGGTTTCCGTAGGTGAACCTGCGGAAGGATCATTACCGAGAATCAAATCCTTACCGATTTGAACCTCCAACCCTTTGATTATATGACCTTTTGTTGCTTTGGTGAATGATCATCATATTATTCACCAACAGCCTAATCGATCGATGTACAGCTACG
>dereplicated_1182__130531__A001__ITS1F
CAAGGTCTCCGTTGGTGAACCAGCGGAGGGATCATTGCTGGAACTGTGTGGCTTCGGCCGCACACCCAGATACCCTATGTGAACTTATATCTCTCTTCGTTGCCTCGGCGCTCGCCGGGAGCTGGTGTGCTCTGCTCACCTCTCCCAGCCCCTCCCCCTCTACGGGGCGG
>withinsampleotu_70__130531__A002__ITS1F
CAAGGTCTCCGTAGGTGAACCTGCGGAGGGATCATTACAAGTGACCCCGGTCTAACCACCGGGATGCTCATAACCCTTTGTTGTCCGACTCTGTTGCCTCGGGGCGACCCTGCCTTCGGGCGGGGGCTCCGGGTGGACACTTCAAACTCTTGCGTAACTTTGCAGTCTGAGTAAACTTAATTAATAAATTAAAAACTTTTTAACAACGGATCTCTTGGTTCTGGCATCGATGAAGAACG
>withinsampleotu_204__130531__A002__ITS1F
CAAGGTCTCCGTAGGTGAACCTGCGGAGGGATCATTACACGAATGGAGCCCGTCGCCGCGAGGCGCGCGGGCGGTCCTCGGGGGCGACCCCGGGGATTATCCCATCCAAACCCCTGTGTCTTGACCTCGTTGCTTCGGGGGCGACCTGGCTTCTGGGCCGGGGCCCCCGATGGCACTCTTCTACAAACTCGTCGTATCTCGCGTCGGAGTCAAATACAA
>dereplicated_898__130531__A002__ITS1F
CAAGGTTTCCGTAGGTGAACCTGCGGAAGGATCATTAACGAGTTAGGGTTCTTTCGAGGCCCGATCTCCCAATCCTGTGTCTATTATACCTTTTTGTTGCTTCGGCGGACCCGTTGTGTGTGAGCACGACCGCCGGAGGGTTGACCCTCGGTCACTCTCTGGTCAGCTGTCCGTCGATGGCCCAACATTTCAAACTCTTGATGAAACATGTTGTCTAAAATTACAAACCAAAAATTAAAACAAAACTTTCAACAACGGATCTCTTGGTTCTGGCATC
>withinsampleotu_22__130531__A003__ITS1F
CAAGGTTTCCGTAGGTGAACCTTCGGAAGGATCATTACCGAAATGCAGCGGGTCGAGGCTTGCCTGGGCCCGCGTACATGCATTACACCCTTGACTTTGAGAACCGTACGTTTCCTCGGCAGGTTCGCCTGCCAGCGGGGACCCCCAATAAACCCTTTGCAGCTAAGCAGTGTTTGTCTGAAATGATTACACAAAAATCACAACTTTCAACAATGGATCTCTTGGTTCTGGCATCGATGAAGAA
>withinsampleotu_48__130531__A003__ITS1F
CAAGGTCTCCGTAGGTGAACCTGCGGAGGGATCATTACTGAGTGAGGGCTCATGCCCGACCTCCAACCCCATGTGAACTTCACTGTTGCTTCGGGGGCGACCCTGCCGTTCCGACGGCGAGCGCCCCCGGAGGCCATCAAACTCTGCATCTTTGCGTCGGAGTATTTCTTAATGAAACAAAACTTTCAACAACGGATCTCTTGGTTCTGGCATCGATGAAGAA
>dereplicated_89__130531__A003__ITS1F
CAAGGTTTCCGTAGGTGAACCTGCGGAAGGATCATTATCGAAAGTCGAGGTGTGGGTCATATTCCCCGCCTCTCTCCCTCATCCAAACACCTGTGAATCTACCTAGTTGCTTTGGAGGGTGTGTTTTGTTCCTGCCCCCGGGCAGCATCCAATCCCAAGGTTCTCCTCGAGAGCGCCCTCCAAAGGTTTCATCAAAAAACTATTTTTAATCGTATAC
>dereplicated_677__130531__A003__ITS1F
CAAGGTCTCCGTTGGTGAACCAGCGGAGGGATCATTACCGAGTTTACAACTCCCAAACCCATGTGAATCTTACCTTTTCGTTGCTTCGGCGGGATTGCCCCGGGCGCCTTTGGTGCCCCGGATTCAGGCGCCGCCGGGGGAAACAAACTCTTGTTTTATTAGTA
>dereplicated_803__130531__A003__ITS1F
CAAGGTTTCCGTAGGTGAACCTGCGGAAGGATCATTATCGAAAGTCGAGGTGTGGGTCATATTCCCCGCCTCTCTCTCTCAATCCAACCACTGTGAATCTACCTAGTTGCTTTGGAGGGTGTGTTTTGTTCCTGCCCCCGGGCAGCATCCAATCCCAAGGTTCTC
>withinsampleotu_24__130531__A004__ITS1F
CAAGGTTTCCGTAGGTGAACCTGCGGAAGGATCATTAACGAGTCTTGACTGGGTTGTAGCTGGCCTTCCGAGGCATGTGCACGCCCTGCTCAATCCACTCTACACCTGTGCACTTATTGTGGGTTTCGGATGGTGGAACAAGTCTTTATTGGCTTGTGAAGCA
>dereplicated_223__130531__A004__ITS1F
CAAGGTTTCCGTAGGTGAACCTGCGGAAGGATCATTACCGAGTGTTTGGGCGCCCCTTCTCGGGGTGTCCGTCCTCCCATCCGTGTCTATTTGTACCCTGTTGCTTCGGCGGGCCCGCCCTCTGTGGCCGCCGGGGGGCTTCCCTTGCCCC
>withinsampleotu_83__130531__A005__ITS1F
CAAGGTCTCCGTTGGTGAACCAGCGGAGGGATCATTATAGAGTATTTATACTCCCAAACCCATGTGAACCTACCACTGTTGCCTCGCGAACCGCCACCCTGTAACTACCCTATAGCCTAGCTATGTGGCAGCGGATCGCCGGTGGACTTTTAAACTATTGTTATTTTGGTGTTATCTGAGCGTCTTATTTTAATAAGTCAAAACTTTCAACAACGGATCTCTTGGTTCTGGCATCGATGAAGAACGC
>dereplicated_455__130531__A005__ITS1F
CAAGGTTTCCGTAGGTGAACCTGCGGAAGGATCATTAAAGAAAATCCGGTGAAGGAGACCGCAAGGTTTCCCGAGCCTGTTTCTCTACAACCCACCCCTTTGTGAACCAATGCGTGAGCTTAGTAGGAGGTGAGCCGCTCTTCACTGGGTGGCTCGCTTCTGGAAGGCTTGCGACTATCTACTATACACTCTTAGAAAGTCTCAGAATGTCACCTTTGCGTCTGACGCAATTAAAATACAACTTTCAGCAACGGATCTCTTGGCTCTCGCATCGATGAAGAACGCAGCAAA
>dereplicated_684__130531__A005__ITS1F
CAAGGTTTCCGTAGGTGAACCTGCGGAAGGATCATTATAGATTTAGCGAAAGCTATTTTATATTATCTACACCTGTGAACCATTACCTTCGGGTATTACAAACATATAACAGTAATGAATGTAACAACTATAACAAAATACAACTTTCAACAACGGATCTCTTGGCTCTCGCATCGAT
>dereplicated_1140__130531__A005__ITS1F
CAAGGTTTCCGTAGGTGAACCTGCGGAAGGATCATTATCAAGTATCGTTAGGCCTTCGGGTCGGACGTCCAACCCTCTGTTGAACTACCTGGTTGCTTTGGCGGACCCGCCCCTCGGGGCCGCTGGTGGCTGCTCTTACGCGCGGCACACCGGCCCGCGTCCGCCAATAGCCTACATAAACCCCGTTTTACAACGTGTCTTCTGAATTTTCTAGTTATAAATAAGCAAA
>withinsampleotu_31__130531__A006__ITS1F
CAAGGTCTCCGTTGGTGAACCAGCGGAGGGATCATTAAAGAGTTTACAAAACTCCCAACCCATGTGGACATACCTATAGTTGCCTCGGCAGGTCGCGGCTTACCCGGGACCTACCTACCCGGTAGGGCCTACCCGGTGCGGACGCGGTCAAGCCTGCCGGCGGAATACCAAACTCTGTTTACTATTGATTTCTGAAATCATA
>withinsampleotu_65__130531__A006__ITS1F
CAAGGTCTCCGTAGGTGAACCTGCGGAGGGATCATTACTGAGTGAGGGTTCAAAGCCCGACCTCCAACCCTTTGTGAACCAAACATGTTGCTTCGGGGGCGACCCCGCCGTTTCGGCGACGAGGCGCCCCCGGAGGCCTTTAAACACTGCATCAATGCGTCAGAGTTTTTATACAAATAAAACAAAACTTTCAACAACGGATCT
>dereplicated_512__130531__A006__ITS1F
CAAGGTTTCCGTAGGTGAACCTGCGGAAGGATCATTATCAATTCTCAACACGGGGGGCGTAGAAATACGCTTCCACGGTTGTTACACCCTTTGTCTTTTGCGTACTGTATGTTTCCTCGGTGGGCTCGCCCGCCGGCAGGACATTTCAAACCCATTGTAATTGCAATCAGCGTCAGAAAAA
>dereplicated_527__130531__A006__ITS1F
CAAGGTCTCCGTAGGTGAACCTGCGGAGGGATCATTACCGAGTGAGGGCCCCGGGCCCGACCTCCAACCCTCTGTGATTGAACCTTTGTTGCCTCGGGGGCCACCCGTCCGCGGGGCCCCCGGTGGACCTTTCACACACACTGCATCTGTACGTCGGTTTGTTTGATAAATTCAATCAAAACTTTCAACAACGGATCTCTTGGTTCTGGCATCGATGAAGAACGCAG
>dereplicated_19__130531__A007__ITS1F
CAAGGTTTCCGTAGGTGAACCTGCGGAAGGATCATTATGGGAATTCAACCGGCGAGGAGGGGGCTCCGGTCCCCTTTGAGCCGTTCACTTGCCTTCGCCCTTGTGCACTCTCGACGCCCCCCGAGACCCTTCGACGGTTCGACGGGCGGCATACGTTTCTCACACGCTCTTGGTGTTTTGGAAATTCTCGAGTCCCGGCTTTGGCCGGCGCTCGCTTAAGAAGTTAACAACTTTCAACAATGGATCTCTTGGCTCTCGCATCGAT
>withinsampleotu_21__130531__A008__ITS1F
CAAGGTCTCCGTTGGTGAACCAGCGGAGGGATCATTAGAAGAATAACTCTCTTCAAAACCTGTGGACCTATACCAGTTGTATTCAGCGCCGTTCTTTCGGCGGGCTCACCGCGGTTCCGGGCCACCCTCCGGGGGGGTTCCGGCGCCTAGGTGCCCGCCGGAGGCGGCGAAACCAAACCCTTACTGTATTTTCAGGCCTCTGTGATTAAAAAACAAATAAGTCAAAACTTTCAACAATGGATCTCTTGGTTCTGGCATCGATGAAGAA
>withinsampleotu_28__130531__A008__ITS1F
CAAGGTCTCCGTTGGTGAACCAGCGGAGGGATCATTATAGAGTGTAAAAACTCCCAAACCCATGTGAACATACCTACGTTGCCTCGGCGGGAGCCCTAGGCTTCCGCCGCAGGCCCCCTAAGCTCTGTTTTATCTTGGAACTCTGAATTCTAAAGCAAATAAGTTAAAACTTTCAACAACGGATCTCTTGGTTCTGGCATCGATGA
>withinsampleotu_97__130531__A017__ITS1F
CAAGGTCTCCGTTGGTGAACCAGCGGAGGGATCATTACAGAGTTTTAAACTCCCAAACCTATGTGAATCTACCTTTTGTTGCCTCGCGGGAGCTACCCTGTAGTGCCCGCCGGCGGACATTTTAAATTCTGTTAAACTTTGACATCTGAGCGTCTTATTTTAATAAGTTAAAACTTTCAACAACGGATCTCTTGGTTCTGGCATCGATGAAGAACGCAG
>withinsampleotu_102__130531__A017__ITS1F
CAAGGTTTCCGTAGGTGAACCTGCGGAAGGATCATTACACGATTTCGGTTTACACCGTTTTCATCCTATGTTTACACGTACCACATGTTTCCTCGGGGGGCTTGCTCCCCGTTAGGACACCCTATAAACCTTTTTGTAATAGCAATTAGCGTCTGAAAAATAAGTTAATTATTAAAACTTTCAACAATAGATCTCTTGGT
>withinsampleotu_144__130531__A017__ITS1F
CAAGGTTTCCGTAGGTGAACCTGCGGAAGGATCATTAGTGATTTGGCCTCCTGGCCTCTGATCAAAAAATCCTCACACCTGTGAACTCGTCGGTGGGACTCGTCCTGCCGGTCTTTACAACACTATGTGTAACGAACGTCATGTATCTTAATGAAACAAAACTTTCAACAACGG
>withinsampleotu_157__130531__A017__ITS1F
CAAGGTTTCCGTAGGTGAACCTGCGGAAGGATCATTACCGAATCGTCAACACGAGTTGTTGCTGGCCCTTCAAATGGGGGGCATGTGCACACTCTGTTCACACATCCACTCACACCTGTGCACTTTCTGTAGTTCTATGGTCAGGGAGACCTCGTCTTCCCTCTGTAGTTCTATGTTTTTACACATACACTGTAATGAAGTCTCATGGAATGTATGCCGCGTTTAACGCAATAAAGTACAACTTTCAGCAACGGATCTCTTGGCTCTCGCATCGA
>withinsampleotu_173__130531__A017__ITS1F
CAAGGTTTCCGTAGGTGAACCTGCGGAAGGATCATTAGCGAAATCCAAAAGGTTGGTGTCTCGACGCTTAACGGGTCGGGCCCTTCCGTCACCTCTCACACCTTTGTTGAACAGTCGGGGGTTGGTTAACGCCTTCCCTCACCTTTTAAAACTCTAAAAGTCTCAGAATGAAGTTATGGTGAAAACCAAAAACACAATTTTCAACAACGGATCTCTTGGCTCTCGCATCGATGAAGAA
>withinsampleotu_198__130531__A017__ITS1F
CAAGGTCTCCGTTGGTGAACCAGCGGAGGGATCATTACAGAGTTGTAAAACTCCCAAACCCATGTGAACATACCTGTTGCCTCGGCGGCCTACCTGGTCGGCTACCCTGTAGCTACCCTGTAGTCCGCCGGCGGATTTTCAAAAACTCTTGTTTTCAGTTGTAT
>dereplicated_425__130531__A017__ITS1F
CAAGGTTTCCGTAGGTGAACCTGCGGAAGGATCATTAATGAAATGCAAGGGCGTCCTTTTTAGGAGTCCGACCCATTATCATCTCACACTGTGCACATAACTACTTTATACACCTTTTTAACACAATAAGTCTAGAATGTAATCAGCTCTTAAATGAGTATAAAAGTTAATACAACTTTCGGCAACGGATCTCTTGGTTCCCGCATCGATGAAGAACGCA
>dereplicated_703__130531__A017__ITS1F
CAAGGTTTCCGTAGGTGAACCTGCGGAAGGATCATTACTGAATCGTCGGCCCTCGGGCCTTCCATTCTTCCACCCCTCCTGTGAACCAACGGGTCGCGGCGTTTTAGTAGCGGGTGCCCGAGAGGGCCCTTCGAAAGCCGCCCGGCCTACATTTTATACAAACTCGATAGTCTCAGAATGTGAACCTTGCTTAACCGCAATTTAATACAACTTTCAGCAACGGATCTCTTGGCTCTCGCATCGAT
>dereplicated_836__130531__A017__ITS1F
CAAGGTCTTCGTAGGTGAACCTGCGGAGGGATCATTAGTGAATTACTTTCGGTCTTTGGCGTCCTAACCCGACCCATTGACCTATTCACTCATTTTCAAACACTGTGAACTTGATCGCCGGGATTGACGCAAGTCGATCTCAGCCTTAACCTTTTTAACCCTTGTGTATTCAAACAAGTGATGTTGTTATATTTTGATAAAGAAAGTTAAAACTTTCAGCAATGGATCTCTTGGCTCTCGCATCGATGA
>dereplicated_912__130531__A017__ITS1F
CAAGGTTTCCGTAGGTGAACCTGCGGAAGGATCATTAATGAATGCCAGGACGCTCTTCTTAGAGGTCCGACCCATTTCATTTCACCCTGTGCACACACTATTTTACACGTTTTAAACTCGAAGTATTGGGATGTAATAGTCTCTTAGATGAGCATAAAATTATACAACTTTCGGCAACGGATCTCTTGGTTCCTGCATCGATGAAGAACGCAGCAAA
>dereplicated_1231__130531__A017__ITS1F
CAAGGTCTCCGTTGGTGAACCAGCGGAGGGATCATTACTGAGTTGAAAGACTCCCAAACCACTGTGAACCTTACCTATCGTTGCTTCGGCGGACCCGCCCCGGCGCTCTCGCGACCGGACCACATGGCGCCCGTCGGGGGAAACACAAACTCCCTGAATCTCTGTGGATTATCTGAGTGGCGAAAGCACAAATACAATCAAAACTTTCAACAACGGATCTCTTGGCTCTGGCATCGATGAAGA
>dereplicated_1360__130531__A017__ITS1F
CAAGGTTTCCGTAGGTGAACCTGCGGAAGGATCATTAAAGAATTCAGGCTTCACGGCCTTATTCTCAACCCTTATGTATGCCTAACTTTGTTGCTTTGGCCGCTCTCAAGGCGGCCAGAGGATCTAAACTCTTGAATCATTGCTGTCTGAGTTACTATATAATAGTTAAAACTTTCAACAACGGATCTCTTGGTTCCAGCATCGATGAAGAACGC
>dereplicated_1524__130531__A017__ITS1F
CAAGGTCTCCGTAGGTGAACCTGCGGAGGGATCATTACTGAGTGAGGGTGTTCACATCCGACCTCCAACCCTTTGTCGTACAACCTTCGTTGTCTCCTGGGGGTTTCCCCAACTTCCTGGGACCCCCAGAGGACCACTATATTCTGTCTTTATGCGTCAGAGTTTTATGATCAAATGAATCAAAACTTTCAACAACGGATCTCTTGGTTCTGGCATCG
>dereplicated_1534__130531__A017__ITS1F
CAAGGTCTCCGTAGGTGAACCTGCGGAGGGATCATTACAGAATTAGTCGGAAACGGCGAATTCCAACCCGTGTTTACATATCGTTGCCTCGTGGGTGACCACGATGGATTTTAAACTCTTGTTTATACTTGTCTGAGTCATTGGGAATTATAAAACTTTCAACAACGGATCTCTTGGTTCTGGCATCGATGAAGAA
>dereplicated_1654__130531__A017__ITS1F
CAAGGTCTCCGTAGGTGAACCTGCGGAGGGATCATTACCGAGTGAGAGCCTCCGGGCCCGACCTCCAACCCTTTGTGATTGAAACCATGTTGCCTCGGGGGCGACCCGGCCCCGTCGGCGGGGCCCCCGGTGGACCATTCATTAAAACTCTGCGTCTTTGCGTCGGGTATAATAAAGTAAATCGTTAAAAACTTTCAACAACGG
>dereplicated_1763__130531__A017__ITS1F
CAAGGTTTCCGTAGGTGAACCTGCGGAAGGATCATTATCGAAACACCAAGCGAAGGTTGTTGCTGGCCCGTCGAAAGGCATGTGCACGCCCGAGCCGTTTCATCCACACACACCTGTGAACTCGCCGTGGGTCTTTGGGAAACCGAAGGCCTGCGTCTTTTTTACCAACCACTATGTCTTAGAATGTATATGAAAAGCCTCGCAAGAGGTATAAATGCATATAACTTTCAACAACGGATCTCTTGGCTCTCGCATCGATGA
>dereplicated_1790__130531__A017__ITS1F
CAAGGTCTCCGTTGGTGAACCAGCGGAGGGATCATTAAAGAGTTATACAACTCCTAAACCCATGTGAACATACCTTACGTTGCCTCGGCAGGTCGCGCTTACCATGTAGCGCCCTACCCTGTAGGGCCTACCCGGGAGGCGCGGGTAACCCTGCCGGCGGCCCACGAAACTCTGTTTACCATTGAATTCT
>dereplicated_1918__130531__A017__ITS1F
CAAGGTCTCCGTAGGTGAACCCGTCGGAGGGATCATTACAAGTGACCCCGGTCTAACCACCGGGATGTTCATAACCCTTTGTTGTCCGACTCTGTTGCCTCCGGGGCGACCCTGCCTTCGGGCGGGGGCTCCGGGTGGACACTTCAAACTCTTGCGTAACTTTGCAGTCTGAGTAAACTTAATTAATAAATTAAA
>dereplicated_1936__130531__A017__ITS1F
CAAGGTCTCCGTAGGTGAACCTGCGGAGGGATCATTAACCGAGCGAGGGCGCGCAAGCGCGCCCGACGACCTCCCCACCCTTTGATGTTACCATCTCTGTTGCCTCGGGGGCGACCGGCCTCCGCGCGGGCCCGGCGGGCACCTTCACTCTGCGTCTTTGCGTCGGAGTC
>dereplicated_2182__130531__A017__ITS1F
CAAGGTTTCCGTAGGTGAACCTGCGGAAGGATCATTATCGAGTTTTGAAGTGGGCTGCTTGAGCTGGCACGCAGGTGCTCAGCGGCTCCGCTCTCATCCACTCAACCCCTGTGCACCTTGAACGAGAGTCGGTCCCGATGCTGCATAGCAGAAGGGCTATTCTTGTTTCTTACAAACTCTTTATATTGTCTTGTAATGCATTGCCTCTTTGTGGGCGAAATGTTAATATAACTTTCAACAACGGATCTCTTGGCTCTCGCA
>dereplicated_2286__130531__A017__ITS1F
CAAGGTTTCCGTAGGTGAACCTGCGGAAGGATCATTACCGAGTTATGGGTCTACAGTATGGCCCCTCTCTCCAACCCTTTGCTTACCTGACCTCTGTTGCTTCGGCGGACCCGTCTCGCAAGAGACCGCCGGAGGGTTCACCCCCTCTGGCCAGCGTCCGTCGATGGCCCTTATAAACTCTTAATAAATATGTCATGTCTAAGTATAAACTTAATTAAAATAAAACTTTCAACAACGGATCTCTTGGTTCTGGCATCGATGAAGAA
>dereplicated_2349__130531__A017__ITS1F
CAAGGTTTCCGTAGGTGAACCTGCGGAAGGATCATTATTGAATGTTTGAAGTTAGTTGAGCTGGTCTTAACGGACATGTGCTCGCTGCTTCTATTCATCTTATCCACCTGTGCACTTATTGTAGAGCTTTGAAGAATGCCTTGGTTTTACATCGGGGTTAGTATTCAGGTTCTATGTTTTCACAAACTCTATGAATGTCTTGAATGTTTTTTTACTGGGACTTAATTGGCCCTTTAAACTTTTGTACAACTTTCAGCAACGGATCTCTTGGCTCTCGCATCGATGAAGAACGCAGCAAA
>dereplicated_2352__130531__A017__ITS1F
CAAGGTTTCCGTAGGTGAACCTGCGGAAGGATCATTATTGAAATAAACCTGATGGGCTGTCGCTGGCTCTCTAGAGAGCATGTGCACGCCTTGTCATCTTTATATCTCCACCTGTGCACTTTCTGTAGACCTTTCCAGGTCTATGTTGCTTCATTTACCCAATGTATGTTAATAGAATGGTTGTCCTATGAAATATAATACAACTTTCAGCAACGGATCTCTTGGCTCTCGCATCGATGA
>dereplicated_2360__130531__A017__ITS1F
CAAGGTTTCCGTAGGTGAACCTTCGGAAGGATCATTACTGTTTAACGTTCTCCCTCCCCCCCCCAAAAGGGGGGGGGTGTGGCCTGCGTTTACACCCTTGAATTTGAGCACCTTTTGTTTCCTCGGCGGGTCCGCCCGCCAGCGAGGACCCCCATGAACTCTTTGTACTAGCAATCTTTGTCTGAAATACAAACAATAATCAAAACTTTCAACAATGGATCTCTTGGTTCTGGCATCGAT
>dereplicated_2369__130531__A017__ITS1F
CAAGGTTTCCGTAGGTGAACCTGCGGAAGGATCATTAAAGATTCGGGTCTCGGCCCAACCTTTCATCGGCTGTGCGCTCCGGCTGCACGCCGTTGGATAACCTTCACACCTGTGCACCTTTTCGGTTGCGGCGCTTCACGGTGTCGCTTCCGCTTTACATTTAACTACCGAGTCCAGAATGTAATAAACTTTAAAAGTAACAACTTTCAACAACGGATCTCTTGGCTCTCGCATCGAT
>dereplicated_2430__130531__A017__ITS1F
CAAGGTCTCCGTTGGTGAACCAGCGGAGGGATCATTACCGAGTTCTTCTTACTCGAAACCCTTTGTGAACCTTTATACCCGTTGCTTCGGCGGCGCCGAGCTCCCGCGAGGGAGGGAGGCGCCCGCCGGTGTATTCAGAATCTCTGTTTGAACCCGACGTTACCTCTGAGTGTTCTAAGCGAACTGTTAAAACTTTCAGCAACGGATCTCTTGGCTCTAGCATCGATGAAGAACGCAGTGAA
>withinsampleotu_27__130531__A018__ITS1F
CAAGGTTTCCGTAGGTGAACCTGCGGAAGGATCATTAATGAATTACACGACAAGGTTGTCGCTGGCCTTCTCAGGCATGTGCACGCCTTGCTCAATTCATCCACTATACCTCTGTGCACTCTTCATAGGTTGGCTTATGTAAAGAGTCGTTCGCATGAATGGCTTGGGCCTCTCTATGCATTATACAACTTTATTGTTATAGAATGTTACTTGCGATAATAACGCATTAAATACAACTTTCAGCAACGGATCTCTTGGCTCTCGCAT
>withinsampleotu_59__130531__A018__ITS1F
CAAGGTTTCCGTAGGTGAACCTGCGGAAGGATCATTACAGAATGCGGCTTCGGCCAATTTCCAACCCCTGAATACTGTTACTATGCTTCGATGCTTTGGCGTCGGCGCCTACAAACTATGAAACTTGTTGTCTTAGCACAAAGCGAATTATGAAAACTTTCAACAACGGATCTCTTGGTTCCCGCATCGA
>withinsampleotu_94__130531__A018__ITS1F
CAAGGTTTCCGTAGGTGAACCTGCGGAAGGATCATTAAAGAGCAAGGGCCCGCAAGGGCCCGACCTCCCCACCCTGTGTCGTCGCAAAACATGTTGCCTCGGCGGACCCGACGGCCGAAACCCCCCACCCCCCAAGGTGGGGGTCCGGGCCGCGTCCGCCGTGGGATCTCATCAACCCTGTCTAAACCGTGTGGTCGGAGAGGATTATAACAGATCAAAACTTTCAACAACGGATCTCTTGGTTCTGGCATCGATGAAGAACG
>withinsampleotu_116__130531__A018__ITS1F
CAAGGTCTCCGTTGGTGAACCAGCGGAGGGATCATTACTGAGTATACTACTCTAAAACCCCTGTGAACATACCTACTGTTTCTTCGGCGGGAGTGCCCCGGGCCCTGTGGCTCGGAACCAGGCGCCCGCCGAGGGAAATCCAAACTCTTGTTTTTATAAAGCATTATCTGAGTATCATAAACAAATAAATCAAAACTTTCAA
>dereplicated_398__130531__A018__ITS1F
CAAGGTTTCCGTAGGTGAACCTGCGGAAGGATCATTACCGTGGGGGCCTCGCGGCCCCCGCTGAGATTGCACCCACTGTCTTTGGCGCACCGTACGTTTCCTCGGCAGGCCCGCCTGCCAACGGGGACCCGAACCAAACCTCCTTGCAATTGCAGTAAACGTCTCAAACCAACAAATCAAAACTTTCAACAACGGATCTCTTGGTTCTGGCATCGATGAAGAACGCAGCAAA
>dereplicated_704__130531__A018__ITS1F
CAAGGTTTCCGTAGGTGAACCTGCGGAAGGATCATTAACGTATCCCGACGGGGTTCGGTGCGCCCTGCTCCGGTCCAAACGGCCGTGCAGCGGGCTCCCGTCCCCGTCCCCTCTCACAAACCCACCGTGAACCTTCACGGCTGAAGGGAGGCGACTCCCCGAGGCCGCAT
>dereplicated_839__130531__A018__ITS1F
CAAGGTTTCCGTAGGTGAACCTGCGGAAGGATCATTAACGAGTATGGGTCCCACGGGCCCGAACTCCCACCCCATGTTGTCGCGAACTTACGTTGCCTCGGCGGGCCCGCCTCGCGGCCCCCCCGGCCCCCAGGTCGGGGCAGCGCCCGCCGACGGTCTACACTCACAACTCTCATGTTTGACAGTGAAGTCCGAGCAAAAATTCTTAATGAATCAAAACTTTCAACAA
>dereplicated_1047__130531__A018__ITS1F
CAAGGTCTCCGTTGGTGAACCAGCGGAGGGATCATTGCTGGAACGCGCCCCAGGCGCACCCAGAAACCCTTTGTGAACTCATACCTACTGTTGCCTCGGCGCTAGCTGGCCCCTGTGGGGCCCCCCGGGGACGGGGGAGCGGCGCGCCGGCGGCCAACCAAACTCTGTTTCTTGGTGAATCTCTGAGTTAAAAAAAAAAATGAATCAAAACTTTCAACAACGGATCTCTTGGTTCTGGCATCG
>dereplicated_1055__130531__A018__ITS1F
CAAGGTCTCCGTTGGTGAACCAGCGGAGGGATCATTATCGAGTTACCAAACTCCAAACCATTGTGAACATACCATCGTTGCTTCGGCGGACCCGTCCCGGGCGCGCGCTCGCCGCGTGACCCGGACCCAGGCGGCCGCCGGGGGACCCAAACTCCTGTATTTTCAGAGTATCTTCTGAGTGGCATAAGCAAATAAATCAAAACTTTCAGCAACGGATCTCTTGGCTCTGGCATCGATGAA
>dereplicated_1207__130531__A018__ITS1F
CAAGGTTTCCGTAGGTGAACCTGCGGAAGGATCATTAATGGATTGGGACGCAAGTCCCGAATTCTCATCCTTACCTCTGTGCATTTGTTTTAGTTTCTTTGGCTGGGCCCGTTTCGGCTCTGAAATCTTCCCCTCCGGGAGGGTTTTTGGAGAGTCTCCGCCAAG
>dereplicated_103__130531__A019__ITS1F
CAAGGTCTCCGTTGGTGAACCAGCGGAGGGATCATTATAGAGTTGTTAAAACTCCCAAACCCATGTGAACTTACCATTGTTGCCTCGGCGGGACCTACCCTGTACCTACCTAGAGCCCTTAAAAACGCTCGAAGGGACAGGTTACCCTGTAGCGGACCGCCGGTGGATTTCAAAACTCTGTTATTTCAGTGTCATCTGAGCGTCTTATTTTAATAAGTCAAAACTTTCAACAACGGATCTCTTGGTTCTGGC
>dereplicated_394__130531__A019__ITS1F
CAAGGTTTCCGTAGGTGAACCTGCGGAAGGATCATTAGAAGAAGAAAAGATCGATCCCGACGAACGTGGGGGGACGATCGAGTCCATATCCACCCCCGTGTGCACTCATCGACCGTTTGCTTTGGCAGGAAAGGAGCCTTCGATCCGGAGGCGCCGGGAGGACATACGTATACGTGTGCGTGTGTGTGCGTG
>dereplicated_515__130531__A019__ITS1F
CAAGGTTTCCGTAGGTGAACCTGCGGAAGGATCATTAGTGAACGCCCTCACGGGCTCTAAACTATTCCACAACCTCTGTGAACTGTTTGCCCCTCGGGGCTTTTTACAAACATCTGTGTAATGAACGTATAAACATTAACAAAATAAAACTTTCAACAACGGATCTCTTGGCTCTCGCATCGATGAAGAACGTA
>withinsampleotu_90__130531__A022__ITS1F
CAAGGTTTCCGTAGGTGAACCTGCGGAAGGATCATTACAGAGTAAGGGTCTATGGCCCGATCTCCAACCCCTTGTTGTTAAACACTCTGTTGCTTTGGCGGGACGTCTCCGACCGCCGGCCACGCCGCGAGCGCCCGCCAGAGGTTTTACCCAACTCTCTCATGACCGTCAGTCAGTCATATCAAATGAATCAAAACTTTCAACAACGGATCTCTTGGTTCTGGCATCGAT
>withinsampleotu_142__130531__A022__ITS1F
CAAGGTTTCCGTAGGTGAACCTGCGGAAGGATCATTACCGAGTTGATTCGAGCTCCGGCTCGACTCTCCCACCCTCTGTTTACCTACCTCTGTTGCTTTGGCGGGCAGGCCCCCGGGCCCCCGCCAGAGGAATTCAAAACTCCAGTCAGTGAACGTCTCAGTCTGAAAAACAAGTTAATAAACTAAAACTTTCAACAACGGATCTCTTGGTTCTGGCATCGATGAAGAACGCAG
>withinsampleotu_150__130531__A022__ITS1F
CAAGGTTTCCGTAGGTGAACCTGCGGAAGGATCATTACAAGAACCGGGCCTTCGGGCTCGATCCTCTCACCCCATGTCGACGTTTTGTCTCCAGTTGCTTCGGCGTGTATTGTCCGGGACTTTTTTAGCCCCTGGGCCAACGCCGGTGGAT
>withinsampleotu_195__130531__A022__ITS1F
CAAGGTCTCCGTAGGTGAACCTGCGGAGGGATCATTACCGAGTGAGGGCTCCGCGCCCGACCTCCGACCCCATGCGGTCGCATCAGACGATTCGTGCCTCGGGGGCGACCTCCGGGCCCCCCGCGGACGCAGCACAACGCGTATGAACCGTCGTCGCGTCACGAAACAAATGAAGCAAAACTTTCAACAATGGATCTCTTGGTTCTGGCATCGATGAAGAACGCAGC
>dereplicated_557__130531__A022__ITS1F
CAAGGTTTCCGTAGGTGAACCTGCGGAAGGATCATTAGAGAAATTGTGCCCAACTCTCTATTCCACCCCATTTGTGAACTCTCGCGTGAGTTAGTACCGGGCCGCAAGGCCTCGAACGCTCGCGTATATCTACCATATACCCTTTGCAAGTCTCAGAATGTACACTGCGTTAACTCG
>dereplicated_1006__130531__A022__ITS1F
CAAGGTCTCCGTAGGTGAACCTGCGGAGGGATCATTACCGAGTGAAGGGGGCTCCGGCCCCCGACCTCTCAACCCTTTTGTCGGACCAACTTTGTTGCCTCGGGGGGCGACCCGGACGCCGTCGGGCGTCGGGCACCCCCGGAGGGCCCAATCCAACTCTTGCATCCTTGCGTCGGAGTATTGAAAGCAAATCAATCAAAACTTTCAACAACGGATCTCTTGGTTCTGGCATCGATGAAGAACGTA
>dereplicated_1450__130531__A022__ITS1F
CAAGGTTTCCGTAGGTGAACCTGCGGAAGGATCATTATCAAACAGCGGCCTTCGGGCCTTGCTGCACCCTTGTCTTTTGCGTACCGTATGTTTCCTCGGCGGGCTTGCCTGCCGGTTGGACATTATCAAACCTTTTTGTAGTTGCAATCAGCGTCAGAAAACAAATAATTATTACAACTTTCAACAACGGATCTCTTGGTTCTGGCATCGATGAAGAACGCAGCAAA
>dereplicated_1802__130531__A022__ITS1F
CAAGGTTTCCGTAGGTGAACCTGCGGAAGGATCATTACAGAGTTAGGGCCTCTTTCAGAGCCCGACCTCCAAACCCGTGTCTACCTTACCTATGTTGCTTCGGCGAGCCCGCCTCGAAAGGGGCCGCCGGAGGGGTCGACCCCCCTCTCGGCCAGTGTTCGTCGGTCGCC
>dereplicated_1920__130531__A022__ITS1F
CAAGGTCTCCGTTGGTGAACCAGCGGAGGGATCATTACAGAGTTTTCTAAACTCCCAACCCTATGTGAACTTACCTTTGTTGCTTCGGCGGCGGAGGCTACCCTGCGGGAGAATACCACTTAGTGGTTACCCTGTAGTTTCAGGTACATCAGCTACCCGGTA
>dereplicated_2127__130531__A022__ITS1F
CAAGGTTTCCGTAGGTGAACCTGCGGAAGGATCATTATTGAATAGGCTCATACACCGTGAACCCGCGATGGCTATACACACTACTATTGTTGTACTTGAATGTCAGTTACTTGTAACAAATATAACTTTCAACAACGGATCTCTTGGCTCTCGC
>withinsampleotu_45__130531__A023__ITS1F
CAAGGTCTCCGTTGGTGAACCAGCGGAGGGATCATTAAAGAGTTATACAACTCCTAAACCCATGTGAACCTACCTTTGTTGCCTCGGCAGGTCTGCAGCTTACCCTGTGAGACCCTACCCTGTAGGGACCTTACCTGGTAGTTGCAGGTATAACTTGCCGGTGGTCTACTAAACTCTGTTTACTATGTTATTCTGAATAATATAACTAAATAAGT
>withinsampleotu_105__130531__A023__ITS1F
CAAGGTTTCCGTAGGTGAACCTGCGGAAGGATCATTAATGAATTTTGCACGATTAGAGTTGAGCTGGTTAACCTAGTTAACAAGTGCTCATTCTAATTGACAAATCCAATCATTATTTAACACCTGTGAACTTATCTATTATAAACATTATAATATGTCATTGGAACGTTTGATTATAATAAGTTAATACAACTTTCAACAACGGATCTCTTGGCTCTCGCATCGATGAAGAACG
>withinsampleotu_145__130531__A023__ITS1F
CAAGGTCTCCGTTGGTGAACCAGCGGAGGGATCATTACAGAGTTGCAAAACTCCAACCATCGCGAACGTACCTCTTGTTGCTTCGGCGGTCGGCCCCTGGGAGGGGCCGCAACCCGCGAGGGTGGCCGCCGGGGTGACGCCCCAAACTATTGTCATCAGTGGTCTCTGAG
>dereplicated_251__130531__A023__ITS1F
CAAGGTCTCCGTTGGTGAACCAGCGGAGGGATCATTACAGAGTTATCTAACTCCCAAACCCATGTGAACTTACCATTTGTTGCCTCGGCGGAGCCTACCCTGTAGCATGCCTACCCTGTAGTGCCCCGCCGGCGGACCTTTAAACTCTTGTTAATTTTATGACATCTGAGCGTCTTATTTTAAATAAGTCAAAACTTTCAACAACGGATCTCTTGGTTCTGGCATCGATGA
>dereplicated_936__130531__A023__ITS1F
CAAGGTTTCCGTAGGTGAACCTGCGGAAGGATCATTACACAATTTGGCCGTAACAAGCCTCAACCCTTCTCTACGCGCACCTTTACATTCTCCCTCGGCGGGGTAACGCCCGCCGTCGGAACCAACAAACCCCTTTTGCATCTAGCATCCTACCCGTTCAGATAAAAACTTAATAGTTACAACTTTCAACAATGGATCTCTTGGCTCTGGCATCGATGAAGAACGCAGTAAA
>dereplicated_1164__130531__A023__ITS1F
CAAGGTTTCCGTAGGTGAACCTGCGGAAGGATCATTATCGTAGGGACCCGTCCCTATCGAGATAGCACCCTTTGTTCATGAGTACCATCCGTTTCCTCGGCAGGTCTGCCTGCCGCCAGGACCTTACAAAACCCCATTGTCGTAGCAGTGTCGTCAGAAACATAAAAACTATTTAAAACTTTCAACAACGGATCTCTTGGTTCTGGCATCGATGA
>dereplicated_1502__130531__A023__ITS1F
CAAGGTTTCCGTAGGTGAACCTGCGGAAGGATCATTACCGTGAAGCGGCCCGGCCTCGCCGGGCAAGCTTAACCCTCTGTCAACGCACCGGTTGCTTCGGTGGGCCGCCCGCCTCCTGAGAGATCAGGGACGGCCGCCAGCCGCCATTGTGCGGCCGGCGAGTGCTCACCGGAAGACCGCCAGACG
>dereplicated_1712__130531__A023__ITS1F
CAAGGTCTCCGTTGGTGAACCAGCGGAGGGATCATTATAGAGTTATAAAAAACTCCCAAACCCATGTGAACTTACCTTTGTTGCCTCGGTGGGACCTACCCTGTAGCTACCCTGTACCTACCCTATAGCTACCCTATAGCGAAGGTGGGAACCTACCCTGTAGCGGACCACCGGTG
>withinsampleotu_24__130531__A024__ITS1F
CAAGGTCTCCGTAGGTGAACCTGCGGAGGGATCATTAACGAGCGAGGGCCCTCGGGTCCGACCTCCAACCCTCTGTCGTCCGACTCTGTTGCCTCGGGCGCCGCCGCTCACGCGGCCGCCCGACGGACCATTCAACTCTGCATCTTTGCGTCGGAGTCTCAATGCAAATTGAACTAAAACTTTCAACAACGGATCTCTTGGTTCTGGCATCGATGAAGAACGC
>withinsampleotu_76__130531__A024__ITS1F
CAAGGTTTCCGTAGGTGAACCTGCGGAAGGATCATTATCGAGTTAGGGTTCCGTTTCGGGCCCGATCTCCAACCCTTGTGTCTACCAAACCACGTTGCTTCGGCGGGCCCGCTCCTCTGGGAGCCGCTGGAGGTCTCTCTCTGGAGCCTCTGGCCCGTTGCCCACCGGTGGCCCCAATCCAAAATTCTTGATGAAAATTGTGTCGTCTGAGTATACATGATAATTAA
>dereplicated_520__130531__A024__ITS1F
CAAGGTCTCTGTAGGTGAACCTGCAGAGGGATCATTACCGAGTTCCGGGTTCTTTCATTAGGCCCGATCTCCCAACCCTATGTTTAATATACCTTGTGTTGCTTCGGTAGGCCGGGTCACTCGACCTGCCGGAGGGCCGTCAAACGCCCCCCGGAGAGTGCCTACCGATCGCCTCCAACTTCAAATTCTTAACTAAACATGTATTTGTCTAAGTAAAACTTTGCAATAAAAACAAA
>dereplicated_960__130531__A024__ITS1F
CAAGGTCTCCGTTGGTGAACCAGCGGAGGGATCATTGCTGGAACGCGCCCCGGCGCACCCAGAAACCCTTTGTGAACTTATACCTTACTGTTGCCTCGGCGCAGGCCGGCCTCGAAGCTGAGGCCCCCCGGAGACGGGGAGCAGCCCGCCGGCGGCCAACTAAACTCTTGTTTCTACAGTGGATCTCTGAGTAAAAA
>withinsampleotu_30__130531__A025__ITS1F
CAAGGTTTCCGTAGGTGAACCTGCGGAAGGATCATTATCGAGGGGGGGCTCTCGGCCCCAACGTCCTAACCCGGTGTCTACCAACGCTCGTTGCTTCGGCGGGTCGAGCCCCGACGCTCCGCCGGCCTCGTGCTGGCGAGCGCCCGCCGAAGGAATTTTTTTCAAACACTGAATTTTCGTCTGAAACTGTTCAGAGCGAAACTCGAAAAAACTTTCAACAATGGATCTCTTGGCTCTGGCATCGATGAAGA
>withinsampleotu_41__130531__A025__ITS1F
CAAGGTCTCCGTTGGTGAACCAGCGGAGGGATCATTACGAATGGTCGAAAGACTCGAAAACCTACCGTGCTCCCTACGTGGAAAACATCGCGAGCCCCCCGGGGCATGAGAAATCTGAGAAGTTGAACTGCGCCCCGGCGCATGACAAAGCAAAGAATTACAACCCATAACAATGGATCTCTTGGCTCTGGCATCGATGA
>withinsampleotu_52__130531__A025__ITS1F
CAAGGTTTCCGTAGGTGAACCTGCGGAAGGATCATTACCGAGTTAGGGTCCTCTGGGCCCGACCTCCAACCCTTTGTCTACCTTACCTCTTGTTGCTTCGGCGGGCCCGTCAGTCCCCTTCTTTTAGGGGCGACCGCCGGAGGGTCATCCCCTCTGGCCCGCGCCCGCCGGTGGCCTTTAACAAAAACTCTTGTTGAATCGTGTCGTCTGAGTTGAGAAATCAATA
>withinsampleotu_61__130531__A025__ITS1F
CAAGGTCTCCGTTGGTGAACCAGCGGAGGGATCATTATAGAGTTTATAAAACTCCCAAACCCATGTGAACTTACCTTTGTTGCCTCGCGGAGCCTACCCTGTAGCTACCCTGTAAGGGGGTTACCCTGTAGCGCCCCGCCGGTGGAATTTCAAACTCTTGTTATTTACAATGAATCTGAGCGTCTTATTTTAATAAGTCAAAACTTTCAACAACGGATCTCTT
>withinsampleotu_65__130531__A025__ITS1F
CAAGGCCTCCGTTGGTGAACCAGCGGAGGGATCATTACAGAGTCGTAAAACACTCCCAAACCCATGTGAACTTACCTTTGTTGCCTCGCAGGACCTACCCGGGACCTTCCCGGAAGGCCTGCCGGTGGACCATTTAACTCTTGTTATTTTATAGAAATCTGAGAGTCTTATTTAATAAGTCAAAACTTTCAACAACGGATCTCTTGGTTCTGGCATCGA
>withinsampleotu_97__130531__A025__ITS1F
CAAGGTCTCCGTTGGTGAACCAGCGGAGGGATCATTACCGAGTTTTCAACTCCCAAACCCACTGTGAACCCATACCTGTACGTTGCTTCGGCGGGGGGCCAGCCCCCCCCGCCGGAGGGACAACCAAACTCTTGGATTTTTCTGCCGAAACGGTATTCTGATTTCTTCCAAAACAAA
>dereplicated_43__130531__A025__ITS1F
CAAGGTTTCCGTAGGTGAACCTGCGGAAGGATCATTACCGAATTGTCAAACACGGGTTGTTGCTGGTCCCCAGACGGGGGCATGTGCACGCTCTGTTTACACATCCACTTACACCTGTGCACCCTCTGTAGTTCTATGGTCTGGGGGACGCCGTCTTCCTTCTGTAGTGCTGCGTCTTTACACATACACTGTAACAAAGTCTTGTGGAATGTTTGCTGCGTTTAACGCAATACA
>dereplicated_106__130531__A025__ITS1F
CAAGGTCTCCGTTGGTGAACCAGCGGAGGGATCATTACTGAGTGTAAAAACTCCCAACCCTTTGTGAACATACCTCTGTTGCTTCGGCGGATGCGCCCCGAGCGCGCCTCCTAGGAGGCGTGCCCCGGAACCAGGCGCCCGCCGGGGGACCTACAAACTCTTGTATTCCTAGCGGATCTCTGAGTGTGATT
>dereplicated_151__130531__A025__ITS1F
CAAGGTTTCCGTAGGTGAACCTGCGGAAGGATCATTAAAGATTCTGACCTTCGGGTCTAACCTCTTCAGCTGTGCGCCTAGGCTGCACGCTGTTGAACCTCACACACCTGTGCACCTTTCGGTTGCGGCTTGTTAAAACTGGCCGCTTCCGCCTTTTACATCACACTACAGTCCAGAATGTCTTTACTATAAAAGTAACAACTTTCAACAACGGATCTCTTGGCTCTCGCATCGATGA
>dereplicated_230__130531__A025__ITS1F
CAAGGTCTCCGTTGGTGAACCAGCGGAGGGATCATTACCGAGTTTACAACTCCCAAACCCATGTGAACATACCTATCGTTGCTTCGGCGGGATCGCCCCGGGCGCTTGTGTGCCCCGGATCCAGGCACCCGCCGGGGGACCTTAACTCTTGTTTTATTTAGAATCTTCTGAGTAGTTTTTACAAATAAATAAAAACTTTCAACAACGGATCTCTTGGTTCTGGCATCGATGAAGAACG
>dereplicated_697__130531__A025__ITS1F
CAAGGTCTCCGTAGGTGAACCTGCGGAGGGATCATTACCGAGAGAGGGTGCCTCGCGCGCCCGACCTCCCAACCCTTTGTCGACCACACCGCGTTGCCTCGGGGCCGCCCTCGCGGGCGCCCCAGAGGACGTCAACCAAACTCTTGCGTCTTTGCGTCGGAGTCATTATGTGAATCAATCAAAACTTTCAACAACGGATCT
>dereplicated_758__130531__A025__ITS1F
CAAGGTTTCCGTTGGTGAACCAGCGGAAGGATCATTATCGAGTCCGGGTAGTCTCTGCCCTCGCTCCACCCTTGTATATGTAATCATGTTGCCTTGGGGGATCCGTCCCCCAGAGGATTTAACGCTTGTTTTTGTCATCTGAGCCTTTATAATACGTTAAAACTTTCAACAACGGATCTCTTGGTTCTGGCATCGATGAAGAA
>dereplicated_766__130531__A025__ITS1F
CAAGGTAACCGTAGGTGAACCTGCGGTTGGATCATTACCAAATTTTAAAGATAACCTAGTTTACTAGGATATCTAGGTATTGAAATATATACCATATCTACCTTGTGTGCAATGTAATTGTATTGATGGATTTTCTGTCTAGGTTTACTTGGATAGGAAATTCGTATAAACATTTTAAGTTTTCTTAAGTCTGAAA
>withinsampleotu_11__130531__A026__ITS1F
CAAGGTTTCCGTAGGTGAACCTGCGGAAGGATCATTAACGAAAGCGAAACGCTTCTCCGTCTGTCGCTGGCACGCTTGTGCATGTGCACGTCGGGGTTGCGTCTTTCCACTACACCTTTGTGCACCTCTGCGTGGGTTTTCTCCCCTTCATTTGGGGTTTTGGCCCGCGTTTTCTTTACAAACATGTATGGACTCGGAATGGCACCTGCGTTTACGCAACCCAATACAACTTTCAGCAACGGATCTCTTGGCTCTCGCATCGATGAAGAACGCA
>withinsampleotu_4__130531__A027__ITS1F
CAAGGTCTCCGTAGGTGAACCTGCGGAGGGATCATTAAAAGAGACTCGGGACTTCGGTCCTGACCTCCCACCCTATGTTTATCGACGTTGTTGCCTCGGGGCCGCCGCCGCTTGATGTGGTGGCGCCCCGGTGGACCAGCCAACTCTGCATCTTTGCGTCGGAGTCATATTGAATTATACAAAACTTTCAACAACGGATCTCTTGGTTCTGGCATCGATGAAGAACG
>dereplicated_84__130531__A027__ITS1F
CAAGGTCTCCGTAGGTGAACCTGCGGAGGGATCATTACTGAGTGAGGGCCTTCGGGCTCGACCTCCCACCCTTCTGTTGTCCGACCGCGTTGCTTCGGGGCGGCCGCTCGCCGGCGCCCGGGGGACCGTCAACTCTGCATCATTGCGTCCGAGTCTTATTTTCAATAACATGAAAACTTTCAACAACGGATCTCTTGGTTCTGGCATCGATGAAGAAC
>withinsampleotu_40__130531__A030__ITS1F
CAAGGTTTCCGTAGGTGAACCTGCGGAAGGATCATTATTGGATCGACCGAAAGGTCTTTACAAATACACCTGTGCACTGTTGGCCCTCGGGCCGTTTTTACAAACATCTGTGTAATGAATGTCTTATATCTTAACATAATAAAACTTTCAACAACGGATCTCTTGGCTCTCGCATCGATGAAGAACGCAGC
>dereplicated_82__130531__A030__ITS1F
CAAGGTCTCCGTTGGTGAACCAGCGGAGGGATCATTAGAGAGTATTACAACTCCCAAACCCATGTGAACATACCTATCGTTGCCTCGGCGGAGAGGGGTGCTACCCGTTAGGGGCTACCCGGTCATCGCGACCTGGGAGCCCCGGGTGTGCCTTCCGCCGCCGGTGGCCCGCGAAACTCTGTT
>dereplicated_620__130531__A030__ITS1F
CAAGGTCTCCGTTGGTGAACCAGCGGAGGGATCATTGCTGGAACGCGTCGTCACGGCGCACCCAGATACCCTTTGTGAACCTATACCTTTTTCTGTTGCCTCGGCGCAGGCTGGGAGCTTCTGTAAACTCCCCCAGCGGTGTTCCCGCTGGAGCAGGCCCGCCGGCGGCCCCAACCAAACTCTTTGTTTTT
>dereplicated_736__130531__A030__ITS1F
CAAGGTTTCCGTAGGTGAACCTGCGGAAGGATCATTACCGAGTGCGGGCCCTCTGGGTCCAACCTCCCACCCGTGCATACCGTACCTTGTTGCTTCGGCGCGCCCGCCGTCAGGCCGCCGGGGGGCATCTGGCCCCCGGGCCCGCGCCCCGCCCGAAGACACACCCGAACGCTGTCTGAAGATTGCCGTCTGAGCGATAAGCGAAATCGAACAAA
>withinsampleotu_97__130531__A032__ITS1F
CAAGGTTTCCGTAGGTGAACCTGCGGAAGGATCATTAAAATAGGGGCTCTGCCCCAATAAAGATGCAACCCTTGCCTTTTTGAGCACTATTTTGTTTCCTCGGCGGGCTTGCCCGCCAACGGGGATCTATAAACCCTTTTGCAATGAAGCAGTTGTCTGATAACAAACCCAATATCAAAACTTTCAACAATGGATCTCTTGGTTCAGGCATCGATGAAGAACGC
>dereplicated_1188__130531__A032__ITS1F
CAAGGTTTCCGTAGGTGAACCTGCGGAAGGATCATTAATGATGCGCAGCGAATGGGCTTGCTCATTCGCTGCGATTTATTATTCTTCACACCGTGAACCGGATGCTGCCGAAGGAAGCACACGAATATGTGTCTTTATTGTCAAGCTATCCATTCCACTTCTACGTAATGAATGTCATATCATATAAA
>dereplicated_1369__130531__A032__ITS1F
CAAGGTCTCCGTTGGTGAACCAGCGGAGGGATCATTATAGAGTTATAAAAACTCCTAAACCCATGTGAACTTACCATTGTTGCCTCGCGGAACCTACCCGGTAACCTACCTGTAGCGTTTGCACGGGGACGTTTACCCTGTAGTGGACCGCCGGTGGATTTTAAACTCTTGT
>dereplicated_1696__130531__A032__ITS1F
CAAGGTCTCCGTTGGTGAACCAGCGGAGGGATCATTAAAGAGTTATCCAAACTCCCAAACCCATGTGAACTTACCTCTGTTGCCTCGGCAGGTCGCATCGAGTCCCCCGCTATGGGGGCCGGTGCGGACGGCTTGCCGGTGGCCCATTACATTCTGTTTACTCTATTATACTCTGAACTTAAAACTTAATAAGTTAAA
>withinsampleotu_43__130531__A033__ITS1F
CAAGGTCTCCGTTGGTGAACCAGCGGAGGGATCATTACCGAGTTTACAACTCCCAAACCCAATGTGAACATACCTCCAGTTGCTTCGGCGGGAACGCCCCGGCCCAGCCCGGAACCAGGCGCCCGCCGGAGGTACCCAAACTCTTGTCTTCAGTATCTTACTCTGAGTGGCAAACGCAAAATAAATCAAAACTTTCAACAACGGATCTC
>dereplicated_299__130531__A033__ITS1F
CAAGGTCTCCGTTGGTGAACCAGCGGAGGGATCATTAAAGAGTTACCCAACTCCTAAACCCATGTGAACTTACCTCTGTTGCTTCGGCAGGTCGCATCTCACCCTGTAAGACCTTATACCGTAGGGCACTTACACGGTGAGTGCGGGCACAGCCTGCCGGTGGCCCTGAAAATTCTGTTTATTTTATTGCATTCTGAATTTGTAACTAAATAAGTTAAAACTTTCAACAACGGATCTCTTGGTTCTG
>dereplicated_721__130531__A033__ITS1F
CAAGGTCTCCGTTGGTGAACCAGCGGAGGGATCATTAAAGAGTGTAATAACTCCCAAACCCATGTGAACTTACCTTCTGTTGCCTCGCAGGTCGCGCCTACCCTGTGAGACTCTACCTGTAGAGTCTTACCTGGTAGACGCGGGTACCCCTGCCGGCGGCCTACAAAACTCTGTTTATTATATGTTATTTCTGAATCTATAACTAAATA
>withinsampleotu_11__130531__A034__ITS1F
CAAGGTCTCCGTTGGTGAACCAGCGGAGGGATCATTACCGAGTTTCCGAACTCCCAACCCACTGTGAACATACCATACGTTGCTTCGGCGGGCGCCACGCCCGCCGAGGGACACGCAAACTCTTTTTTGAACCTGGAACTCTGATTGTACATTAAAAAAAAAATGAATCAAAACTTTCAACAACGGATCTCTTGGTTCTGGCATCGATGAAGAACGCA
>withinsampleotu_53__130531__A035__ITS1F
CAAGGTTTCCGTAGGTGAACCTGCGGAAGGATCATTAACGAGTTTTGAAAGGGGTTGTAGCTGGCCTTTTACGAGGCATGTGCACGCCCTGCTCATCCACTCTCAACCTCTGTGCACTTACTGTAGGTCGGTGAAAGGCTTGTGCTTTTATTAGTGCGAGCTGGAAGCCTTCCTATGTTTCACTACAAACGCTTCAGTTATAGAATGTCTTTTTTGCGTATAACGCATTTATATACAACTTTCAGCAACGGATCTCTTGGCTCTCGCATCGATGAAGAACG
>withinsampleotu_93__130531__A035__ITS1F
CAAGGTCTCCGTTGGTGAACCAGCGGAGGGATCATTAAAGAGTTGCAAAACTCCCACAAACCATCGCGAACGAACCACTGAACAGTTGCTTCGGCAGGCCGGCCCCCCCGCCCACCCGCGGGGGGCCGCCGAGGGCCTGCCGGAGGCACCCAAACCATTGCTTTTTTACCGGCCTCTCTGAGTAACTGTACTTAAAATGAGTCAAAACTTTCAACA
>withinsampleotu_128__130531__A035__ITS1F
CAAGGTCTCCGTTGGTGAACCAGCGGAGGGATCATTACAAAAAGAGTTTAGGCTCTTAAACCCCTGTGAATATACCTGTTTAGTTGCTTCGCGGGCAGCCCCAGGGCGGGGCCGCGGCCTTTTACAGGTGCCCGCCGAAAGCTCCATCAAACTCTTTTATTTTTACAGCACTCT
>withinsampleotu_161__130531__A035__ITS1F
CAAGGTCTCCGTTGGTGAACCAGCGGAGGGATCATTAGAGAGTATAAAACCTCCCTACCCATGTGAACATACCTACGTTGCCTCGGTGGCCTCGCGGCCGCCGATGGCCCCTGAAACTCTGTTTTATTTTGGAATTCTGAATCTTTAAACAAATAAGTTAAAACTTTCAACAACGGATCTCTTGGTTCTGGCATCGAT
>withinsampleotu_170__130531__A035__ITS1F
CAAGGTTTCCGTAGGTGAACCTGCGGAAGGATCATTAAAGAGAAGGGGGACTCGTGCCCCCGGGGCTCCGGCCCTCCTCTTCACCCGTGTATAATTGTCCTATGTTGCTTTGGTGGGCCTTGGGGTCGTGCCCATGCCGGCGGGTCCCCGCGGGCGAGCGCCCACCGAAAGCCCCCCTTTACATTCTGGTTTTCCATGCAGTCTGAGTGAGAAAAACAAATCAAGCAAA
>dereplicated_410__130531__A035__ITS1F
CAAGGTCTCCGTTGGTGAACCAGCGGAGGGATCATTACCGAGTTTACAACTCCCAAACCCCTATGTGAACATACCATTTGTTGCTTCGGCGGGACTGCCCCGGCGCACTTGTGCCCGGAACCAGGCGCCCGCCGGAGGCCCTAAAACTTGTCTTTATAGTGGATTTCTGAGTGGCATAACGCAATAAATCAAAACTTTCAACAACGGATCTCTTGGTTCTGGCATCGATGAAGAACGTAG
>dereplicated_569__130531__A035__ITS1F
CAAGGTCTCCGTAGGTGAACCTGCGGAGGGATCATTACCGAGTGAGGGCGCCTTGCGCGTCCGACCTCCCACCCCTTGTGGAATCCCCCCTCTCGTGCCTCGGGGGCGACCCGTCCGTCCGTTCGCGGGCGGCGCGGGCCTCCGGCGGACCCTCCAACGCGACGCACCGTGTCGTCTCAGTCAAGATACAATCGTATACAAAACTTTCAACAATGGATCTCTTGGTTCTGGCATCGATGAAG
>dereplicated_825__130531__A035__ITS1F
CAAGGTCTTCGTAGGTGAACCTGCGGAGGGATCATTGATGAATTGAAGTTGAATTGGGAACCTTTTCAAACCTCTTTCCATACCCTAATGTGCACTTATTTCATCAGTTTGAAAGTTGTAGGAAATGTTGCAAGACAGATTACTCTGCTTTTAAGCTGAAGAAAAACACTATTGAATGTAAAAAGTCTTGAATGTTATCATTTTAAAAGTTATAACAACTATTAACGGTGGACCTCTTGGCT
>dereplicated_879__130531__A035__ITS1F
CAAGGTTTCCGTAGGTGAACCTGCGGAAGGATCATTACCGAGTCTAGGTACTCTCTCGCGAGGCCTGACCACCCAACCCAGTGTCAAAACTACACCTTGAATGTTGCTTCGGCGGGACGGTCTACCCTGACCGCCGGAGGACTGGCCCTGCTGGTC
>dereplicated_934__130531__A035__ITS1F
CAAGGTCTCCGTTGGTGAACCAGCGGAGGGATCATTACCAGAGTGCCTTTTGGCTCTCCAACCCACTGTGAACATACCTACGTTTCCCTCGGCGGGCTCAGCGCGTTGCGGTTCTCCCGCCTCGCGTCCGCCGGGGGCACCCAAACTCGAATTTATATCGTGTATCTCTGAGGGGCGAAAGCCCGTAAAACAAATGAATCAAAACTTTCAACAACGGATCTCTTGGCCCTGGCAT
>dereplicated_1125__130531__A035__ITS1F
CAAGGTTTCCGTAGGTGAACCTGCGGAAGGATCATTAGCGAGAATTGGGCCTTCGGGTCCTAATCCCAATCCACACACATCGTTGAACTTTTTCGGCGTCCTTGGGTGAAAGCCTCCGTGCGATTAGCCCTGTTGGATCAGCCTTGTAAACTCGTTTGAAAGTCTGGAAGTATAACGTATAACCAAGTAAAACTTATAGCAACGGATCTCTTGGCTCTCGTATCGATGAAGAACGCAG
>dereplicated_1270__130531__A035__ITS1F
CAAGGTCTCCGTTGGTGAACCAGCGGAGGGATCATTAGAGAGTCTAAACAACTCCCAAACCCACTGTGAACATACCCTACGTTGCCTCGGCAGGCGCCCGGCTCCGCGACCCCTCGGGGCTGCGGGGTGGCCCTGCCGGCGGCCCACGAAACTCTTGTCTAGCACTGAATTC
>dereplicated_1406__130531__A035__ITS1F
CAAGGTTTCCGTAGGTGAACCTGCGGAAGGATCATTACACATAGCGGGCCTTGGGCGTCTCGACCTAGCCAAAACTTGGTCGAGCGCCTGGGGCCCGCCCCGAGCATATCGCCGGGTCACCCTGCCTTTTGAGCACCATTCGTTTCCTCGGCGGGCTTGCCCGCCACTGGGGACCC
>dereplicated_1462__130531__A035__ITS1F
CAAGGTTTCCGTAGGTGAACCTGCGGAAGGATCATTAATGAGAGATAGGGTTCTTTTTGGGCCCGACCCCCCCAATCCTGTGGTTACATGACTGAAAAGTTGCTTCGGCGGGAAGTATTCTTGGCGGGGGATCTTCCTCCCAACCAAGGACACCGTCGATAGCCCATTCT
>dereplicated_1577__130531__A035__ITS1F
CAAGGTTTTCGTAGGTGAACCTGCGGAAGGATCATTAATGAAGTCCAGAGTGCACTTTAATGTGGCTCGACTACATATCCAAACACTAGTGAACTGTTATATTTTTATCAAACCCTTCTAGTAGACGAATGTAACAGCGTTATAAAGTAATAATAACTTTCAACAACGGATCTCTTGGCTCTTGCATCGATGAAGAACGC
>withinsampleotu_53__130531__A036__ITS1F
CAAGGTCTCCGTTGGTGAACCAGCGGAGGGATCATTGCTGGAACGCGCCCCAGGCGCACCCAGAAACCCTTTGTGAACTTATACCTTACTGTTGCCTCGGCGCTGCTGGCCTCTAGTAGGCCCCTCACCCCGGTGAGGAAAAGGCACGCCGGCGGCCAAGTTAACTCTTGTTTTTACACTGAAACTCT
>dereplicated_561__130531__A036__ITS1F
CAAGGTCTCCGTTGGTGAACCAGCGGAGGGATCATTAGAGAGTATAAAAACTCCCAACCCATGTGAACATACCTAGCGTTGCCTCGGCGGCCAGGGGAGACCCTGCCGCCGGCGGCCTACGAAACTCTGTTTTATTTTGGAACTCTGAATCTTAAAGCAAATAAGTTAAAACTTTCAACAACGGATCTCTTGGTTCTGGCATCGATGAAGAACG
>dereplicated_796__130531__A036__ITS1F
CAAGGTTTCCGTAGGTGAACCTGCGGAAGGATCATTAACGAGTAACTGAACAGGTTGTAGCTGGCCTCGCAAGGGGCATGTGCACGCCTGGCTCATCCACTCTTCAACCTCTGTGCACTTATTGTAGGTCGGCGGAAAGGCAAGTCTTTAGAGATTTGCTTGAAAGCCTTCCTATGTTTTACTACAAACGCTTCAGTTTTAAGAATGTATCTCTGCGTATAACGCATCTATATACAACTTTCAGCAACGGATCTCTTGGCTCTCGCATCGATGAAGA
>dereplicated_1216__130531__A036__ITS1F
CAAGGTTTCCGTAGGTGAACCTGCGGAAGGATCATTACCGAGTTCTCGAGCTTCGGCTCGACTCTCCCACCCTTTGTGAACGTACCTCTGTTGCTTTGGCGGCTCTCGGGGCCTCGCGCCCCGCGTCCGCCAGAGGATCCTTTAAAACTCCAGTCAGTAAACGTCGGCGTCTGATAAACAAGTTAATAAACCAAAACTTTCAACAACGGATCTCTTGGCTCTGGCATTGATGAAGAACGCAGTGAA
>withinsampleotu_15__130531__A037__ITS1F
CAAGGTCTCCGTAGGTGAACCTGCGGAGGGATCATTACACGAATGGAGCCCGGCCGCGCGAGCGGACGGGCACCCCCCCGGGGGCGACCCCGGGGGTCTTCCATCCCAACCCTCTGTCTACCGACCTCGTTGCTTCGGGGGCCACCCCGCCTCTCGGCGGGGGCCCCGGTGGCACCCTCCAAACGCTGTCTATACCGCGTCCGAGTACAATCGAAAATCGAAACAAAACTTTCAACAACGGATCTCTTGGTTCTGGCATCGATGAAGAACGCA
>withinsampleotu_24__130531__A037__ITS1F
CAAGGTTTCCGTAGGTGAACCTGCGGAAGGATCATTATCGAATTTCGGACTCGCAAGAGCCCCTCATTCTATATCACCCCTGTGCATCGTGACCCCTTTTTTGCGCCTATGCAAAAGATCAGTCTCGAAACCTATTTCGTAATGAAAAAAAGGCATAAAATGAAGCAACGGATCTCTTGGCTCTCGCATCGATGA
>withinsampleotu_75__130531__A038__ITS1F
CAAGGTTTCTGTAGGTGAACCTGCAGAAGGATCATTAGGGAATTATAAAATCGGCTTGCCCCTCTCGAGGGTGCTCGCCGTAATTTCTATCCACAAAACACCGTGAACCCTCGAAAGAGGCGTAATTTTTTCTATAAAAACACAAAGTCTATGAAAGTAACAAACATACAAAACAAAATAAAACTTTTGACA
>dereplicated_829__130531__A038__ITS1F
CAAGGTTTCTGTAGGTGAACCTGCAGAAGGATCATTAGAGAATTTCTAGGGATTGATTTCGATCTTCCCGAACCTTTTTTTTCTTATCCTAAACACCTGTGCATCGTGGAGTGTATGTTAGTACACTCCACAATTCTTATCACACAAACTCTATGTTTTTTTGAACGTAAAACAAGT
>dereplicated_1034__130531__A038__ITS1F
CAAGGTTTCTGTAGGTGAACCTGCAGAAGGATCATTAGAGAATTTTTAGGGATTGATTTCGATCTTCCCGAACCTTTTTTTTCTTATCCTAAACACCTGTGCATCGTGGAGTGTGTAGTACGTACTACACACTCCACAATTCTTATCACACAAACTCTATGTTTTTTTGAACGTAAA
>withinsampleotu_150__130531__A039__ITS1F
CAAGGTCTCCGTTGGTGAACCAGCGGAGGGATCATTACAGAGTTACCAAAACTCCCAAAACCTATGTGAACTTACCTTCGTTGCCTCGGCGGGACGACCTACCCGGGACCTACCCTGTAGAGACCCGGGAGCGGGCTACCTAGTAGCCTCTGCAGGCCGACCCGCCAGTGGGCTGCTAAACTCTTGTTGTTTTGTGGCATTCTGAGCT
>dereplicated_657__130531__A039__ITS1F
CAAGGTTTCCGTAGGTGAACCTTCGGAAGGATCATTACCGTAACGCGGTCGCCCACTCGGGCGGCCACATGCGTTTATCACCCTTGATTTTGAGCACCTTTTGTTTCCTCGGCGGGGACGCCCGCCAGTGAGGACCCCCCAAAACCTTTTGCAGTAGCAGTTTTCGTCTGAAAAACAAAGCAAT
>dereplicated_1331__130531__A039__ITS1F
CAAGGTCTCCGTTGGTGAACCAGCGGAGGGATCATTACAGAGTTGAAAAACTCCCAAACCATTGTGAACCATACCTCGTCGCCTCGGCGCGCGCTACCCTGTAGGTACCCTGTAAGCGTGAGCTACCCGGTAGCCCGCCGATGGCCCATTGAAACTCTTTTTTACTGGTATTCTGAGTTATTTGACGAATAAATCAAAACTTTCAACAACGGATCTCTTGGTTCTGGCATCGATGA
>dereplicated_1610__130531__A039__ITS1F
CAAGGTCTCCGTAGGTGAACCTGCGGAGGGATCATTACAAGTGACCCCGGTCTAACCACCGGGATGTTCATAACCCTTTGTTGTCCGACTCTGTTGCCTCCGGGGCGACCCTGCCTTCGGGCGGGGGCTCCGGGTGGACACTTCAAACTCTTGCGTAACTTTGCAGTACAGCTACGTACGTCTGAGCATCGATCGATGTACAG
>dereplicated_2263__130531__A039__ITS1F
CAAGGTCTCCGTAGGTGAACCTGCGGAGGGATCATTACAAGTGACCCCGGTCTAACCACCGGGATGTTCATAACCCCTTTGTTGTCCGACTCTGTTGCCTCCGGGGGCGACCCCTGCCTTCGGGCGGGGGGCTCCGGGTGGACACTTCAAACTCTTGCGTAACTTTGCAGTCTGAGTAAACTTAATTAATAAATTAAAAACTTTTAACAACGGATCTCTTGGTTCTGGCATCGATGAAGAACGC
>dereplicated_2390__130531__A039__ITS1F
CAAGGTCTCCGTAGGTGAACCTGCGGAGGGATCATTACAAGTGACCCCGGTCTAACCACCGGGATGTTCATAACCCTTTGTTGTCCGACTCTGTTGCCTCCGGGGCGACCCTGCCTTCGGGCGGGGGGCTCCGGGTGGACACTTCAAACTCTTGCGTAACTTTGCAGTCTGAGTAAAACTTAATTAATAAATTAAAACTTTTAACAAACGGATCTCTTGGTTCTGGCATCGATGAAGAACGCAG
>dereplicated_2627__130531__A039__ITS1F
CAAGGTTTCCGTAGGTGAACCTGCGGAAGGATCATTAACGAGTAACTGAACGGGTTGTAGCTGGCCTCTCGGGGCATGTGCACACCTGGCTCATCCACTCTTCAACCTCTGTGCACTTGTTGTAGGTCGGCAGAAGGGCGAGTCTAACAGCTCGCTTGGAAGCCTTCCTATGTTTTACTACAAACGCTTCAGTTTAAGAATGTAACCTTGCGTATAACGCATCTTTATACAACTTTCAGCAACGGATCTCTTGGCTCTCGCATC
>dereplicated_313__130531__A040__ITS1F
CAAGGTCTCCGTTGGTGAACCAGCGGAGGGATCATTAAAGAGTTATACAACTCCTAAACCCATGTGAACCTACCTTTGTTGCCTCGCAGGTCTGCAGCCTACCCTGTGAGGACCTACCCTGTAGGGACCTTACCCGGTAGTTGCAGGTTTTAACCTGCCGGTGGTCTACCAAACTCTGTTTACTATGTTATTCTGAATAATATAACTAAATAAGTTAAAACTTTCAACAACGGATCTCTTGGTTCTGGCATCGATGAAGAACGCAG
>withinsampleotu_100__130531__A042__ITS1F
CAAGGTTTCCGTAGGTGAACCTGCGGAAGGATCATTAACGAGTTGAACGGGGTTGTAGCTGGCCTTCACTGGCATGTGCACACCTCACTCATCCACTCTACACCTGTGCACTTACTGTGGGTTTCGAGAGGCCGCGCTTGCGTGGTTGATCGGGCTCACGTCTATTACAAACTCTTCAGTATCAGAATGTGTATCGCGATGTAACGCATCTATATACAACTTTCAGCAACGGATCTCTTGGCTCTCGCATCGATGAAGAA
>withinsampleotu_147__130531__A042__ITS1F
CAAGGTCTCCGTAGGTGAACCTGCGGAGGGATCATTACTGAGTGAGGGCCTCCGGCCCGACCTCCAACCCATTGTTAAACCATCTCTGTTGCCTCGGGGGTGACCCGTGCCTTTCGAGGCAGGGGGACCCCCGGTGGACCATCGTAACACGTTTTCTTTGCGTCGGATAAATGAGAAATTCATTAAAACTTTCAACAACGGATCTCTTGGTTCTGGCATCGATGAAGAACG
>dereplicated_750__130531__A042__ITS1F
CAAGGTCTCCGTAGGTGAACCTGCGGAGGGATCATTACTGAGCGAGGGCCCTTGGGCCCGACCTCCAACCCTTTGTCGACCCCACCTGTTGCCTCGGGGGCGACCCGGCCTCCGCGTCGGGGCCCCCGGTGGACCTTCCCAATTCTGTGTCTGTACGTCGGAGTACTTGATAAACCTAATCAAAACTTTCAACAACGGATCTCTTGGTTCTGGCATCGATGAAGAAC
>dereplicated_1024__130531__A042__ITS1F
CAAGGTTTCCGTAGGTGAACCTGCGGAAGGATCATTACTGAGTTAGGGTCCTCCGGGCCCGATCTCCAACCCTTTGTTTAACTACCATGTTGCTTTGGCAGGGCAGCCGTTAGGCGGTCAGAGCGTTATTGCTTAACGGCAGTGCCGTATCCTGACTCGTACCTGCCGATAGCCCATTTAAATTCACTGATCAAACATTGCCGTCTGAGTATTAGATTAAATAATCAAAACTTTCAACAACGGATCTCTTGGTTCTGGCATCGATGAAGA
>dereplicated_1708__130531__A042__ITS1F
CAAGGTCTCCGTTGGTGAACCAGCGGAGGGATCATTGCTGGAACGCGCCCCAGGCGCACCCAGAAACCCTTTGTGAACTTATACCTTACTGTTGCCTCGGCGTACGCTGGCCCCTAGGGGTCCCTCTGTCTACAGAGGAGCAGGCGCGCCGGCGGCCAAGTTAACTCTTGTTTTTACAATCGAACTCTGAGAAAAAAAAACAAAATAAATCAAAACTTTCAACAACGGATCTCTTGGTTCTGGCATCGA
>withinsampleotu_73__130531__A043__ITS1F
CAAGGTCTCCGTTGGTGAACCAGCGGAGGGATCATTAAAGAGTTGATAAAACTCCCAAACCCATGTGAACTTACCATTGTTGCCTCGGTGGGACCTACCCTGTAGCTACCCTATACCTACCTGTAGCGTTGGGGGAACCTACCCTGTAGCGGACCACCGGTGGATTTTCAAACTCTTGTTATTTCAGTGTCTTCTGAGCGTCTTATTTTAAATAAGTCAAAACTTTCAACAACGGATCTCTTGGTTCTGGCATCGATGAAGAA
>withinsampleotu_101__130531__A043__ITS1F
CAAGGTTTCCGTAGGTGAACCTGCGGAAGGATCATTAAATTTCTTGGGCTTGCCCATGTCGGGGGTCGTGCGTCAACGTTAAACCGTACAGACGCGCGCCCTGGCTGCATCCTTGTCTATTGCGTACTATTTGTTTCCTCGGCGGGCTTGCCCGCCGATTGGACAACTATTATACTCTTTTGTAATTGTAATCAGCGTCTGAATAAACTATAATAGTTACAACTTTCAACAACGGATCTCTTGGTTCTGGCATCGATGAAGAA
>withinsampleotu_118__130531__A043__ITS1F
CAAGGTCTCCGTAGGTGAACCTGCGGAGGGATCATTAACGATTTACGGTTCTACCGTTATCTACCTTTGTCTATGCGTACTACTTGTTTCCTCGGGGAGCCCGCTCCCCAGGACACTTTATCAACCTTTTTGCAATAGCAGTCAGCGTCTGATTTATAAGTTAATAATTAAAACTTTCAACAATGGATCTCTTGGTTCTGGCATCGATGAAGAAC
>withinsampleotu_125__130531__A043__ITS1F
CAAGGTCTCCGTTGGTGAACCAGCGGAGGGATCATTAAAAGAGAATTAAAAACCTCTAAACCCCTGTGAACTTACCATGTTGCCTCGCGGGTCAAGTTGTCGAGTAGCCAAAGGTTGCCGCAACTGGCCCCGGCCTACCCTGTAGCTGCCTACCCTGTAGTTGGCTACCCTGTAGACCGGCGTCCCCGCCGCAGGATCTCAAACTCGTTTTTTAAACTGTCTCTGAGTGGTATTATAAACAAGTTAAAACTTTCAACAACGGATCTCTTGGTTCTGGCATCGATGA
>withinsampleotu_132__130531__A043__ITS1F
CAAGGTTTCCGTAGGTGAACCTGCGGAAGGATCATTGAACCACTAGGATTTCCTAGTTCGGGGGGGCCTTGAAGCTGAAAAGTGTAAAGAGGCCCCCGTCTGCACCCTTGTCTATTGCGCACTCTTGTTTCCTCGGTGGGCTTGCCTGCCGATAGGACAACTTAA
>withinsampleotu_158__130531__A043__ITS1F
CAAGGTCTCCGTAGGTGAACCTGCGGAGGGATCATTACTGAGTGAGGGCCTTTTGGTCCGACCTCCAACCCTTTGATTAACCACCTTTGTTGCCTCGAGGGTTAGCTATAACGGCGCCCTCGGTGGACCATTGATTAAAACTCTGCATCTTTGCGTCGGGTTAAC
>dereplicated_584__130531__A043__ITS1F
CAAGGTCTCCGTTGGTGAACCAGCGGAGGGATCATTACAGAGTTATCGAACTCCTAAACCCATGTGAATCTACCTCTGTTGCCTCGGCAGGTCGCATCTCGTCCCGTAGACGCTACGGGCCCGGTGCGGACGGCCTGCCGGTGGCCCCTTACATTCTGTTTACTTGTTGTATTCTGAACATAAAACTTAATAAGTTAAAACTTTCAACAACGGATCTCTTGGTTCTGGCATCGATGAAGAA
>dereplicated_842__130531__A043__ITS1F
CAAGGTTTCCGTAGGTGAACCTGCGGAAGGATCATTACCGAGTTAGGGTTTCCTCCAGGAGCCCGACCTCCCAATCCTATGTCTACAATACCTTTTGTTGCTTCGGCGGACCCGTCGTGGAAACACGACCGTCGGAGGGTCGGTATCCTCATACCGCTCTCTGGCC
>dereplicated_1153__130531__A043__ITS1F
CAAGGTTTCCGTAGGTGAACCTGCGGAAGGATCATTACCGTGGGGGCCTCGCGGCCCCTACCGAGATAGCACCCTCTGCCTTTTCGAGTACCATCCGTTTCCTCGGCGGGCCCGCCCGCCAATAGGGACCAACCAAAACCTCTCTGCAGTTTCAGAAGTA
>dereplicated_1450__130531__A043__ITS1F
CAAGGTATCTGTAGGTGAACCTGCAGATGGATCATTTCGATGAAAACCTTTTTTCTGAGGTGTGGCTCGCACCTGTCTAACTAAACTTGAGCTACCCAATTTTCAACACGGTTGCATCGGTTAGCTGTCAAACAGTGCGGAAACGCGTTGTGCGACGGTTGACACAAACACAAACACTTTTGATGATCTAGGATTTGAATGAAAGTTCATTTTTATGA
>withinsampleotu_59__130531__A046__ITS1F
CAAGGTCTCCGTTGGTGAACCAGCGGAGGGATCATTATTAGAGCCTAAAAACTCTCCAAAACCTCGCGAACCTACCCGTAAAGTTGCCTCGGCAGGCGGTCCCAGGGGGGACCATCGCCTAGCGGCGCCTGCCGGCGGCCTACCAAACTCTGTCATCCAAAGAGAAATCTGAGCCTAGACGAAACAGTCAAAACTTTCAACAACGGATCTCTTGGTTTGGGCATCGATG
>withinsampleotu_72__130531__A046__ITS1F
CAAGGTCTCCGTAGGTGAACCTGCGGAGGGATCATTACTGAGTGAGGGCCACCGGCCCGACCTCCAACCCTTTTGTGATTAAAACCTCTGTTGCCTCGGGGGCGACCCGATCTATATTGATCGGGGCCTCCGATGGACTACTTCAAAACACTGCATCTTTGCGTCGGATTTGATGAAAAATATTAATCAAA
>withinsampleotu_91__130531__A046__ITS1F
CAAGGTTTCCGTAGGTGAACCTGCGGAAGGATCATTACAGAGTACCGGCGTCCACTCGGCGCCTACTCCAACCACATGTCTACCTCAATTGTTGCCTTGGCGGGCCGCGCCCAGCGCCACGCCCGCCACAGGACACCTAAAACCTGCTCACTGTGGATTCTGAGTAAAAATTCGAATGAATCAAAACTTTCAACAACGGATCTCTTGGCT
>withinsampleotu_167__130531__A046__ITS1F
CAAGGTCTCCGTTGGTGAACCAGCGGAGGGATCATTATAGAGTTTTCAAAACTCCCAAACCCATGTGAACTTACCACTGTTGCCTCGGCGGGACCTACCCTGTAGCCGGTTACCCTGTAGCCGGTTACCCTACAGCCGACTACCCGGTAGCGGACCGCCGGTGAATCTTTAAATTCTTGTCATTCCAGTGTATTCTGAGCGTCTTATTCTAAATAAGTCAAAACTTTCAACAACGGATCTCTTGGTT
>dereplicated_863__130531__A046__ITS1F
CAAGGTCTCCGTTGGTGAACCAGCGGAGGGATCATTACCGAGTTTACAACTCCCAAACCCCTGTGAACATACCTATCGTTGCTTCGGCGGGATCGCCCCGGTGCCCTCGGGCCCGGATCCAGGCGCCCGCCGGAGGACCCAAACTCTTGTTTCTATGAGTATCTTCTGAGTAACAAGCAAATAAATTAAAACTT
>dereplicated_1114__130531__A046__ITS1F
CAAGGTTTCCGTAGGTGAACCTGCGGAAGGATCATTATCGAGTTTTTGAACGGGTTGTCGCTGGCCTTTCACAAGGCATTGTGCACGCCTGGCTCATCCACTCCTCAACCTCTGTGCACTTATAGTAAGAAATGGTCGAAGCTGACCTTAATCGGTTGGTGAAAGCCTTTCTTATGTTTTATTACAAACGCTTCAGTTATAGAATGTTTACTGTGTATAACACAATATATACAACTTTCAGCAACGGATCTCTTGGCTCTCGCATCGAT
>dereplicated_1364__130531__A046__ITS1F
CAAGGTTTCCGTAGGTGAACCTGCGGAAGGATCATTGACATGAACCCGGCAGCCCAGCTGTCCGGTCGGGGGCCCCTCAGGGGGCCCTGTCTGCACCCTATGTCGTTGTAGTACCTCGCGTTTCCTCGGCGGGCTCGCCCGCCAACGGGGACCTCAATCAAAACCTTTTGAAGTACCTGCAGTAAACGTCTCACAAACAATTAAATCAAAACTTTCAACAACGGATCTCTTGGTTCTGG
>dereplicated_1618__130531__A046__ITS1F
CAAGGTTTCCGTAGGTGAACCTGCGGAAGGATCATTATCAATTGCAGAGCCGACTCCGGTCGCGCTCACCGCAAACCATTGTGAAACCACCCGTTGCTTCGGCGGCTTCTCCCTGCGTGGGGAGCTGTCAGTCCGCCCGAGGCTCAACCCAAACCATTTTGTAACTTTCTGTCAGAACGAAAAGCAAATCGTTAAAACTTTCAACAACGGATCTCTTGGTTCTCGCATCGATGA
>dereplicated_2240__130531__A046__ITS1F
CAAGGTCTCCGTAGGTGAACCTGCGGAGGGATCATTACTGAGTGAGGGCTACGGTCCGACCTCCAACCCTTTGTGAACCAAAACTTGTTGCTTCGGGGGCGACCCTGCCGCTTCGGCGGTGCGGCGCCCCCGGAGCCATTAAACACTGCATCATTGCGTCGGAGCAAAAGTCAATTAAACAAAACTTTCAACA
>withinsampleotu_61__130531__A047__ITS1F
CAAGGTCTCCGTAGGTGAACCTGCGGAGGGATCATTACCGAGTTCTCGCCCTCGCGGGCAGGCCTCCACCCGCTGTCATCACTACCGTCGTTGCTTTGGCGGGCCGGGCCCCACCGGCGCGTGCCCGCCAGAGGCCCTACCAGCACTGAATGTCAGCGTCGTCCGAGCACTACCTAATAGTCAAAACTTTCAACAACGGATCTCTTGGTTCTGGCATCGATGAAGAACGTA
>withinsampleotu_82__130531__A047__ITS1F
CAAGGTTTCCGTAGGTGAACCTGCGGAAGGATCACTAATGAATTGTAACAGGGGTTTGATGCTGGTGGCCGTTTTTCTGGCTACACATGTGCTCACTTCTGGCAACTTCATCCAAACACCTGTGCACCTTCTAGAGGGGTTTCTGGGCTTAATTGCTGATCTATTGGCACTTTTCCTGGATCCCCTTTCTCTCCTATATACACTGTTTTGCAATCTTGAACGTGGATCTGCCTTGATGGCATTAACCTAATACAACTTTTAACAACGGATCTCTTGGCTCTCGC
>withinsampleotu_102__130531__A047__ITS1F
CAAGGTCTCCGTTGGTGAACCAGCGGAGGGATCATTAAAGAGTGTAATAACTCCCAAACCCATGTGAACATACCTCATGTTGCCTCGGCAGGTCGCGCCTCTCTCGTAGGTCCTACGCGGAAGGCGCGGGTACCCCTGCCGGCGGCCCACGAAACTCTGTCTCATCGTTGAATTCTGAACCCATAACTAAATAAGTTAAAACTTTCAACAACGGATCTCTTGGTTCTGGCATCGATGAAG
>dereplicated_1284__130531__A047__ITS1F
CAAGGTTTCCGTAGGTGAACCTGCGGAAGGATCATTACCGGGTTGGGAACCGCCCCTAAAAAAGGCGTGTTTCCCTCTACATCCCATAACCCTTTGTCTAAAGTTACCGACTGTCGTGCCTCGCGGAGGGGCCCCTTTTAGGGGTCAAGCCGCCGGTGGACCACTACAAAACTCTTGTT
>dereplicated_1357__130531__A049__ITS1F
[truncated: 51,486 more chars]
