# Supplementary material for: Vertical Structure of Phyllosphere Fungal Communities in a Tropical Forest in Thailand Uncovered by High-Throughput Sequencing
Source: PLoS One. 2016 Nov 18;11(11):e0166669. doi: 10.1371/journal.pone.0166669 (PMC5115777; doi:10.1371/journal.pone.0166669)
Supplement: S3 Data — (ZIP) [file pone.0166669.s003.zip]

Archive with 5 entries (4 files):
- data.zip
- __MACOSX/
- __MACOSX/._data.zip
- Rcodes.R
- __MACOSX/._Rcodes.R
