# Supplementary material for: Vertical Structure of Phyllosphere Fungal Communities in a Tropical Forest in Thailand Uncovered by High-Throughput Sequencing
Source: PLoS One. 2016 Nov 18;11(11):e0166669. doi: 10.1371/journal.pone.0166669 (PMC5115777; doi:10.1371/journal.pone.0166669)
Supplement: S3 Data — (ZIP) [file pone.0166669.s003.zip › Rcodes.R]

# R version 3.2.3 

# Set working directory
setwd("/Users/iz/Dropbox/SakaeratRevision/Appendix5_R_codes_data")

# Packages
library(vegan)
library(scatterplot3d)

# Data 
plant <- read.csv("data/plant_layer.csv", row.names=1)
ident <- read.csv("data/identification.ratio.csv", row.names=1)
tax_all <- read.csv("data/taxcomp_all.csv")
order <- read.csv("data/ordercomp_layer.csv")
family <- read.csv("data/familycomp_layer.csv")
layerdata <- read.csv("data/TW97_2_layer.csv")
sampledata <- read.csv("data/TW97_2_sample.csv")
specrichness <- read.csv("data/SpeciesRichness.csv")
specrichness_hp <- read.csv("data/SpeciesRichness_hp.csv")
rare_common <- read.csv("data/rare_common.csv")
label <- read.csv("data/label2.csv")
layerSP <- read.csv("data/layer_specificOTU.csv")


##### Fig. 2a  Plant samples #####

plant_t <- t(as.matrix(plant))
barplot(plant_t,ylim=c(0,30))
dev.copy2eps(file="figures/Fig2a_plant_layer.eps")

##### Fig. 2b  Distinguish canopy and understory layers based on the vegetations #####

# arrange data
plant_mx <- as.matrix(plant)

# calculate distance among layers
d <- vegdist(plant_mx, method="chao")

# distingush layer categories based on hierarchical clustering
clust_w <- hclust(d, "ward.D2")	# Ward clustering
plot(clust_w)
cutree(clust_w,4)
dev.copy2eps(file="figures/Fig2b_clustering_vegetation_ward.eps")

##### Fig. 2c  Species diversity of plant vegetation #####

simp <- diversity(plant, "simpson")
plot(simp, ylim=c(0,1), type="b", xlab="layer", ylab="1-D")
dev.copy2eps(file="figures/Fig2c_plant_simpson.eps")


##### Fig. 3a  Identification ratio #####

ident_mx <- as.matrix(ident)
barplot(ident_mx, beside=F)
dev.copy2eps(file="figures/Fig3a_identification.ratio.eps")

##### Fig. 3b  Pie chart of the taxonomic composition in all OTUs #####

phy <- tax_all[c(1:4),c(1:2)]
cla <- tax_all[c(1:19),c(3:4)]

par(mfrow=c(1,2))
pie(phy$Phy_OTU, labels=phy$phylum, clockwise=T, radius=1)
pie(cla$Class_OTU, labels=cla$class, clockwise=T, radius=0.8)
dev.copy2eps(file="figures/Fig3b_tax_all.eps")


##### Fig. 4   Fungal order abundance in each layer #####

# Arrange data
order_mx <- as.matrix(order[,-c(1,2)])
rownames(order_mx) <- order[,2]
head(order_mx)

# Make color scale
max.value <- max(order_mx)
min.value <- min(order_mx)
colorLevels <- seq(min.value, max.value, length = length(rev(terrain.colors(256))))

# draw heatmap
layout(matrix(data = c(1, 2), nrow = 1, ncol = 2), widths = c(4, 1), heights = c(1, 1))
image(
	1:nrow(order_mx), 1:ncol(order_mx), order_mx,
	col = rev(terrain.colors(256)),
	axes = FALSE,
	xlab = "", ylab = "Layer",
	main = "Fungal order abundance"
	)
axis(1, at=1:nrow(order_mx), labels = rownames(order_mx), las=3, ps=4)
axis(2, at=1:ncol(order_mx), labels = colnames(order_mx), las=2)
box()
image(1, colorLevels,
	matrix(colorLevels, ncol = length(colorLevels), nrow = 1),
	col = rev(terrain.colors(256)), xlab="", ylab="", xaxt="n")
box()
dev.copy2eps(file="figures/Fig4_order_abundance_heatmap.eps")		# Figure 4


#### Fig. 5   Compare genus compositions between canopy and understory (CLAM test) #####

# Arrange data
family_clam <- family[,-c(8:13)]
family_clam2 <- family_clam[rowSums(family_clam[,-1])>0,]
family_clam3 <- t(family_clam2[,-1])
colnames(family_clam3) <- family_clam2[,1]
comm = family_clam3
groups <- c(rep("L",6), rep("H",7))
#family_clam4 <- as.data.frame(cbind(group, family_clam3))

# perform CLAM test
clam <- clamtest (comm, groups)
plot(clam, cex=1.5)
dev.copy2eps(file="figures/Fig5_clam_family.eps")
write.csv(clam, file="results/clam_family_result.csv")


##### Fig. 6   Rarefaction and Species richness estimators #####

# Arrange data
sampledata_b <- cbind(sampledata[,1:6], ifelse(sampledata[,-(1:6)]==0,0,1))
hopea_sampledata_b <- sampledata_b[sampledata$Genus=="Hopea",]

data = sampledata_b 

H0 <- data[data$Layer=="H0",]
H01 <- data[data$Layer=="H01",]
H02 <- data[data$Layer=="H02",]
H03 <- data[data$Layer=="H03",]
H04 <- data[data$Layer=="H04",]
H05 <- data[data$Layer=="H05",]
H06 <- data[data$Layer=="H06",]
H07 <- data[data$Layer=="H07",]
H08 <- data[data$Layer=="H08",]
H09 <- data[data$Layer=="H09",]
H10 <- data[data$Layer=="H10",]
H11 <- data[data$Layer=="H11",]
H12 <- data[data$Layer=="H12",]
H13 <- data[data$Layer=="H13",]
H14 <- data[data$Layer=="H14",]
H15 <- data[data$Layer=="H15",]
H16 <- data[data$Layer=="H16",]
H17 <- data[data$Layer=="H17",]
H18 <- data[data$Layer=="H18",]

# Extrapolated Species Richness
pool <- poolaccum(H0[,-(1:6)], minsize=2)
pool <- poolaccum(H01[,-(1:6)], minsize=2)
pool <- poolaccum(H02[,-(1:6)], minsize=2)
pool <- poolaccum(H03[,-(1:6)], minsize=2)
pool <- poolaccum(H04[,-(1:6)], minsize=2)
pool <- poolaccum(H05[,-(1:6)], minsize=2)
pool <- poolaccum(H06[,-(1:6)], minsize=2)
pool <- poolaccum(H07[,-(1:6)], minsize=2)
pool <- poolaccum(H08[,-(1:6)], minsize=2)
pool <- poolaccum(H09[,-(1:6)], minsize=2)
pool <- poolaccum(H10[,-(1:6)], minsize=2)
pool <- poolaccum(H11[,-(1:6)], minsize=2)
pool <- poolaccum(H12[,-(1:6)], minsize=2)
pool <- poolaccum(H13[,-(1:6)], minsize=2)
pool <- poolaccum(H14[,-(1:6)], minsize=2)
pool <- poolaccum(H15[,-(1:6)], minsize=2)
pool <- poolaccum(H16[,-(1:6)], minsize=2)
pool <- poolaccum(H17[,-(1:6)], minsize=2)
pool <- poolaccum(H18[,-(1:6)], minsize=2)
summary(pool)
# => Results were summarized in "data/SpeciesRichness.csv" or "data/SpeciesRichness_hp.csv"

# Plot extrapolated species richness
plot(specrichness$Sobs, type="l", pch=16, ylim=c(0,1800), xaxt="n", col=1, lwd=2)
par(new=T)
plot(specrichness$Chao, type="b", pch=16, ylim=c(0,1800), xaxt="n", col=2)
par(new=T)
plot(specrichness$Jack1, type="b", pch=16, ylim=c(0,1800), xaxt="n", col=3)
par(new=T)
plot(specrichness$Jack2, type="b", pch=16, ylim=c(0,1800), xaxt="n", col=4)
axis(side=1, at=1:19)
legend("topright", paste(c("Sobs","Chao", "Jack1", "Jack2")), col=1:4, pch=16)
dev.copy2eps(file="figures/Fig6a_SpeciesRichness_all.eps")

plot(specrichness_hp$Sobs, type="l", pch=16, ylim=c(0,1000), xaxt="n", col=1, lwd=2)
par(new=T)
plot(specrichness_hp$Chao, type="b", pch=16, ylim=c(0,1000), xaxt="n", col=2)
par(new=T)
plot(specrichness_hp$Jack1, type="b", pch=16, ylim=c(0,1000), xaxt="n", col=3)
par(new=T)
plot(specrichness_hp$Jack2, type="b", pch=16, ylim=c(0,1000), xaxt="n", col=4)
axis(side=1, at=1:19)
legend("topright", paste(c("Sobs","Chao", "Jack1", "Jack2")), col=1:4, pch=16)
dev.copy2eps(file="figures/Fig6a_SpeciesRichness_ahp.eps")


# Species richness in the sample-based rarefied data
saH0 <- specaccum(H0[,-(1:6)], method="exact", xlab="No. sample", ylab="No. OTUs")
saH01 <- specaccum(H01[,-(1:6)], method="exact", xlab="No. sample", ylab="No. OTUs")
saH02 <- specaccum(H02[,-(1:6)], method="exact", xlab="No. sample", ylab="No. OTUs")
saH03 <- specaccum(H03[,-(1:6)], method="exact", xlab="No. sample", ylab="No. OTUs")
saH04 <- specaccum(H04[,-(1:6)], method="exact", xlab="No. sample", ylab="No. OTUs")
saH05 <- specaccum(H05[,-(1:6)], method="exact", xlab="No. sample", ylab="No. OTUs")
saH06 <- specaccum(H06[,-(1:6)], method="exact", xlab="No. sample", ylab="No. OTUs")
saH07 <- specaccum(H07[,-(1:6)], method="exact", xlab="No. sample", ylab="No. OTUs")
saH08 <- specaccum(H08[,-(1:6)], method="exact", xlab="No. sample", ylab="No. OTUs")
saH09 <- specaccum(H09[,-(1:6)], method="exact", xlab="No. sample", ylab="No. OTUs")
saH10 <- specaccum(H10[,-(1:6)], method="exact", xlab="No. sample", ylab="No. OTUs")
saH11 <- specaccum(H11[,-(1:6)], method="exact", xlab="No. sample", ylab="No. OTUs")
saH12 <- specaccum(H12[,-(1:6)], method="exact", xlab="No. sample", ylab="No. OTUs")
saH13 <- specaccum(H13[,-(1:6)], method="exact", xlab="No. sample", ylab="No. OTUs")
saH14 <- specaccum(H14[,-(1:6)], method="exact", xlab="No. sample", ylab="No. OTUs")
saH15 <- specaccum(H15[,-(1:6)], method="exact", xlab="No. sample", ylab="No. OTUs")
saH16 <- specaccum(H16[,-(1:6)], method="exact", xlab="No. sample", ylab="No. OTUs")
saH17 <- specaccum(H17[,-(1:6)], method="exact", xlab="No. sample", ylab="No. OTUs")
saH18 <- specaccum(H18[,-(1:6)], method="exact", xlab="No. sample", ylab="No. OTUs")

# Plot rarefaction curves 
plot(saH0, ci=0, xlab="No. samples", ylab="No. OTUs")
plot(saH01, ci=0, xlab="", ylab="", add=T)
plot(saH02, ci=0, xlab="", ylab="", add=T)
plot(saH03, ci=0, xlab="", ylab="", add=T)
plot(saH04, ci=0, xlab="", ylab="", add=T)
plot(saH05, ci=0, xlab="", ylab="", add=T)
plot(saH06, ci=0, xlab="", ylab="", add=T)
plot(saH07, ci=0, xlab="", ylab="", add=T)
plot(saH08, ci=0, xlab="", ylab="", add=T)
plot(saH09, ci=0, xlab="", ylab="", add=T)
plot(saH10, ci=0, xlab="", ylab="", add=T)
plot(saH11, ci=0, xlab="", ylab="", add=T)
plot(saH12, ci=0, xlab="", ylab="", add=T)
plot(saH13, ci=0, xlab="", ylab="", add=T)
plot(saH14, ci=0, xlab="", ylab="", add=T)
plot(saH15, ci=0, xlab="", ylab="", add=T)
plot(saH16, ci=0, xlab="", ylab="", add=T)
plot(saH17, ci=0, xlab="", ylab="", add=T)
plot(saH18, ci=0, xlab="", ylab="", add=T)
abline(v=3, lty=2)
dev.copy2eps(file="figures/Fig6b_Rarefaction_all.eps")

saH0
saH01
saH02
saH03
saH04
saH05
saH06
saH07
saH08
saH09
saH10
saH11
saH12
saH13
saH14
saH15
saH16
saH17
saH18
# => Results were summarized in "data/speciesaccum.csv"

# Plot species richness in the rarefied data (2-4 samples)
plot(specrichness$Rarefied_2samples, type="b", pch=16, lwd=1.5
	, ylim=c(0,250)
	)
par(new=T)
#plot(specrichness$LowSD_2samples, type="l", lty=2
#	, ylim=c(0,250)
#	)
#par(new=T)
#plot(specrichness$HighSD_2samples, type="l", lty=2
#	, ylim=c(0,250)
#	)
#par(new=T)
plot(specrichness$Rarefied_3samples, type="b", pch=16, lwd=1.5, col=2, xaxt="n"
	, ylim=c(0,250)
	)
par(new=T)
#plot(specrichness$LowSD_3samples, type="l", lty=2, col=2, xaxt="n"
#	, ylim=c(0,250)
#	)
#par(new=T)
#plot(specrichness$HighSD_3samples, type="l", lty=2, col=2, xaxt="n"
#	, ylim=c(0,250)
#	)
#par(new=T)
plot(specrichness$Rarefied_4samples, type="b", pch=16, lwd=1.5, col=3
	, ylim=c(0,250)
	)
#par(new=T)
#plot(specrichness$LowSD_4samples, type="l", lty=2, col=3
#	, ylim=c(0,250)
#	)
#par(new=T)
#plot(specrichness$HighSD_4samples, type="l", lty=2, col=3
#	, ylim=c(0,250)
#	)
axis(side=1, at=1:19)
legend("topright", paste(c("N=2","N=3", "N=4")), col=1:3, pch=16)
dev.copy2eps(file="figures/Fig6b_rarefied.eps")

plot(specrichness_hp$Rarefied_2samples, type="b", pch=16, lwd=1.5, col=1, 
	, ylim=c(0,250)
	)
par(new=T)
plot(specrichness_hp$Rarefied_3samples, type="b",  pch=16, lwd=1.5, col=2, 
	, ylim=c(0,250)
	)
par(new=T)
plot(specrichness_hp$Rarefied_4samples, type="b",  pch=16, lwd=1.5, col=3, 
	, ylim=c(0,250)
	)
axis(side=1, at=1:19)
legend("topright", paste(c("N=2","N=3", "N=4")), col=1:3, pch=16)
dev.copy2eps(file="figures/Fig6b_rarefied_hp.eps")

		

##### Fig. 7   Evenness in occurrence #####  

# Arrange data
sampledata_b <- cbind(sampledata[,1:6], ifelse(sampledata[,-(1:6)]==0,0,1))
hopea_sampledata_b <- sampledata_b[sampledata$Genus=="Hopea",]

data = sampledata_b 

H0 <- data[data$Layer=="H0",]
H01 <- data[data$Layer=="H01",]
H02 <- data[data$Layer=="H02",]
H03 <- data[data$Layer=="H03",]
H04 <- data[data$Layer=="H04",]
H05 <- data[data$Layer=="H05",]
H06 <- data[data$Layer=="H06",]
H07 <- data[data$Layer=="H07",]
H08 <- data[data$Layer=="H08",]
H09 <- data[data$Layer=="H09",]
H10 <- data[data$Layer=="H10",]
H11 <- data[data$Layer=="H11",]
H12 <- data[data$Layer=="H12",]
H13 <- data[data$Layer=="H13",]
H14 <- data[data$Layer=="H14",]
H15 <- data[data$Layer=="H15",]
H16 <- data[data$Layer=="H16",]
H17 <- data[data$Layer=="H17",]
H18 <- data[data$Layer=="H18",]

# Rank-abundance plot
par(mfrow=c(5,4), mai=c(0.2,0.3,0.2,0.2))
layer = H18			# Choose a layer 
int <- layer[,-(1:6)][,colSums(layer[,-(1:6)])>0]
plot(sort(colSums(int)/nrow(int), decreasing=T), 
	xlab="OTU rank", ylab="No. samples", 
	xlim=c(0, 350), 		# for the dataset of all samples
	#xlim=c(0, ), 			# for the dataset of Hopea samples
	ylim=c(0,1), yaxp=c(0,1,2),
	type="l", lwd=2)		
dev.copy2eps(file="figures/Fig7_Evenness_all.eps")
dev.copy2eps(file="figures/App_Evenness_hopea.eps")

# Rare or common OTUs
all <- as.numeric(colSums(int)/nrow(int))
length(all)
rare <- all[all<0.5]
length(rare)
# -> Results were summarixed in "data/rare_common.csv"

par(mfrow=c(5,4), mai=c(0.2,0.3,0.2,0.2))
for (i in 1:19) {
	pie(rare_common[,i+1], labels="", 
	clockwise=T, col=c("black", "white"))
}
dev.copy2eps(file="figures/Fig7_rare_commom.eps")


##### Fig. 8&9   NMDS #####

# Arrange data
sampledata_b <- cbind(sampledata[,1:6], ifelse(sampledata[,-(1:6)]==0,0,1))
hopea_sampledata_b <- sampledata_b[sampledata$Genus=="Hopea",]
hopea_label <- label[label$Genus=="Hopea",]

data = hopea_sampledata_b 
label = hopea_label

# Calculate Raup-Crick dissimilarity index 
raup <- raupcrick(data[,-(1:6)])

# NMDS with Raup—Crick dissimilarity
rpmds <- metaMDS(raup, k=3, zerodist="add", tyrmax=100)
plot(rpmds, display="sites", type="p", choices=c(1,2))
with(label, ordisurf(rpmds, label$z, add=T, col="red", pwd=1))
dev.copy2eps(file="figures/Fig8a_NMDS_raup_all_v2.eps")			# Fig. 8a
dev.copy2eps(file="figures/Fig8b_NMDS_raup_hopea.eps")			# Fig. 8b

# 3D plotting
write.csv(rpmds$points, file="rpmds$points.csv")
# Edit label.csv file with Excel
# MDS1_Hex = DEC2HEX(255*((M2-MIN(M$2:M$145))/(MAX(M$2:M$145)-MIN(M$2:M$145))))
# color_3D =CONCATENATE("#",P13,Q13,R13)
# x,y coorinates od samples in H0 =RAND()*(10-(-10))+(-10)
d <- read.csv("data/label2.csv")	
scatterplot3d(d$x, d$y, d$z, type="h", pch="", color="gray", cex.symbols=(d$OTUs/20))
par(new=T)
scatterplot3d(d$x, d$y, d$z, type="p", pch=d$symbol_3D, color=d$color_3D, cex.symbols=(d$OTUs/20))
dev.copy2eps(file="figures/Fig8e_3Dcolor_v2.eps")

# Dispersion of fungal comunities within layers
disp <- betadisper(raup, group=label$Layer, type="centroid")
boxplot(disp)
dev.copy2eps(file="figures/Fig9a_Dispersion_within_layers.eps")
dev.copy2eps(file="figures/Fig9b_Dispersion_within_layers_hp.eps")

# Calculate Jaccard dissimilarity
jac <- vegdist(data[,-(1:6)], binary=T, method="jaccard")

# NMDS with Jaccard dissimilarity
jcmds <- metaMDS(jac, k=3, zerodist="add", tyrmax=100)
plot(jcmds, display="sites", type="p", choices=c(1,2))
with(label, ordisurf(jcmds, label$z, add=T, col="green4", pwd=1))
dev.copy2eps(file="figures/Fig8c_NMDS_jaccard_all.eps")			
dev.copy2eps(file="figures/Fig8d_NMDS_jaccard_hopea.eps")			


#### FIg. 10   Layer-specific OTUs ####

par(mfrow=c(2,1))

# Histgram of the number of layers 
str(layerdata)
nlayers <- as.numeric(layerdata[20,])
hist(nlayers, breaks=20, xlim=c(0,20), ylim=c(0,1200), xlab="No. layers", ylab="No. OTUs")

##function "x2ratio" (C) 2012 SUDO Masaaki
x2ratio <- function(x, byrow=FALSE) {
  if ( !is.matrix(x) ) return(NA)  
  if ( !is.logical(byrow) ) return(NA) 
      if (byrow == FALSE)  { return(     t(  t(x) / apply(x , 2, sum)  )  )
      }
      else return(    x / apply(x , 1, sum)  )
}

layerSP
layerSP_all <- as.matrix(layerSP[,c(3:4)])
rownames(layerSP_all) <- layerSP[,1]
barplot(x2ratio(t(layerSP_all)), beside=F, ylim=c(0, 1))
dev.copy2eps(file="figures/Fig10_Proportion_layerSP.eps")	
