# Supplementary material for: Vertical Structure of Phyllosphere Fungal Communities in a Tropical Forest in Thailand Uncovered by High-Throughput Sequencing
Source: PLoS One. 2016 Nov 18;11(11):e0166669. doi: 10.1371/journal.pone.0166669 (PMC5115777; doi:10.1371/journal.pone.0166669)
Supplement: S1 Table — (XLSX) [file pone.0166669.s007.xlsx]

## Sheet: Sheet1
SampleID	Run	Tag	Layer	TreeID	Family	Genus	Species	No_reads_raw	No_reads_filtered	No_reads_cleaned		No_reads	No_OTUs	No_NonFungalReads	No_NonFungalOTUs	No_FungalReads	No_FungalOTUs
130531__A001__ITS1F	R1	1	H0	Hfe01	Dipterocarpaceae	Hopea	Hopea ferrera	38381	11552	5702		5702	96	1373	13	4329	83
130531__A002__ITS1F	R1	2	H0	Tsp02	Rubiaceae	Tarenna	Tarenna sp.	77161	29472	11334		11334	118	1046	13	10288	105
130531__A003__ITS1F	R1	3	H0	Uid03	Unidentified	Unidentified	Unidentified	21264	9156	5468		5468	58	27	5	5441	53
130531__A004__ITS1F	R1	4	H0	Mov04	Melastomataceae	Memecylon	Memecylon ovatum	7634	2582	1573		1573	24	0	0	1573	24
130531__A005__ITS1F	R1	5	H0	Hfe05	Dipterocarpaceae	Hopea	Hopea ferrera	41585	13829	7428		7428	83	251	5	7177	78
130531__A006__ITS1F	R1	6	H0	Wtr06	Meliaceae	Walsura	Walsura trichostemon	40062	16505	9586		9586	62	24	3	9562	59
130531__A007__ITS1F	R1	7	H0	Ske07	Loganiaceae	Strychnos	Strychnos kerrii	9852	2695	1353		1353	35	237	6	1116	29
130531__A008__ITS1F	R1	8	H0	Hil08	Achariaceae	Hydonocarpus	Hydnocarpus ilicifolius	11610	4633	2971		2971	20	5	1	2966	19
130531__A017__ITS1F	R1	17	H0	Hfe17	Dipterocarpaceae	Hopea	Hopea ferrera	99345	23369	12047		12047	234	319	20	11728	214
130531__A018__ITS1F	R1	18	H0	Vci18	Dipterocarpaceae	Vatica	Vatica cinerea	33414	12105	6446		6446	101	149	11	6297	90
130531__A019__ITS1F	R1	19	H0	Lsc19	Rutaceae	Luvunga	Luvunga scandens	76202	6136	3413		3413	50	17	5	3396	45
130531__A022__ITS1F	R1	22	H0	Msp22	Annonaceae	Merodram	Melodorum sp.	130122	40345	21071		21071	140	747	9	20324	131
130531__A023__ITS1F	R1	23	H0	Wro23	Meliaceae	Walsura	Walsura robusta	58831	18094	10215		10215	124	241	13	9974	111
130531__A024__ITS1F	R1	24	H0	Wtr24	Meliaceae	Walsura	Walsura trichostemon	38044	11354	6886		6886	63	336	3	6550	60
130531__A025__ITS1F	R1	25	H0	She25	Dipterocarpaceae	Shorea	Shorea henryana	32443	8114	3691		3691	99	591	13	3100	86
130531__A026__ITS1F	R1	26	H0	Sbe26	Araliaceae	Schefflera	Schefflera bengalensis	8118	2528	1650		1650	22	0	0	1650	22
130531__A027__ITS1F	R1	27	H0	Dco27	Fabaceae	Dialium	Dialium cochinchinense	2452	859	357		357	18	0	0	357	18
130531__A028__ITS1F	R1	28	H0	Gpa28	Malvaceae	Grevia	Grewia paniculata	3152	1391	986		986	4	0	0	986	4
130531__A029__ITS1F	R1	29	H0	Mca29	Melastomataceae	Memecylon	Memecylon caeruleum	5867	1212	622		622	10	180	1	442	9
130531__A030__ITS1F	R1	30	H0	Hil30	Achariaceae	Hydonocarpus	Hydnocarpus ilicifolius	35496	9718	6288		6288	63	83	4	6205	59
130531__A031__ITS1F	R1	31	H01	Ate31	Ancistrocladaceae	Ancistrocladus	Ancistrocladus tectorius	1319	549	254		254	4	0	0	254	4
130531__A032__ITS1F	R1	32	H01	Aru32	Euphorbiaceae	Alchornea	Alchornea rugosa	104418	23769	16869		16869	59	51	4	16818	55
130531__A033__ITS1F	R1	33	H01	Ske33	Loganiaceae	Strychnos	Strychnos kerrii	24321	7715	4576		4576	78	177	7	4399	71
130531__A034__ITS1F	R1	34	H01	Mca34	Melastomataceae	Memecylon	Memecylon caeruleum	4650	2490	1733		1733	11	969	2	764	9
130531__A035__ITS1F	R1	35	H01	Api35	Meliaceae	Aglaia	Aglaia pirifera	58137	15005	8882		8882	167	495	19	8387	148
130531__A036__ITS1F	R1	36	H01	Aru36	Euphorbiaceae	Alchornea	Alchornea rugosa	76316	24761	16344		16344	45	41	2	16303	43
130531__A037__ITS1F	R1	37	H01	Mov37	Melastomataceae	Memecylon	Memecylon ovatum	7481	2601	1598		1598	23	165	4	1433	19
130531__A038__ITS1F	R1	38	H01	Dca38	Lauraceae	Dehaasia	Dehaasia candolleana	27082	11975	7665		7665	59	82	4	7583	55
130531__A039__ITS1F	R1	39	H01	Lsp38e	Schizaeaceae	Lygodium	Lygodium sp.	111779	54673	37978		37978	76	12	1	37966	75
130531__A040__ITS1F	R1	40	H01	Api39	Meliaceae	Aglaia	Aglaia pirifera	43135	12527	7501		7501	35	49	2	7452	33
130531__A042__ITS1F	R1	42	H01	Hfe41	Dipterocarpaceae	Hopea	Hopea ferrera	131795	29469	14384		14384	94	248	11	14136	83
130531__A043__ITS1F	R1	43	H01	Api42	Meliaceae	Aglaia	Aglaia pirifera	51407	13837	7023		7023	121	320	7	6703	114
130531__A046__ITS1F	R1	46	H02	Aru36	Euphorbiaceae	Alchornea	Alchornea rugosa	104040	21733	12691		12691	126	221	4	12470	122
130531__A047__ITS1F	R1	47	H02	Mov37	Melastomataceae	Memecylon	Memecylon ovatum	44287	19744	12914		12914	56	1762	11	11152	45
130531__A048__ITS1F	R1	48	H02	Dca38	Lauraceae	Dehaasia	Dehaasia candolleana	7173	2814	1651		1651	13	0	0	1651	13
130531__A049__ITS1F	R1	49	H02	Mov40	Melastomataceae	Memecylon	Memecylon ovatum	39983	16626	9802		9802	35	3212	5	6590	30
130531__A050__ITS1F	R1	50	H02	Hfe41	Dipterocarpaceae	Hopea	Hopea ferrera	76215	23362	15523		15523	73	94	8	15429	65
130531__A051__ITS1F	R1	51	H02	Api42	Meliaceae	Aglaia	Aglaia pirifera	17509	7778	5116		5116	24	9	2	5107	22
130531__A052__ITS1F	R1	52	H02	Mov44	Melastomataceae	Memecylon	Memecylon ovatum	29139	10196	5970		5970	36	1063	4	4907	32
130531__A053__ITS1F	R1	53	H02	Hil45	Achariaceae	Hydonocarpus	Hydnocarpus ilicifolius	14943	4344	2488		2488	50	147	6	2341	44
130531__A054__ITS1F	R1	54	H02	Api46	Meliaceae	Aglaia	Aglaia pirifera	11936	3181	1750		1750	16	2	1	1748	15
130531__A055__ITS1F	R1	55	H02	Aru47	Euphorbiaceae	Alchornea	Alchornea rugosa	112224	34052	25935		25935	62	845	10	25090	52
130531__A056__ITS1F	R1	56	H02	Mov48	Melastomataceae	Memecylon	Memecylon ovatum	9792	3695	2271		2271	35	45	1	2226	34
130531__A057__ITS1F	R1	57	H02	Mov49	Melastomataceae	Memecylon	Memecylon ovatum	11481	4908	3203		3203	37	175	2	3028	35
130531__A058__ITS1F	R1	58	H02	Ske50	Loganiaceae	Strychnos	Strychnos kerrii	27825	9209	5373		5373	44	43	2	5330	42
130531__A059__ITS1F	R1	59	H02	Mov51	Melastomataceae	Memecylon	Memecylon ovatum	12327	3785	2092		2092	56	7	3	2085	53
130531__A060__ITS1F	R1	60	H02	Ate52	Ancistrocladaceae	Ancistrocladus	Ancistrocladus tectorius	20483	6913	4649		4649	52	174	3	4475	49
130531__A061__ITS1F	R1	61	H02	Hfe53	Dipterocarpaceae	Hopea	Hopea ferrera	80613	8833	3912		3912	106	141	11	3771	95
130531__A062__ITS1F	R1	62	H03	Mca34	Melastomataceae	Memecylon	Memecylon caeruleum	5084	2049	1316		1316	17	147	2	1169	15
130531__A063__ITS1F	R1	63	H03	Api42	Meliaceae	Aglaia	Aglaia pirifera	6341	2500	1539		1539	11	13	1	1526	10
130531__A064__ITS1F	R1	64	H03	Api42a	Ancistrocladaceae	Ancistrocladus	Ancistrocladus tectorius	101050	37200	24248		24248	125	45	9	24203	116
130531__A065__ITS1F	R1	65	H03	Mov44	Melastomataceae	Memecylon	Memecylon ovatum	59171	20991	14985		14985	24	137	5	14848	19
130531__A066__ITS1F	R1	66	H03	Api46	Meliaceae	Aglaia	Aglaia pirifera	20261	8641	5389		5389	32	173	4	5216	28
130531__A067__ITS1F	R1	67	H03	Aru47	Euphorbiaceae	Alchornea	Alchornea rugosa	179812	62748	49240		49240	15	0	0	49240	15
130531__A068__ITS1F	R1	68	H03	Hfe53	Dipterocarpaceae	Hopea	Hopea ferrera	17763	3723	2015		2015	64	55	5	1960	59
130531__A069__ITS1F	R1	69	H03	Mov54	Melastomataceae	Memecylon	Memecylon ovatum	34248	13685	8947		8947	38	1260	6	7687	32
130531__A070__ITS1F	R1	70	H03	Mca55	Melastomataceae	Memecylon	Memecylon caeruleum	18080	7042	4532		4532	21	191	3	4341	18
130531__A071__ITS1F	R1	71	H03	Hil56	Achariaceae	Hydonocarpus	Hydnocarpus ilicifolius	18792	6227	3992		3992	43	113	6	3879	37
130531__A072__ITS1F	R1	72	H03	Hfe57	Dipterocarpaceae	Hopea	Hopea ferrera	85175	27609	12432		12432	124	44	5	12388	119
130531__A073__ITS1F	R1	73	H03	Ate58	Ancistrocladaceae	Ancistrocladus	Ancistrocladus tectorius	39611	12655	7128		7128	52	142	5	6986	47
130531__A074__ITS1F	R1	74	H03	Hil59	Achariaceae	Hydonocarpus	Hydnocarpus ilicifolius	51079	17507	11154		11154	70	3129	6	8025	64
130531__A075__ITS1F	R1	75	H04	Mca34	Melastomataceae	Memecylon	Memecylon caeruleum	10168	3486	2149		2149	25	0	0	2149	25
130531__A076__ITS1F	R1	76	H04	Api46	Meliaceae	Aglaia	Aglaia pirifera	15580	4301	2401		2401	53	93	6	2308	47
130531__A077__ITS1F	R1	77	H04	Mov54	Melastomataceae	Memecylon	Memecylon ovatum	22457	6757	3498		3498	94	355	15	3143	79
130531__A078__ITS1F	R1	78	H04	Hfe57	Dipterocarpaceae	Hopea	Hopea ferrera	32880	7332	3269		3269	88	42	5	3227	83
130531__A079__ITS1F	R1	79	H04	Ate58	Ancistrocladaceae	Ancistrocladus	Ancistrocladus tectorius	19955	7886	4851		4851	44	32	1	4819	43
130531__A080__ITS1F	R1	80	H04	Hil59	Achariaceae	Hydonocarpus	Hydnocarpus ilicifolius	8962	2769	1771		1771	21	81	5	1690	16
130531__A082__ITS1F	R1	82	H05	Hfe53	Dipterocarpaceae	Hopea	Hopea ferrera	122747	26726	11951		11951	102	332	9	11619	93
130531__A083__ITS1F	R1	83	H05	Mov54	Melastomataceae	Memecylon	Memecylon ovatum	2292	784	563		563	10	97	3	466	7
130531__A084__ITS1F	R1	84	H05	Hil56	Achariaceae	Hydonocarpus	Hydnocarpus ilicifolius	26852	6980	3294		3294	75	163	8	3131	67
130531__A085__ITS1F	R1	85	H05	Hfe57	Dipterocarpaceae	Hopea	Hopea ferrera	126367	47674	33777		33777	36	0	0	33777	36
130531__A086__ITS1F	R1	86	H05	Ate58	Ancistrocladaceae	Ancistrocladus	Ancistrocladus tectorius	5623	1795	1033		1033	18	129	1	904	17
130531__A087__ITS1F	R1	87	H05	Hil59	Achariaceae	Hydonocarpus	Hydnocarpus ilicifolius	7189	2082	1278		1278	19	35	3	1243	16
130531__A088__ITS1F	R1	88	H05	Wtr60	Meliaceae	Walsura	Walsura trichostemon	172985	69786	43401		43401	99	11	2	43390	97
130531__A104__ITS1F	R1	104	Blank	Blank	Blank	Blank	Blank	81	38	0		0	0	0	0	0	0
130531__A105__ITS1F	R1	105	H05	Dca61	Lauraceae	Dehaasia	Dehaasia candolleana	115040	57426	38999		38999	72	39	4	38960	68
130531__A106__ITS1F	R1	106	H05	Hfe62	Dipterocarpaceae	Hopea	Hopea ferrera	2402	1166	729		729	9	19	2	710	7
130531__A107__ITS1F	R1	107	H06	Hfe53	Dipterocarpaceae	Hopea	Hopea ferrera	95079	20265	11902		11902	92	179	10	11723	82
130531__A108__ITS1F	R1	108	H06	Mov54	Melastomataceae	Memecylon	Memecylon ovatum	6562	2117	1187		1187	34	174	7	1013	27
130531__A109__ITS1F	R1	109	H06	Hil56	Achariaceae	Hydonocarpus	Hydnocarpus ilicifolius	18288	5597	3717		3717	38	84	5	3633	33
130531__A110__ITS1F	R1	110	H06	Hil59	Achariaceae	Hydonocarpus	Hydnocarpus ilicifolius	1614	598	269		269	15	0	0	269	15
130531__A111__ITS1F	R1	111	H06	Wtr60	Meliaceae	Walsura	Walsura trichostemon	45677	10997	5527		5527	83	92	6	5435	77
130531__A112__ITS1F	R1	112	H06	Dca61	Lauraceae	Dehaasia	Dehaasia candolleana	11331	4597	2901		2901	52	101	3	2800	49
130531__A113__ITS1F	R1	113	H06	Hfe62	Dipterocarpaceae	Hopea	Hopea ferrera	34350	9758	5085		5085	66	63	7	5022	59
130531__A114__ITS1F	R1	114	H06	Wtr63	Meliaceae	Walsura	Walsura trichostemon	120724	19544	11133		11133	74	4	2	11129	72
130531__A115__ITS1F	R1	115	H06	Hfe64	Dipterocarpaceae	Hopea	Hopea ferrera	28211	6789	3689		3689	48	18	3	3671	45
130531__A116__ITS1F	R1	116	H06	Hil65	Achariaceae	Hydonocarpus	Hydnocarpus ilicifolius	58739	30690	23317		23317	41	214	3	23103	38
130531__A117__ITS1F	R1	117	H07	Hil56	Achariaceae	Hydonocarpus	Hydnocarpus ilicifolius	18519	2413	1181		1181	37	43	4	1138	33
130531__A118__ITS1F	R1	118	H07	Hil59	Achariaceae	Hydonocarpus	Hydnocarpus ilicifolius	2721	712	265		265	17	28	2	237	15
130531__A119__ITS1F	R1	119	H07	Dca61	Lauraceae	Dehaasia	Dehaasia candolleana	14291	8309	6048		6048	25	130	1	5918	24
130531__A121__ITS1F	R1	121	H11	Cca68	Euphorbiaceae	Chaetocarpus	Chaetocarpus castanocarpus	24160	6153	3485		3485	40	426	6	3059	34
130531__A122__ITS1F	R1	122	H12	Hfe66	Dipterocarpaceae	Hopea	Hopea ferrera	40955	13453	7615		7615	62	508	7	7107	55
130531__A123__ITS1F	R1	123	H12	Hfe67	Dipterocarpaceae	Hopea	Hopea ferrera	15394	4552	2308		2308	41	97	4	2211	37
130531__A124__ITS1F	R1	124	H13	Hfe66	Dipterocarpaceae	Hopea	Hopea ferrera	24572	8748	5306		5306	39	2302	2	3004	37
130531__A125__ITS1F	R1	125	H13	Hfe67	Dipterocarpaceae	Hopea	Hopea ferrera	33754	10362	6388		6388	49	50	4	6338	45
130531__A126__ITS1F	R1	126	H13	Hfe69	Dipterocarpaceae	Hopea	Hopea ferrera	11924	3259	1667		1667	36	236	3	1431	33
130531__A127__ITS1F	R1	127	H13	Hfe70	Dipterocarpaceae	Hopea	Hopea ferrera	35308	11375	7035		7035	62	854	3	6181	59
130531__A129__ITS1F	R1	129	H14	Hfe67	Dipterocarpaceae	Hopea	Hopea ferrera	8431	2998	1484		1484	40	23	3	1461	37
130531__A130__ITS1F	R1	130	H14	Hfe69	Dipterocarpaceae	Hopea	Hopea ferrera	3375	1435	692		692	24	42	2	650	22
130531__A131__ITS1F	R1	131	H14	Hfe70	Dipterocarpaceae	Hopea	Hopea ferrera	10987	3542	2118		2118	34	96	3	2022	31
130531__A132__ITS1F	R1	132	H15	Hfe66	Dipterocarpaceae	Hopea	Hopea ferrera	6789	2734	1431		1431	32	173	2	1258	30
130531__A133__ITS1F	R1	133	H15	Hfe67	Dipterocarpaceae	Hopea	Hopea ferrera	3621	1420	677		677	25	100	3	577	22
130531__A134__ITS1F	R1	134	H15	Hfe69	Dipterocarpaceae	Hopea	Hopea ferrera	3443	1430	695		695	21	229	2	466	19
130531__A135__ITS1F	R1	135	H16	Hfe67	Dipterocarpaceae	Hopea	Hopea ferrera	4017	1334	546		546	17	13	1	533	16
130531__A136__ITS1F	R1	136	H16	Hfe69	Dipterocarpaceae	Hopea	Hopea ferrera	2525	1019	480		480	20	75	3	405	17
130531__A137__ITS1F	R1	137	H16	Hfe70	Dipterocarpaceae	Hopea	Hopea ferrera	4900	1781	951		951	18	90	2	861	16
130531__A138__ITS1F	R1	138	H17	Hfe66	Dipterocarpaceae	Hopea	Hopea ferrera	4104	1388	586		586	25	72	2	514	23
130531__A139__ITS1F	R1	139	H17	Hfe67	Dipterocarpaceae	Hopea	Hopea ferrera	8844	2808	1373		1373	40	86	4	1287	36
130531__A140__ITS1F	R1	140	H17	Hfe69	Dipterocarpaceae	Hopea	Hopea ferrera	5199	1940	935		935	27	401	8	534	19
130531__A141__ITS1F	R1	141	H17	Mca69e	Apocynaceae	Melodinus	Melodinus cambodiensis	2825	990	493		493	21	25	2	468	19
130531__A142__ITS1F	R1	142	H17	Hfe70	Dipterocarpaceae	Hopea	Hopea ferrera	5985	3630	2305		2305	22	0	0	2305	22
130531__A143__ITS1F	R1	143	H18	Hfe66	Dipterocarpaceae	Hopea	Hopea ferrera	2985	1330	728		728	23	19	2	709	21
130531__A145__ITS1F	R1	145	H18	Mca69e	Apocynaceae	Melodinus	Melodinus cambodiensis	1020	455	300		300	8	0	0	300	8
130531__A146__ITS1F	R1	146	H18	Hfe70	Dipterocarpaceae	Hopea	Hopea ferrera	2106	1015	646		646	15	0	0	646	15
130921__A111__ITS1F	R2	111	Blank	Blank	Blank	Blank	Blank	5857	3010	1826		1826	9	970	2	856	7
130921__A112__ITS1F	R2	112	H0	Fsi09	Rubiaceae	Fagerlindia	Fagerlindia sinensis	71255	31420	22982		22982	25	44	1	22938	24
130921__A113__ITS1F	R2	113	H0	Dco10	Fabaceae	Dialium	Dialium cochinchinense	5409	1528	910		910	31	370	3	540	28
130921__A114__ITS1F	R2	114	H0	Pfe11	Dipterocarpaceae	Hopea	Hopea ferrera	20744	8039	4333		4333	54	355	8	3978	46
130921__A115__ITS1F	R2	115	H0	Pte12	Rubiaceae	Prismatomeris	Prismatomeris tetrandra	9043	2945	1726		1726	22	45	2	1681	20
130921__A116__ITS1F	R2	116	H0	Aru13	Euphorbiaceae	Alchornea	Alchornea rugosa	25989	9724	5687		5687	67	277	7	5410	60
130921__A117__ITS1F	R2	117	H0	Mov14	Melastomataceae	Memecylon	Memecylon ovatum	29176	12454	6686		6686	47	17	1	6669	46
130921__A118__ITS1F	R2	118	H0	Api15	Meliaceae	Aglaia	Aglaia pirifera	39485	14860	8517		8517	70	448	7	8069	63
130921__A119__ITS1F	R2	119	H0	Fsi16	Rubiaceae	Fagerlindia	Fagerlindia sinensis	13473	4354	2494		2494	18	496	5	1998	13
130921__A120__ITS1F	R2	120	H0	Mru20	Annonaceae	Merodram	Melodorum rutecensis	18544	6648	4338		4338	37	24	2	4314	35
130921__A121__ITS1F	R2	121	H0	Gpa21	Malvaceae	Grevia	Grewia panicurata	38730	17386	11918		11918	71	3422	7	8496	64
130921__A122__ITS1F	R2	122	H01	Mov40	Melastomataceae	Memecylon	Memecylon ovatum	110586	42756	20611		20611	107	1859	17	18752	90
130921__A123__ITS1F	R2	123	H01	Mov43	Melastomataceae	Memecylon	Memecylon ovatum	13045	5820	3302		3302	38	516	7	2786	31
130921__A124__ITS1F	R2	124	H02	Mca34	Melastomataceae	Memecylon	Memecylon caeruleum	16884	6452	3559		3559	47	250	5	3309	42
130921__A125__ITS1F	R2	125	H05	Mca34	Melastomataceae	Memecylon	Memecylon caeruleum	22797	7080	4454		4454	24	61	1	4393	23
130921__A126__ITS1F	R2	126	H07	Hfe62	Dipterocarpaceae	Hopea	Hopea ferrera	30741	10922	5110		5110	71	291	7	4819	64
130921__A127__ITS1F	R2	127	H14	Hfe66	Dipterocarpaceae	Hopea	Hopea ferrera	39911	16099	9913		9913	59	860	6	9053	53
130921__A128__ITS1F	R2	128	H18	Hfe69	Dipterocarpaceae	Hopea	Hopea ferrera	20660	7751	4196		4196	37	503	2	3693	35
130921__A129__ITS1F	R2	129	H07	Hfe66	Dipterocarpaceae	Hopea	Hopea ferrera	31156	10659	5575		5575	25	757	2	4818	23
130921__A130__ITS1F	R2	130	H07	Hfe67	Dipterocarpaceae	Hopea	Hopea ferrera	18170	7578	5367		5367	33	0	0	5367	33
130921__A131__ITS1F	R2	131	H08	Hil56	Achariaceae	Hydonocarpus	Hydnocarpus ilicifolius	22262	7665	4206		4206	39	1142	7	3064	32
130921__A132__ITS1F	R2	132	H08	Hfe62	Dipterocarpaceae	Hopea	Hopea ferrera	20474	5744	2688		2688	43	0	0	2688	43
130921__A133__ITS1F	R2	133	H08	Hfe66	Dipterocarpaceae	Hopea	Hopea ferrera	30589	8738	4426		4426	40	369	5	4057	35
130921__A134__ITS1F	R2	134	H08	Hfe67	Dipterocarpaceae	Hopea	Hopea ferrera	13623	5199	3261		3261	35	1109	4	2152	31
130921__A136__ITS1F	R2	136	H09	Hfe62	Dipterocarpaceae	Hopea	Hopea ferrera	22852	10272	6394		6394	43	925	4	5469	39
130921__A137__ITS1F	R2	137	H09	Hfe66	Dipterocarpaceae	Hopea	Hopea ferrera	44724	15710	10426		10426	26	3	1	10423	25
130921__A138__ITS1F	R2	138	H09	Hfe67	Dipterocarpaceae	Hopea	Hopea ferrera	60523	22620	13623		13623	70	1489	8	12134	62
130921__A139__ITS1F	R2	139	H09	Cca68	Euphorbiaceae	Chaetocarpus	Chaetocarpus castanocarpus	31344	9445	5175		5175	44	865	7	4310	37
130921__A140__ITS1F	R2	140	H10	Hfe66	Dipterocarpaceae	Hopea	Hopea ferrera	6904	2202	1345		1345	15	205	1	1140	14
130921__A141__ITS1F	R2	141	H10	Hfe67	Dipterocarpaceae	Hopea	Hopea ferrera	12585	4095	2052		2052	20	175	1	1877	19
130921__A142__ITS1F	R2	142	H10	Cca68	Euphorbiaceae	Chaetocarpus	Chaetocarpus castanocarpus	12879	6202	3845		3845	22	641	3	3204	19
130921__A143__ITS1F	R2	143	H11	Hfe66	Dipterocarpaceae	Hopea	Hopea ferrera	30797	10854	5840		5840	41	1165	4	4675	37
Total								4975432	1623526	982365		982365	1772			932613	241
R1								4084221	1287295	785580
R2								891211	336231	196785
Average								34078.3	11120	6728.53		13365.5	60.4286
SD								36634.3	12548.6	8364.7		8364.7	35.2751
