# Supplementary material for: Vertical Structure of Phyllosphere Fungal Communities in a Tropical Forest in Thailand Uncovered by High-Throughput Sequencing
Source: PLoS One. 2016 Nov 18;11(11):e0166669. doi: 10.1371/journal.pone.0166669 (PMC5115777; doi:10.1371/journal.pone.0166669)
Supplement: S2 Table — For the GenBank “nt” and the UNITE dynamic database, the QCauto method (Tanabe and Toju 2013) and BLAST implemented in QIIME (Caporaso et al. 2010) was used for identification. (XLSX) [file pone.0166669.s008.xlsx]

## Sheet: Sheet1
Oder	OTU	Taxonomic identification with Claident								Taxonomic identification with BLAST against UNITE
		kingdom	phylum	class	order	family	genus	species		kingdom	phylum	class	order	family	genus	species	E-value	Sequence ID
1	amongsampleotu_987__clustering_97	Fungi	Ascomycota	Arthoniomycetes	Lichenostigmatales	Phaeococcomycetaceae	Phaeococcomyces			Fungi	Ascomycota	Eurotiomycetes	Chaetothyriales	Herpotrichiellaceae	Phaeococcomyces	Phaeococcomyces rothmanniae	6e-66	SH022485.07FU_KJ869136_reps_singleton
2	withinsampleotu_37__130531__A139__ITS1F	Fungi	Ascomycota	Arthoniomycetes	Lichenostigmatales	Phaeococcomycetaceae	Phaeococcomyces			Fungi							9e-28	SH213825.07FU_AY843147_reps
3	amongsampleotu_547__clustering_97	Fungi	Ascomycota	Dothideomycetes	Capnodiales	Capnodiaceae				Fungi	Ascomycota	Dothideomycetes	Capnodiales	Capnodiaceae	Capnodium		5e-76	SH002817.07FU_HE584830_reps_singleton
4	amongsampleotu_569__clustering_97	Fungi	Ascomycota	Dothideomycetes	Capnodiales	Cladosporiaceae	Cladosporium	Cladosporium cladosporioides		Fungi	Ascomycota	Dothideomycetes	Capnodiales	Davidiellaceae	Cladosporium	Cladosporium halotolerans	2e-78	SH127902.07FU_DQ780364_refs
5	amongsampleotu_25__clustering_97	Fungi	Ascomycota	Dothideomycetes	Capnodiales	Cladosporiaceae	Cladosporium			Fungi	Ascomycota	Dothideomycetes	Capnodiales	Davidiellaceae	Cladosporium	Cladosporium sphaerospermum	1e-101	SH127903.07FU_DQ780343_refs
6	amongsampleotu_43__clustering_97	Fungi	Ascomycota	Dothideomycetes	Capnodiales	Cladosporiaceae	Cladosporium			Fungi	Ascomycota						7e-113	SH217942.07FU_JQ246357_reps
7	amongsampleotu_53__clustering_97	Fungi	Ascomycota	Dothideomycetes	Capnodiales	Cladosporiaceae	Cladosporium			Fungi	Ascomycota						7e-113	SH217942.07FU_JQ246357_reps
8	amongsampleotu_76__clustering_97	Fungi	Ascomycota	Dothideomycetes	Capnodiales	Cladosporiaceae	Cladosporium			Fungi	Ascomycota	Dothideomycetes	Capnodiales	Davidiellaceae	Cladosporium	Cladosporium dominicanum	4e-92	SH127904.07FU_DQ780353_refs
9	amongsampleotu_855__clustering_97	Fungi	Ascomycota	Dothideomycetes	Capnodiales	Cladosporiaceae	Cladosporium			Fungi	Ascomycota	Dothideomycetes	Capnodiales	Davidiellaceae	Cladosporium	Cladosporium sphaerospermum	3e-65	SH127903.07FU_DQ780343_refs
10	amongsampleotu_306__clustering_97	Fungi	Ascomycota	Dothideomycetes	Capnodiales	Cladosporiaceae	Toxicocladosporium			Fungi	Ascomycota	Dothideomycetes	Capnodiales	Incertae sedis	Toxicocladosporium	Toxicocladosporium strelitziae	2e-94	SH202294.07FU_JX069874_refs
11	amongsampleotu_833__clustering_97	Fungi	Ascomycota	Dothideomycetes	Capnodiales	Cladosporiaceae	Toxicocladosporium			Fungi	Ascomycota	Dothideomycetes	Capnodiales	Incertae sedis	Toxicocladosporium	Toxicocladosporium banksiae	4e-77	SH202302.07FU_HQ599598_reps
12	dereplicated_106__130531__A139__ITS1F	Fungi	Ascomycota	Dothideomycetes	Capnodiales	Cladosporiaceae	Toxicocladosporium			Fungi	Ascomycota	Dothideomycetes	Capnodiales	Incertae sedis	Toxicocladosporium	Toxicocladosporium banksiae	4e-58	SH202302.07FU_HQ599598_reps
13	dereplicated_131__130531__A137__ITS1F	Fungi	Ascomycota	Dothideomycetes	Capnodiales	Cladosporiaceae	Toxicocladosporium			Fungi	Ascomycota	Dothideomycetes	Capnodiales	Incertae sedis	Toxicocladosporium	Toxicocladosporium irritans	4e-105	SH202296.07FU_KF800466_reps
14	dereplicated_237__130531__A132__ITS1F	Fungi	Ascomycota	Dothideomycetes	Capnodiales	Cladosporiaceae	Toxicocladosporium			Fungi	Ascomycota	Dothideomycetes	Capnodiales	Incertae sedis	Toxicocladosporium	Toxicocladosporium banksiae	4e-77	SH202302.07FU_HQ599598_reps
15	amongsampleotu_1__clustering_97	Fungi	Ascomycota	Dothideomycetes	Capnodiales	Cladosporiaceae				Fungi	Ascomycota						3e-121	SH217942.07FU_JQ246357_reps
16	amongsampleotu_1006__clustering_97	Fungi	Ascomycota	Dothideomycetes	Capnodiales	Cladosporiaceae				Fungi	Ascomycota						4e-73	SH217942.07FU_JQ246357_reps
17	amongsampleotu_152__clustering_97	Fungi	Ascomycota	Dothideomycetes	Capnodiales	Cladosporiaceae				Fungi	Ascomycota						3e-112	SH217942.07FU_JQ246357_reps
18	amongsampleotu_169__clustering_97	Fungi	Ascomycota	Dothideomycetes	Capnodiales	Cladosporiaceae				Fungi	Ascomycota						3e-115	SH217942.07FU_JQ246357_reps
19	amongsampleotu_202__clustering_97	Fungi	Ascomycota	Dothideomycetes	Capnodiales	Cladosporiaceae				Fungi	Ascomycota						1e-117	SH217942.07FU_JQ246357_reps
20	amongsampleotu_292__clustering_97	Fungi	Ascomycota	Dothideomycetes	Capnodiales	Cladosporiaceae				Fungi	Ascomycota						1e-79	SH217942.07FU_JQ246357_reps
21	amongsampleotu_298__clustering_97	Fungi	Ascomycota	Dothideomycetes	Capnodiales	Cladosporiaceae				Fungi	Ascomycota						2e-110	SH217942.07FU_JQ246357_reps
22	amongsampleotu_369__clustering_97	Fungi	Ascomycota	Dothideomycetes	Capnodiales	Cladosporiaceae				Fungi	Ascomycota						3e-109	SH217942.07FU_JQ246357_reps
23	amongsampleotu_373__clustering_97	Fungi	Ascomycota	Dothideomycetes	Capnodiales	Cladosporiaceae				Fungi	Ascomycota						2e-113	SH217942.07FU_JQ246357_reps
24	amongsampleotu_375__clustering_97	Fungi	Ascomycota	Dothideomycetes	Capnodiales	Cladosporiaceae				Fungi	Ascomycota	Dothideomycetes	Capnodiales	Davidiellaceae	Cladosporium	Cladosporium flabelliforme	2e-110	SH123761.07FU_HM148092_refs
25	amongsampleotu_433__clustering_97	Fungi	Ascomycota	Dothideomycetes	Capnodiales	Cladosporiaceae				Fungi	Ascomycota						2e-116	SH217942.07FU_JQ246357_reps
26	amongsampleotu_602__clustering_97	Fungi	Ascomycota	Dothideomycetes	Capnodiales	Cladosporiaceae				Fungi	Ascomycota						3e-115	SH217942.07FU_JQ246357_reps
27	amongsampleotu_605__clustering_97	Fungi	Ascomycota	Dothideomycetes	Capnodiales	Cladosporiaceae				Fungi	Ascomycota						5e-117	SH217942.07FU_JQ246357_reps
28	amongsampleotu_613__clustering_97	Fungi	Ascomycota	Dothideomycetes	Capnodiales	Cladosporiaceae				Fungi	Ascomycota						3e-80	SH217942.07FU_JQ246357_reps
29	amongsampleotu_766__clustering_97	Fungi	Ascomycota	Dothideomycetes	Capnodiales	Cladosporiaceae				Fungi	Ascomycota						1e-117	SH217942.07FU_JQ246357_reps
30	amongsampleotu_771__clustering_97	Fungi	Ascomycota	Dothideomycetes	Capnodiales	Cladosporiaceae				Fungi	Ascomycota						4e-70	SH217942.07FU_JQ246357_reps
31	amongsampleotu_772__clustering_97	Fungi	Ascomycota	Dothideomycetes	Capnodiales	Cladosporiaceae				Fungi	Ascomycota						4e-92	SH217942.07FU_JQ246357_reps
32	amongsampleotu_782__clustering_97	Fungi	Ascomycota	Dothideomycetes	Capnodiales	Cladosporiaceae				Fungi	Ascomycota						7e-119	SH217942.07FU_JQ246357_reps
33	amongsampleotu_815__clustering_97	Fungi	Ascomycota	Dothideomycetes	Capnodiales	Cladosporiaceae				Fungi	Ascomycota						2e-91	SH217942.07FU_JQ246357_reps
34	amongsampleotu_835__clustering_97	Fungi	Ascomycota	Dothideomycetes	Capnodiales	Cladosporiaceae				Fungi	Ascomycota						9e-106	SH217942.07FU_JQ246357_reps
35	amongsampleotu_98__clustering_97	Fungi	Ascomycota	Dothideomycetes	Capnodiales	Cladosporiaceae				Fungi	Ascomycota						2e-113	SH217942.07FU_JQ246357_reps
36	amongsampleotu_986__clustering_97	Fungi	Ascomycota	Dothideomycetes	Capnodiales	Cladosporiaceae				Fungi	Ascomycota						6e-66	SH217942.07FU_JQ246357_reps
37	dereplicated_1610__130531__A039__ITS1F	Fungi	Ascomycota	Dothideomycetes	Capnodiales	Cladosporiaceae				Fungi	Ascomycota						1e-79	SH217942.07FU_JQ246357_reps
38	dereplicated_1618__130531__A039__ITS1F	Fungi	Ascomycota	Dothideomycetes	Capnodiales	Cladosporiaceae				Fungi	Ascomycota						3e-56	SH217942.07FU_JQ246357_reps
39	dereplicated_1884__130531__A085__ITS1F	Fungi	Ascomycota	Dothideomycetes	Capnodiales	Cladosporiaceae				Fungi	Ascomycota						2e-113	SH217942.07FU_JQ246357_reps
40	dereplicated_1918__130531__A017__ITS1F	Fungi	Ascomycota	Dothideomycetes	Capnodiales	Cladosporiaceae				Fungi	Ascomycota						3e-93	SH217942.07FU_JQ246357_reps
41	dereplicated_2025__130531__A105__ITS1F	Fungi	Ascomycota	Dothideomycetes	Capnodiales	Cladosporiaceae				Fungi	Ascomycota	Dothideomycetes	Capnodiales	Davidiellaceae	Cladosporium	Cladosporium flabelliforme	2e-104	SH123761.07FU_HM148092_refs
42	dereplicated_2304__130531__A039__ITS1F	Fungi	Ascomycota	Dothideomycetes	Capnodiales	Cladosporiaceae				Fungi	Ascomycota						1e-105	SH217942.07FU_JQ246357_reps
43	dereplicated_2390__130531__A039__ITS1F	Fungi	Ascomycota	Dothideomycetes	Capnodiales	Cladosporiaceae				Fungi	Ascomycota						4e-111	SH217942.07FU_JQ246357_reps
44	dereplicated_2536__130531__A105__ITS1F	Fungi	Ascomycota	Dothideomycetes	Capnodiales	Cladosporiaceae				Fungi	Ascomycota						3e-121	SH217942.07FU_JQ246357_reps
45	dereplicated_610__130921__A126__ITS1F	Fungi	Ascomycota	Dothideomycetes	Capnodiales	Cladosporiaceae				Fungi	Ascomycota						3e-115	SH217942.07FU_JQ246357_reps
46	dereplicated_663__130531__A052__ITS1F	Fungi	Ascomycota	Dothideomycetes	Capnodiales	Cladosporiaceae				Fungi	Ascomycota						1e-108	SH217942.07FU_JQ246357_reps
47	withinsampleotu_109__130921__A122__ITS1F	Fungi	Ascomycota	Dothideomycetes	Capnodiales	Cladosporiaceae				Fungi	Ascomycota	Dothideomycetes	Capnodiales	Davidiellaceae	Cladosporium	Cladosporium ramotenellum	1e-105	SH079312.07FU_EF679384_refs
48	withinsampleotu_51__130531__A076__ITS1F	Fungi	Ascomycota	Dothideomycetes	Capnodiales	Dissoconiaceae	Ramichloridium			Fungi	Ascomycota	Dothideomycetes	Capnodiales	Mycosphaerellaceae			2e-36	SH190786.07FU_EF627451_reps
49	amongsampleotu_597__clustering_97	Fungi	Ascomycota	Dothideomycetes	Capnodiales	Dissoconiaceae	Uwebraunia	Uwebraunia commune		Fungi	Ascomycota	Dothideomycetes	Capnodiales	Mycosphaerellaceae	Uwebraunia	Uwebraunia dekkeri	1e-92	SH252716.07FU_AF173309_refs
50	amongsampleotu_435__clustering_97	Fungi	Ascomycota	Dothideomycetes	Capnodiales	Dissoconiaceae	Uwebraunia	Uwebraunia dekkeri		Fungi	Ascomycota	Dothideomycetes	Capnodiales	Mycosphaerellaceae	Uwebraunia	Uwebraunia dekkeri	1e-108	SH252716.07FU_AF173309_refs
51	amongsampleotu_215__clustering_97	Fungi	Ascomycota	Dothideomycetes	Capnodiales	Dissoconiaceae				Fungi	Ascomycota	Lecanoromycetes	Lecanorales	Psoraceae	Protoblastenia	Protoblastenia incrustans	4e-25	SH462243.07FU_AY425630_reps_singleton
52	amongsampleotu_268__clustering_97	Fungi	Ascomycota	Dothideomycetes	Capnodiales	Mycosphaerellaceae	Mycosphaerella	Mycosphaerella quasiparkii		Fungi	Ascomycota	Dothideomycetes	Capnodiales	Mycosphaerellaceae	Mycosphaerella	Mycosphaerella quasiparkii	2e-100	SH206817.07FU_EU882125_refs
53	amongsampleotu_4__clustering_97	Fungi	Ascomycota	Dothideomycetes	Capnodiales	Mycosphaerellaceae	Pallidocercospora			Fungi	Ascomycota	Dothideomycetes	Capnodiales	Mycosphaerellaceae			1e-104	SH206775.07FU_DQ302967_reps
54	dereplicated_2240__130531__A046__ITS1F	Fungi	Ascomycota	Dothideomycetes	Capnodiales	Mycosphaerellaceae	Pallidocercospora			Fungi	Ascomycota	Dothideomycetes	Capnodiales	Mycosphaerellaceae			1e-70	SH206775.07FU_DQ302967_reps
55	amongsampleotu_454__clustering_97	Fungi	Ascomycota	Dothideomycetes	Capnodiales	Mycosphaerellaceae	Readeriella			Fungi	Ascomycota	Dothideomycetes	Capnodiales	Teratosphaeriaceae	Readeriella	Readeriella guyanensis	3e-93	SH211902.07FU_JX317513_reps
56	amongsampleotu_624__clustering_97	Fungi	Ascomycota	Dothideomycetes	Capnodiales	Mycosphaerellaceae	Readeriella			Fungi	Ascomycota	Dothideomycetes	Capnodiales	Capnodiaceae	Scorias	Scorias spongiosa	2e-36	SH002819.07FU_HM480490_reps_singleton
57	amongsampleotu_446__clustering_97	Fungi	Ascomycota	Dothideomycetes	Capnodiales	Mycosphaerellaceae	Stenella	Stenella musae		Fungi	Ascomycota	Dothideomycetes	Capnodiales	Mycosphaerellaceae	Stenella	Stenella musae	8e-97	SH195827.07FU_EU514291_refs
58	amongsampleotu_203__clustering_97	Fungi	Ascomycota	Dothideomycetes	Capnodiales	Mycosphaerellaceae				Fungi	Ascomycota	Dothideomycetes					4e-83	SH205356.07FU_KF435729_reps
59	amongsampleotu_245__clustering_97	Fungi	Ascomycota	Dothideomycetes	Capnodiales	Mycosphaerellaceae				Fungi	Ascomycota	Dothideomycetes	Capnodiales	Mycosphaerellaceae	Caryophylloseptoria	Caryophylloseptoria pseudolychnidis	5e-61	SH206847.07FU_KF251290_reps
60	amongsampleotu_340__clustering_97	Fungi	Ascomycota	Dothideomycetes	Capnodiales	Mycosphaerellaceae				Fungi	Ascomycota	Dothideomycetes	Capnodiales	Mycosphaerellaceae	Periconiella	Periconiella levispora	5e-55	SH016563.07FU_EU041780_reps_singleton
61	amongsampleotu_42__clustering_97	Fungi	Ascomycota	Dothideomycetes	Capnodiales	Mycosphaerellaceae				Fungi	Ascomycota	Dothideomycetes	Capnodiales	Mycosphaerellaceae	Septoria	Septoria oenanthicola	2e-110	SH116471.07FU_KF251234_refs
62	amongsampleotu_457__clustering_97	Fungi	Ascomycota	Dothideomycetes	Capnodiales	Mycosphaerellaceae				Fungi	Ascomycota	Dothideomycetes	Capnodiales	Mycosphaerellaceae	Pseudocercospora	Pseudocercospora norchiensis	1e-55	SH206783.07FU_JX901785_refs
63	amongsampleotu_5__clustering_97	Fungi	Ascomycota	Dothideomycetes	Capnodiales	Mycosphaerellaceae				Fungi	Ascomycota	Dothideomycetes	Capnodiales	Mycosphaerellaceae	Pseudocercospora	Pseudocercospora corylopsidis	1e-108	SH406222.07FU_GU269684_refs
64	amongsampleotu_536__clustering_97	Fungi	Ascomycota	Dothideomycetes	Capnodiales	Mycosphaerellaceae				Fungi	Ascomycota	Dothideomycetes	Capnodiales	Mycosphaerellaceae	Mycosphaerella		2e-54	SH013464.07FU_JQ346202_reps_singleton
65	amongsampleotu_57__clustering_97	Fungi	Ascomycota	Dothideomycetes	Capnodiales	Mycosphaerellaceae				Fungi	Ascomycota	Dothideomycetes	Capnodiales	Mycosphaerellaceae	Mycosphaerella		1e-102	SH190834.07FU_JX006069_reps
66	amongsampleotu_630__clustering_97	Fungi	Ascomycota	Dothideomycetes	Capnodiales	Mycosphaerellaceae				Fungi	Ascomycota						9e-106	SH195825.07FU_GQ852840_reps
67	amongsampleotu_764__clustering_97	Fungi	Ascomycota	Dothideomycetes	Capnodiales	Mycosphaerellaceae				Fungi	Ascomycota	Dothideomycetes	Capnodiales	Mycosphaerellaceae	Phaeophleospora	Phaeophleospora parsoniae	1e-101	SH010894.07FU_KJ869131_reps_singleton
68	amongsampleotu_874__clustering_97	Fungi	Ascomycota	Dothideomycetes	Capnodiales	Mycosphaerellaceae				Fungi	Ascomycota	Dothideomycetes	Capnodiales	Mycosphaerellaceae	Stenella	Stenella musicola	7e-91	SH195833.07FU_EU514294_refs
69	amongsampleotu_878__clustering_97	Fungi	Ascomycota	Dothideomycetes	Capnodiales	Mycosphaerellaceae				Fungi	Ascomycota	Dothideomycetes	Capnodiales	Mycosphaerellaceae			4e-89	SH206805.07FU_DQ632686_reps
70	amongsampleotu_899__clustering_97	Fungi	Ascomycota	Dothideomycetes	Capnodiales	Mycosphaerellaceae				Fungi	Ascomycota	Dothideomycetes	Capnodiales	Mycosphaerellaceae	Zasmidium	Zasmidium rothmanniae	4e-68	SH014247.07FU_KJ869135_reps_singleton
71	amongsampleotu_9__clustering_97	Fungi	Ascomycota	Dothideomycetes	Capnodiales	Mycosphaerellaceae				Fungi	Ascomycota	Dothideomycetes	Capnodiales	Mycosphaerellaceae	Mycosphaerella		5e-123	SH190832.07FU_JQ732914_reps
72	dereplicated_106__130531__A135__ITS1F	Fungi	Ascomycota	Dothideomycetes	Capnodiales	Mycosphaerellaceae				Fungi	Ascomycota	Dothideomycetes	Capnodiales	Mycosphaerellaceae			8e-94	SH199149.07FU_AY509764_reps
73	dereplicated_1115__130921__A138__ITS1F	Fungi	Ascomycota	Dothideomycetes	Capnodiales	Mycosphaerellaceae				Fungi	Ascomycota	Dothideomycetes	Capnodiales	Mycosphaerellaceae	Passalora	Passalora passaloroides	9e-100	SH206857.07FU_EF535686_reps
74	dereplicated_413__130531__A121__ITS1F	Fungi	Ascomycota	Dothideomycetes	Capnodiales	Mycosphaerellaceae				Fungi	Ascomycota	Dothideomycetes	Capnodiales	Mycosphaerellaceae	Mycosphaerella	Mycosphaerella etlingerae	8e-57	SH206780.07FU_JF770452_refs
75	dereplicated_563__130531__A115__ITS1F	Fungi	Ascomycota	Dothideomycetes	Capnodiales	Mycosphaerellaceae				Fungi	Ascomycota	Dothideomycetes	Capnodiales	Mycosphaerellaceae	Pseudocercospora	Pseudocercospora corylopsidis	2e-56	SH406222.07FU_GU269684_refs
76	dereplicated_723__130531__A077__ITS1F	Fungi	Ascomycota	Dothideomycetes	Capnodiales	Mycosphaerellaceae				Fungi	Ascomycota	Dothideomycetes	Capnodiales	Teratosphaeriaceae	Readeriella	Readeriella guyanensis	2e-66	SH211902.07FU_JX317513_reps
77	dereplicated_838__130531__A072__ITS1F	Fungi	Ascomycota	Dothideomycetes	Capnodiales	Mycosphaerellaceae				Fungi	Ascomycota						7e-82	SH013466.07FU_AY969401_reps_singleton
78	withinsampleotu_108__130531__A111__ITS1F	Fungi	Ascomycota	Dothideomycetes	Capnodiales	Mycosphaerellaceae				Fungi	Ascomycota	Dothideomycetes	Capnodiales	Mycosphaerellaceae	Pseudocercospora	Pseudocercospora corylopsidis	2e-69	SH406222.07FU_GU269684_refs
79	withinsampleotu_14__130531__A134__ITS1F	Fungi	Ascomycota	Dothideomycetes	Capnodiales	Mycosphaerellaceae				Fungi	Ascomycota	Dothideomycetes	Capnodiales	Mycosphaerellaceae	Mycosphaerella	Mycosphaerella nootherensis	3e-47	SH016561.07FU_GQ890349_reps_singleton
80	withinsampleotu_42__130531__A006__ITS1F	Fungi	Ascomycota	Dothideomycetes	Capnodiales	Mycosphaerellaceae				Fungi							3e-96	SH200372.07FU_KF435245_reps
81	withinsampleotu_65__130531__A006__ITS1F	Fungi	Ascomycota	Dothideomycetes	Capnodiales	Mycosphaerellaceae				Fungi	Ascomycota	Dothideomycetes	Capnodiales	Mycosphaerellaceae	Mycosphaerella	Mycosphaerella nootherensis	6e-79	SH016561.07FU_GQ890349_reps_singleton
82	dereplicated_720__130921__A121__ITS1F	Fungi	Ascomycota	Dothideomycetes	Capnodiales	Neodevriesiaceae	Neodevriesia			Fungi	Ascomycota	Dothideomycetes	Capnodiales				2e-32	SH188199.07FU_JF951148_reps
83	dereplicated_763__130531__A001__ITS1F	Fungi	Ascomycota	Dothideomycetes	Capnodiales	Neodevriesiaceae	Neodevriesia			Fungi	Ascomycota	Dothideomycetes	Capnodiales	Incertae sedis	Capnobotryella		1e-21	SH009144.07FU_HQ914943_reps_singleton
84	amongsampleotu_730__clustering_97	Fungi	Ascomycota	Dothideomycetes	Capnodiales	Teratosphaeriaceae	Capnobotryella	Capnobotryella renispora		Fungi	Ascomycota	Dothideomycetes	Capnodiales	Incertae sedis	Capnobotryella	Capnobotryella renispora	2e-44	SH006439.07FU_AY220614_reps_singleton
85	amongsampleotu_343__clustering_97	Fungi	Ascomycota	Dothideomycetes	Capnodiales	Teratosphaeriaceae				Fungi	Ascomycota	Dothideomycetes	Capnodiales	Mycosphaerellaceae	Phaeothecoidea	Phaeothecoidea melaleuca	2e-73	SH027342.07FU_HQ599594_reps_singleton
86	amongsampleotu_86__clustering_97	Fungi	Ascomycota	Dothideomycetes	Capnodiales	Teratosphaeriaceae				Fungi	Ascomycota	Lecanoromycetes	Teloschistales	Physciaceae	Rinodina	Rinodina gennarii	9e-23	SH005015.07FU_AJ544187_reps_singleton
87	withinsampleotu_95__130531__A111__ITS1F	Fungi	Ascomycota	Dothideomycetes	Capnodiales	Teratosphaeriaceae				Fungi	Ascomycota	Dothideomycetes	Capnodiales				1e-64	SH202792.07FU_JF691278_reps
88	amongsampleotu_10__clustering_97	Fungi	Ascomycota	Dothideomycetes	Capnodiales					Fungi	Ascomycota	Dothideomycetes	Capnodiales				9e-29	SH200722.07FU_KF901630_reps
89	amongsampleotu_144__clustering_97	Fungi	Ascomycota	Dothideomycetes	Capnodiales					Fungi	Ascomycota	Dothideomycetes	Capnodiales				1e-77	SH025448.07FU_KF436235_reps_singleton
90	amongsampleotu_166__clustering_97	Fungi	Ascomycota	Dothideomycetes	Capnodiales					Fungi	Ascomycota	Dothideomycetes	Capnodiales	Mycosphaerellaceae	Ramichloridium	Ramichloridium strelitziae	1e-71	SH014243.07FU_AB488487_reps_singleton
91	amongsampleotu_2__clustering_97	Fungi	Ascomycota	Dothideomycetes	Capnodiales					Fungi	Ascomycota	Dothideomycetes	Capnodiales	Teratosphaeriaceae	Readeriella		6e-39	SH211903.07FU_JX317517_reps
92	amongsampleotu_21__clustering_97	Fungi	Ascomycota	Dothideomycetes	Capnodiales					Fungi	Ascomycota	Dothideomycetes	Capnodiales				5e-27	SH025650.07FU_AJ877176_reps_singleton
93	amongsampleotu_22__clustering_97	Fungi	Ascomycota	Dothideomycetes	Capnodiales					Fungi	Ascomycota	Dothideomycetes	Capnodiales	Mycosphaerellaceae	Mycosphaerella		2e-109	SH195826.07FU_KF435294_reps
94	amongsampleotu_264__clustering_97	Fungi	Ascomycota	Dothideomycetes	Capnodiales					Fungi	Ascomycota	Dothideomycetes	Capnodiales	Incertae sedis	Cystocoleus	Cystocoleus ebeneus	3e-15	SH201286.07FU_GU067645_reps
95	amongsampleotu_269__clustering_97	Fungi	Ascomycota	Dothideomycetes	Capnodiales					Fungi	Ascomycota	Dothideomycetes	Capnodiales				3e-84	SH019186.07FU_JF691228_reps_singleton
96	amongsampleotu_299__clustering_97	Fungi	Ascomycota	Dothideomycetes	Capnodiales					Fungi	Ascomycota	Dothideomycetes	Capnodiales	Mycosphaerellaceae			4e-68	SH195842.07FU_FJ612632_reps
97	amongsampleotu_313__clustering_97	Fungi	Ascomycota	Dothideomycetes	Capnodiales					Fungi	Ascomycota	Dothideomycetes	Capnodiales	Teratosphaeriaceae	Readeriella	Readeriella guyanensis	4e-37	SH211902.07FU_JX317513_reps
98	amongsampleotu_330__clustering_97	Fungi	Ascomycota	Dothideomycetes	Capnodiales					Fungi	Ascomycota	Lecanoromycetes	Peltigerales	Lobariaceae	Pseudocyphellaria	Pseudocyphellaria crocata	8e-23	SH185958.07FU_EU558700_reps
99	amongsampleotu_339__clustering_97	Fungi	Ascomycota	Dothideomycetes	Capnodiales					Fungi	Ascomycota	Dothideomycetes	Capnodiales	Teratosphaeriaceae	Devriesia	Devriesia strelitziicola	1e-30	SH202791.07FU_AJ877194_reps
100	amongsampleotu_378__clustering_97	Fungi	Ascomycota	Dothideomycetes	Capnodiales					Fungi	Ascomycota	Dothideomycetes	Capnodiales				2e-20	SH016857.07FU_JF691143_reps_singleton
101	amongsampleotu_469__clustering_97	Fungi	Ascomycota	Dothideomycetes	Capnodiales					Fungi	Ascomycota	Dothideomycetes	Capnodiales				4e-21	SH016853.07FU_EU754974_reps_singleton
102	amongsampleotu_473__clustering_97	Fungi	Ascomycota	Dothideomycetes	Capnodiales					Fungi	Ascomycota	Dothideomycetes	Capnodiales	Teratosphaeriaceae	Parapenidiella	Parapenidiella pseudotasmaniensis	2e-38	SH183952.07FU_GQ852749_refs
103	amongsampleotu_475__clustering_97	Fungi	Ascomycota	Dothideomycetes	Capnodiales					Fungi	Ascomycota	Dothideomycetes	Capnodiales				6e-26	SH214179.07FU_GU073011_reps
104	amongsampleotu_514__clustering_97	Fungi	Ascomycota	Dothideomycetes	Capnodiales					Fungi	Ascomycota	Dothideomycetes	Capnodiales	Mycosphaerellaceae	Mycosphaerella	Mycosphaerella quasiparkii	2e-32	SH206817.07FU_EU882125_refs
105	amongsampleotu_524__clustering_97	Fungi	Ascomycota	Dothideomycetes	Capnodiales					Fungi	Ascomycota						3e-25	SH477958.07FU_AF502752_reps_singleton
106	amongsampleotu_530__clustering_97	Fungi	Ascomycota	Dothideomycetes	Capnodiales					Fungi	Ascomycota	Dothideomycetes	Capnodiales	Teratosphaeriaceae	Parapenidiella	Parapenidiella pseudotasmaniensis	4e-09	SH183952.07FU_GQ852749_refs
107	amongsampleotu_6__clustering_97	Fungi	Ascomycota	Dothideomycetes	Capnodiales					Fungi	Ascomycota	Dothideomycetes	Capnodiales	Teratosphaeriaceae	Readeriella	Readeriella guyanensis	9e-63	SH211902.07FU_JX317513_reps
108	amongsampleotu_61__clustering_97	Fungi	Ascomycota	Dothideomycetes	Capnodiales					Fungi	Ascomycota	Dothideomycetes	Capnodiales	Mycosphaerellaceae	Zasmidium	Zasmidium syzygii	1e-101	SH195852.07FU_KC005777_refs
109	amongsampleotu_631__clustering_97	Fungi	Ascomycota	Dothideomycetes	Capnodiales					Fungi	Ascomycota	Dothideomycetes	Capnodiales				1e-21	SH016853.07FU_EU754974_reps_singleton
110	amongsampleotu_637__clustering_97	Fungi	Ascomycota	Dothideomycetes	Capnodiales					Fungi	Ascomycota	Dothideomycetes	Incertae sedis	Incertae sedis	Pseudoramichloridium	Pseudoramichloridium brasilianum	1e-70	SH012139.07FU_EU041797_reps_singleton
111	amongsampleotu_645__clustering_97	Fungi	Ascomycota	Dothideomycetes	Capnodiales					Fungi	Ascomycota	Dothideomycetes	Capnodiales	Mycosphaerellaceae	Mycosphaerella	Mycosphaerella pseudovespa	3e-84	SH195841.07FU_EU482241_reps
112	amongsampleotu_659__clustering_97	Fungi	Ascomycota	Dothideomycetes	Capnodiales					Fungi	Ascomycota	Dothideomycetes	Capnodiales				6e-85	SH200512.07FU_EU009626_reps
113	amongsampleotu_702__clustering_97	Fungi	Ascomycota	Dothideomycetes	Capnodiales					Fungi	Ascomycota	Dothideomycetes	Capnodiales				3e-93	SH019186.07FU_JF691228_reps_singleton
114	amongsampleotu_801__clustering_97	Fungi	Ascomycota	Dothideomycetes	Capnodiales					Fungi	Ascomycota	Dothideomycetes	Capnodiales	Mycosphaerellaceae	Ramichloridium	Ramichloridium strelitziae	6e-36	SH014243.07FU_AB488487_reps_singleton
115	amongsampleotu_83__clustering_97	Fungi	Ascomycota	Dothideomycetes	Capnodiales					Fungi	Ascomycota	Dothideomycetes	Capnodiales	Mycosphaerellaceae			1e-64	SH195847.07FU_GU166818_reps
116	amongsampleotu_830__clustering_97	Fungi	Ascomycota	Dothideomycetes	Capnodiales					Fungi							4e-83	SH027336.07FU_GU054071_reps_singleton
117	amongsampleotu_834__clustering_97	Fungi	Ascomycota	Dothideomycetes	Capnodiales					Fungi	Ascomycota	Eurotiomycetes	Chaetothyriales	Incertae sedis	Hyalocladosporiella	Hyalocladosporiella tectonae	1e-09	SH013099.07FU_KJ869142_reps_singleton
118	amongsampleotu_844__clustering_97	Fungi	Ascomycota	Dothideomycetes	Capnodiales					Fungi	Ascomycota	Dothideomycetes	Capnodiales	Mycosphaerellaceae	Mycosphaerella		4e-46	SH013464.07FU_JQ346202_reps_singleton
119	amongsampleotu_853__clustering_97	Fungi	Ascomycota	Dothideomycetes	Capnodiales					Fungi	Ascomycota	Dothideomycetes	Capnodiales				8e-63	SH000270.07FU_KC978025_reps_singleton
120	amongsampleotu_860__clustering_97	Fungi	Ascomycota	Dothideomycetes	Capnodiales					Fungi	Ascomycota	Dothideomycetes	Capnodiales				1e-27	SH192959.07FU_GU073028_reps
121	amongsampleotu_880__clustering_97	Fungi	Ascomycota	Dothideomycetes	Capnodiales					Fungi	Ascomycota	Dothideomycetes	Capnodiales				5e-27	SH019186.07FU_JF691228_reps_singleton
122	amongsampleotu_891__clustering_97	Fungi	Ascomycota	Dothideomycetes	Capnodiales					Fungi	Ascomycota	Dothideomycetes	Capnodiales				6e-73	SH016854.07FU_JF691102_reps_singleton
123	amongsampleotu_898__clustering_97	Fungi	Ascomycota	Dothideomycetes	Capnodiales					Fungi	Ascomycota	Lecanoromycetes	Lecideales	Lecideaceae	Lecidea	Lecidea atrobrunnea	3e-25	SH021411.07FU_KF570276_reps_singleton
124	amongsampleotu_937__clustering_97	Fungi	Ascomycota	Dothideomycetes	Capnodiales					Fungi							3e-22	SH192616.07FU_GU073007_reps
125	amongsampleotu_960__clustering_97	Fungi	Ascomycota	Dothideomycetes	Capnodiales					Fungi	Ascomycota	Dothideomycetes	Capnodiales	Incertae sedis	Cystocoleus	Cystocoleus ebeneus	3e-19	SH201286.07FU_GU067645_reps
126	dereplicated_1524__130531__A017__ITS1F	Fungi	Ascomycota	Dothideomycetes	Capnodiales					Fungi	Ascomycota	Sordariomycetes					5e-21	SH027165.07FU_UDB004377_reps_singleton
127	dereplicated_1533__130531__A017__ITS1F	Fungi	Ascomycota	Dothideomycetes	Capnodiales					Fungi	Ascomycota	Dothideomycetes	Capnodiales				8e-29	SH012376.07FU_JF691201_reps_singleton
128	dereplicated_2104__130921__A122__ITS1F	Fungi	Ascomycota	Dothideomycetes	Capnodiales					Fungi	Ascomycota	Dothideomycetes	Capnodiales	Mycosphaerellaceae	Mycosphaerella	Mycosphaerella etlingerae	1e-39	SH206780.07FU_JF770452_refs
129	dereplicated_407__130531__A059__ITS1F	Fungi	Ascomycota	Dothideomycetes	Capnodiales					Fungi							4e-52	SH017346.07FU_KF675642_reps_singleton
130	dereplicated_423__130531__A059__ITS1F	Fungi	Ascomycota	Dothideomycetes	Capnodiales					Fungi	Ascomycota	Dothideomycetes	Capnodiales				9e-50	SH016853.07FU_EU754974_reps_singleton
131	dereplicated_440__130531__A018__ITS1F	Fungi	Ascomycota	Dothideomycetes	Capnodiales					Fungi	Ascomycota	Dothideomycetes	Capnodiales				1e-55	SH000270.07FU_KC978025_reps_singleton
132	dereplicated_471__130531__A042__ITS1F	Fungi	Ascomycota	Dothideomycetes	Capnodiales					Fungi	Ascomycota	Dothideomycetes	Capnodiales	Mycosphaerellaceae	Ramichloridium	Ramichloridium strelitziae	1e-30	SH014243.07FU_AB488487_reps_singleton
133	dereplicated_697__130531__A025__ITS1F	Fungi	Ascomycota	Dothideomycetes	Capnodiales					Fungi	Ascomycota	Dothideomycetes					3e-22	SH031349.07FU_JQ759882_reps_singleton
134	dereplicated_860__130531__A017__ITS1F	Fungi	Ascomycota	Dothideomycetes	Capnodiales					Fungi	Ascomycota	Dothideomycetes	Capnodiales				1e-27	SH000215.07FU_JF691078_reps_singleton
135	dereplicated_882__130531__A113__ITS1F	Fungi	Ascomycota	Dothideomycetes	Capnodiales					Fungi	Ascomycota	Dothideomycetes	Capnodiales	Teratosphaeriaceae	Myrtapenidiella	Myrtapenidiella eucalypti	9e-19	SH214161.07FU_EU882132_refs
136	dereplicated_969__130531__A111__ITS1F	Fungi	Ascomycota	Dothideomycetes	Capnodiales					Fungi	Ascomycota	Dothideomycetes	Capnodiales	Mycosphaerellaceae			2e-97	SH025639.07FU_KJ471521_reps_singleton
137	withinsampleotu_147__130531__A042__ITS1F	Fungi	Ascomycota	Dothideomycetes	Capnodiales					Fungi	Ascomycota	Dothideomycetes	Capnodiales				9e-29	SH214167.07FU_JF749180_reps
138	withinsampleotu_15__130531__A133__ITS1F	Fungi	Ascomycota	Dothideomycetes	Capnodiales					Fungi	Ascomycota	Dothideomycetes	Capnodiales	Mycosphaerellaceae	Ramichloridium	Ramichloridium strelitziae	1e-95	SH014243.07FU_AB488487_reps_singleton
139	withinsampleotu_195__130531__A022__ITS1F	Fungi	Ascomycota	Dothideomycetes	Capnodiales					Fungi	Ascomycota	Sordariomycetes	Hypocreales	Ophiocordycipitaceae	Haptocillium	Haptocillium zeosporum	8e-26	SH007115.07FU_AJ292419_reps_singleton
140	withinsampleotu_27__130531__A131__ITS1F	Fungi	Ascomycota	Dothideomycetes	Capnodiales					Fungi	Ascomycota	Dothideomycetes	Capnodiales	Teratosphaeriaceae	Teratosphaeria	Teratosphaeria miniata	7e-85	SH200535.07FU_GQ852803_refs
141	withinsampleotu_46__130531__A025__ITS1F	Fungi	Ascomycota	Dothideomycetes	Capnodiales					Fungi	Ascomycota	Eurotiomycetes	Mycocaliciales	Mycocaliciaceae	Mycocalicium	Mycocalicium subtile	6e-27	SH027865.07FU_AF225440_reps_singleton
142	withinsampleotu_49__130531__A059__ITS1F	Fungi	Ascomycota	Dothideomycetes	Capnodiales					Fungi	Ascomycota	Dothideomycetes	Capnodiales				2e-63	SH202792.07FU_JF691278_reps
143	withinsampleotu_53__130921__A130__ITS1F	Fungi	Ascomycota	Dothideomycetes	Capnodiales					Fungi	Ascomycota	Dothideomycetes	Tubeufiales	Tubeufiaceae	Thaxteriella	Thaxteriella inthanonensis	4e-28	SH022224.07FU_JN865211_reps_singleton
144	withinsampleotu_53__130921__A137__ITS1F	Fungi	Ascomycota	Dothideomycetes	Capnodiales					Fungi	Ascomycota	Dothideomycetes	Capnodiales	Teratosphaeriaceae	Devriesia	Devriesia strelitziicola	5e-42	SH202791.07FU_AJ877194_reps
145	amongsampleotu_62__clustering_97	Fungi	Ascomycota	Dothideomycetes	Dothideales					Fungi	Ascomycota						7e-14	SH477426.07FU_FN562038_reps_singleton
146	amongsampleotu_129__clustering_97	Fungi	Ascomycota	Dothideomycetes						Fungi	Ascomycota	Lecanoromycetes	Lecanorales	Lecanoraceae	Lecidella	Lecidella carpathica	1e-33	SH012137.07FU_KF570279_reps_singleton
147	amongsampleotu_133__clustering_97	Fungi	Ascomycota	Dothideomycetes						Fungi	Ascomycota	Eurotiomycetes	Chaetothyriales				2e-23	SH021609.07FU_AY970094_reps_singleton
148	amongsampleotu_149__clustering_97	Fungi	Ascomycota	Dothideomycetes						Fungi	Ascomycota	Dothideomycetes	Capnodiales				5e-24	SH016853.07FU_EU754974_reps_singleton
149	amongsampleotu_180__clustering_97	Fungi	Ascomycota	Dothideomycetes						Fungi	Ascomycota	Dothideomycetes					6e-73	SH219835.07FU_AY843135_reps
150	amongsampleotu_380__clustering_97	Fungi	Ascomycota	Dothideomycetes						Fungi	Ascomycota	Dothideomycetes	Capnodiales	Mycosphaerellaceae	Ruptoseptoria	Ruptoseptoria unedonis	7e-20	SH204964.07FU_KF251229_reps
151	amongsampleotu_648__clustering_97	Fungi	Ascomycota	Dothideomycetes						Fungi	Ascomycota	Dothideomycetes	Capnodiales				8e-20	SH000215.07FU_JF691078_reps_singleton
152	amongsampleotu_799__clustering_97	Fungi	Ascomycota	Dothideomycetes						Fungi	Ascomycota	Dothideomycetes	Capnodiales				9e-28	SH192959.07FU_GU073028_reps
153	amongsampleotu_825__clustering_97	Fungi	Ascomycota	Dothideomycetes						Fungi	Ascomycota	Dothideomycetes	Capnodiales	Incertae sedis	Cystocoleus	Cystocoleus ebeneus	1e-11	SH201286.07FU_GU067645_reps
154	amongsampleotu_841__clustering_97	Fungi	Ascomycota	Dothideomycetes						Fungi	Ascomycota	Dothideomycetes	Capnodiales				5e-52	SH017352.07FU_GU931741_reps_singleton
155	amongsampleotu_843__clustering_97	Fungi	Ascomycota	Dothideomycetes						Fungi	Ascomycota	Dothideomycetes	Capnodiales	Teratosphaeriaceae	Devriesia	Devriesia ficus	1e-15	SH009139.07FU_JX294932_reps_singleton
156	amongsampleotu_877__clustering_97	Fungi	Ascomycota	Dothideomycetes						Fungi	Ascomycota	Dothideomycetes	Capnodiales				6e-23	SH192959.07FU_GU073028_reps
157	amongsampleotu_939__clustering_97	Fungi	Ascomycota	Dothideomycetes						Fungi	Ascomycota	Dothideomycetes	Capnodiales				6e-23	SH214167.07FU_JF749180_reps
158	dereplicated_622__130531__A115__ITS1F	Fungi	Ascomycota	Dothideomycetes						Fungi	Ascomycota						4e-30	SH017345.07FU_AY559337_reps_singleton
159	dereplicated_750__130531__A042__ITS1F	Fungi	Ascomycota	Dothideomycetes						Fungi	Ascomycota	Dothideomycetes	Capnodiales				1e-49	SH016863.07FU_KC965287_reps_singleton
160	withinsampleotu_101__130531__A001__ITS1F	Fungi	Ascomycota	Dothideomycetes						Fungi	Ascomycota	Dothideomycetes	Capnodiales	Mycosphaerellaceae	Pseudocercospora	Pseudocercospora ocimi	2e-20	SH021514.07FU_GU269754_reps_singleton
161	withinsampleotu_136__130531__A114__ITS1F	Fungi	Ascomycota	Dothideomycetes						Fungi	Ascomycota	Dothideomycetes	Capnodiales				4e-21	SH016853.07FU_EU754974_reps_singleton
162	withinsampleotu_42__130531__A132__ITS1F	Fungi	Ascomycota	Dothideomycetes						Fungi	Ascomycota	Dothideomycetes	Capnodiales	Teratosphaeriaceae	Penidiella	Penidiella rigidophora	2e-78	SH017703.07FU_EU019276_reps_singleton
163	amongsampleotu_671__clustering_97	Fungi	Ascomycota	Dothideomycetes	Hysteriales	Hysteriaceae	Rhytidhysteron	Rhytidhysteron rufulum		Fungi	Ascomycota	Dothideomycetes	Patellariales	Patellariaceae	Rhytidhysteron	Rhytidhysteron rufulum	5e-82	SH022581.07FU_KJ546123_reps_singleton
164	withinsampleotu_117__130531__A082__ITS1F	Fungi	Ascomycota	Dothideomycetes	Hysteriales	Hysteriaceae	Rhytidhysteron	Rhytidhysteron rufulum		Fungi	Ascomycota	Dothideomycetes	Patellariales	Patellariaceae	Rhytidhysteron	Rhytidhysteron rufulum	2e-85	SH022581.07FU_KJ546123_reps_singleton
165	dereplicated_1401__130531__A035__ITS1F	Fungi	Ascomycota	Dothideomycetes	Pleosporales	Didymosphaeriaceae	Paraphaeosphaeria	Paraconiothyrium archidendri		Fungi	Ascomycota	Dothideomycetes	Pleosporales	Montagnulaceae	Paraconiothyrium	Paraconiothyrium hawaiiense	2e-63	SH186938.07FU_EU715661_reps
166	amongsampleotu_557__clustering_97	Fungi	Ascomycota	Dothideomycetes	Pleosporales	Didymosphaeriaceae	Paraphaeosphaeria	Paraphaeosphaeria michotii		Fungi	Ascomycota	Dothideomycetes	Pleosporales	Montagnulaceae	Paraphaeosphaeria	Paraphaeosphaeria pilleata	1e-83	SH186980.07FU_AF250821_reps
167	amongsampleotu_183__clustering_97	Fungi	Ascomycota	Dothideomycetes	Pleosporales	Didymosphaeriaceae	Paraphaeosphaeria			Fungi	Ascomycota	Dothideomycetes	Pleosporales	Montagnulaceae	Paraphaeosphaeria		3e-78	SH465596.07FU_KF227869_reps_singleton
168	dereplicated_2346__130531__A017__ITS1F	Fungi	Ascomycota	Dothideomycetes	Pleosporales	Didymosphaeriaceae				Fungi	Ascomycota	Dothideomycetes	Pleosporales	Montagnulaceae	Paraconiothyrium	Paraconiothyrium brasiliense	1e-33	SH186957.07FU_KJ767101_reps
169	withinsampleotu_118__130531__A043__ITS1F	Fungi	Ascomycota	Dothideomycetes	Pleosporales	Morosphaeriaceae	Acrocalymma			Fungi	Ascomycota	Dothideomycetes	Pleosporales	Incertae sedis	Phoma		2e-48	SH201322.07FU_AF502832_reps
170	amongsampleotu_386__clustering_97	Fungi	Ascomycota	Dothideomycetes	Pleosporales	Trematosphaeriaceae	Medicopsis	Medicopsis romeroi		Fungi	Ascomycota	Dothideomycetes	Pleosporales				6e-104	SH203142.07FU_EU002938_reps
171	amongsampleotu_525__clustering_97	Fungi	Ascomycota	Dothideomycetes	Pleosporales	Trematosphaeriaceae	Medicopsis	Medicopsis romeroi		Fungi	Incertae sedis	Incertae sedis	Incertae sedis	Incertae sedis	Medicopsis	Medicopsis romeroi	6e-104	SH211725.07FU_KF366446_refs
172	amongsampleotu_527__clustering_97	Fungi	Ascomycota	Dothideomycetes	Pleosporales	Trematosphaeriaceae	Medicopsis	Medicopsis romeroi		Fungi	Ascomycota	Dothideomycetes					3e-25	SH025162.07FU_FJ524319_reps_singleton
173	amongsampleotu_638__clustering_97	Fungi	Ascomycota	Dothideomycetes	Pleosporales	Cucurbitariaceae	Pyrenochaeta	Pyrenochaeta unguis-hominis		Fungi	Ascomycota	Dothideomycetes	Pleosporales	Incertae sedis	Pyrenochaeta	Pyrenochaeta keratinophila	7e-79	SH183894.07FU_EU885415_refs
174	amongsampleotu_940__clustering_97	Fungi	Ascomycota	Dothideomycetes	Pleosporales	Didymellaceae	Leptosphaerulina	Leptosphaerulina chartarum		Fungi	Ascomycota	Dothideomycetes	Pleosporales				5e-95	SH186930.07FU_HM216213_reps
175	amongsampleotu_197__clustering_97	Fungi	Ascomycota	Dothideomycetes	Pleosporales	Didymellaceae				Fungi	Ascomycota	Dothideomycetes	Pleosporales	Incertae sedis	Phoma	Phoma minor	4e-105	SH245139.07FU_GU237831_refs
176	amongsampleotu_344__clustering_97	Fungi	Ascomycota	Dothideomycetes	Pleosporales	Didymellaceae				Fungi	Ascomycota	Dothideomycetes	Pleosporales	Incertae sedis	Phoma	Phoma pedeiae	1e-89	SH408324.07FU_GU237770_refs
177	amongsampleotu_464__clustering_97	Fungi	Ascomycota	Dothideomycetes	Pleosporales	Didymellaceae				Fungi	Ascomycota						7e-91	SH186595.07FU_HQ916333_reps
178	withinsampleotu_140__130531__A114__ITS1F	Fungi	Ascomycota	Dothideomycetes	Pleosporales	Leptosphaeriaceae	Sphaerellopsis	Sphaerellopsis paraphysata		Fungi	Ascomycota	Dothideomycetes	Pleosporales				2e-27	SH216810.07FU_EU479954_reps
179	amongsampleotu_234__clustering_97	Fungi	Ascomycota	Dothideomycetes	Pleosporales	Phaeosphaeriaceae	Phaeosphaeria			Fungi	Ascomycota	Dothideomycetes	Pleosporales				2e-97	SH182922.07FU_GQ851842_reps
180	amongsampleotu_235__clustering_97	Fungi	Ascomycota	Dothideomycetes	Pleosporales	Phaeosphaeriaceae	Phaeosphaeria			Fungi	Ascomycota						8e-94	SH182919.07FU_EU479754_reps
181	amongsampleotu_665__clustering_97	Fungi	Ascomycota	Dothideomycetes	Pleosporales	Phaeosphaeriaceae	Phaeosphaeria			Fungi	Ascomycota	Dothideomycetes	Pleosporales	Incertae sedis	Ascochyta	Ascochyta manawaorae	2e-106	SH005761.07FU_GU230751_reps_singleton
182	amongsampleotu_776__clustering_97	Fungi	Ascomycota	Dothideomycetes	Pleosporales	Phaeosphaeriaceae	Setophoma	Setophoma sacchari		Fungi	Ascomycota	Incertae sedis	Incertae sedis	Incertae sedis	Setophoma	Setophoma sacchari	5e-126	SH207357.07FU_KJ476144_reps
183	amongsampleotu_17__clustering_97	Fungi	Ascomycota	Dothideomycetes	Pleosporales	Phaeosphaeriaceae				Fungi	Ascomycota	Dothideomycetes	Pleosporales	Phaeosphaeriaceae			3e-102	SH182912.07FU_GQ169764_reps
184	amongsampleotu_73__clustering_97	Fungi	Ascomycota	Dothideomycetes	Pleosporales	Phaeosphaeriaceae				Fungi	Ascomycota	Dothideomycetes	Pleosporales				4e-86	SH182914.07FU_KF482067_reps
185	withinsampleotu_21__130531__A130__ITS1F	Fungi	Ascomycota	Dothideomycetes	Pleosporales	Phaeosphaeriaceae				Fungi	Ascomycota	Dothideomycetes	Pleosporales	Phaeosphaeriaceae			1e-54	SH182912.07FU_GQ169764_reps
186	amongsampleotu_92__clustering_97	Fungi	Ascomycota	Dothideomycetes	Pleosporales	Pleosporaceae	Alternaria	Alternaria longissima		Fungi	Ascomycota	Dothideomycetes	Pleosporales	Pleosporaceae	Alternaria	Alternaria longissima	9e-94	SH192117.07FU_JQ081417_reps
187	amongsampleotu_65__clustering_97	Fungi	Ascomycota	Dothideomycetes	Pleosporales	Pleosporaceae	Alternaria	Alternaria padwickii		Fungi	Ascomycota	Dothideomycetes					4e-102	SH192111.07FU_GU373645_reps
188	amongsampleotu_277__clustering_97	Fungi	Ascomycota	Dothideomycetes	Pleosporales	Pleosporaceae	Alternaria			Fungi	Ascomycota	Dothideomycetes	Pleosporales	Pleosporaceae			7e-113	SH010456.07FU_FJ418185_reps_singleton
189	amongsampleotu_733__clustering_97	Fungi	Ascomycota	Dothideomycetes	Pleosporales	Pleosporaceae	Curvularia	Curvularia eragrostidis		Fungi	Ascomycota	Dothideomycetes	Pleosporales	Pleosporaceae	Curvularia	Curvularia eragrostidis	8e-119	SH187571.07FU_JN943449_reps
190	amongsampleotu_128__clustering_97	Fungi	Ascomycota	Dothideomycetes	Pleosporales	Pleosporaceae	Curvularia	Curvularia geniculata		Fungi	Ascomycota	Dothideomycetes	Pleosporales	Pleosporaceae	Curvularia	Curvularia inaequalis	8e-94	SH187566.07FU_HE861822_refs
191	amongsampleotu_425__clustering_97	Fungi	Ascomycota	Dothideomycetes	Pleosporales	Pleosporaceae	Curvularia	Curvularia verruculosa		Fungi	Ascomycota	Dothideomycetes	Pleosporales	Pleosporaceae	Curvularia	Curvularia verruculosa	3e-124	SH187573.07FU_HE861830_refs
192	withinsampleotu_94__130531__A088__ITS1F	Fungi	Ascomycota	Dothideomycetes	Pleosporales	Pleosporaceae	Curvularia			Fungi	Ascomycota	Dothideomycetes	Pleosporales	Pleosporaceae	Curvularia	Curvularia gladioli	8e-82	SH187589.07FU_UDB020923_refs
193	amongsampleotu_589__clustering_97	Fungi	Ascomycota	Dothideomycetes	Pleosporales	Pleosporaceae				Fungi							1e-67	SH025280.07FU_JN207307_reps_singleton
194	amongsampleotu_812__clustering_97	Fungi	Ascomycota	Dothideomycetes	Pleosporales	Pleosporaceae				Fungi	Ascomycota	Dothideomycetes					6e-70	SH008776.07FU_JQ905821_reps_singleton
195	dereplicated_1430__130531__A114__ITS1F	Fungi	Ascomycota	Dothideomycetes	Pleosporales	Pleosporaceae				Fungi	Ascomycota	Dothideomycetes	Pleosporales	Pleosporaceae	Curvularia	Curvularia hawaiiensis	6e-101	SH187565.07FU_HE792910_refs
196	amongsampleotu_168__clustering_97	Fungi	Ascomycota	Dothideomycetes	Pleosporales					Fungi	Ascomycota	Dothideomycetes	Pleosporales				6e-129	SH186936.07FU_AB734792_reps
197	amongsampleotu_262__clustering_97	Fungi	Ascomycota	Dothideomycetes	Pleosporales					Fungi	Ascomycota	Dothideomycetes	Pleosporales				2e-67	SH207355.07FU_KC978050_reps
198	amongsampleotu_428__clustering_97	Fungi	Ascomycota	Dothideomycetes	Pleosporales					Fungi	Ascomycota	Dothideomycetes	Pleosporales	Pleosporaceae	Curvularia	Curvularia lunata	1e-80	SH187567.07FU_HE861850_refs
199	amongsampleotu_678__clustering_97	Fungi	Ascomycota	Dothideomycetes	Pleosporales					Fungi	Ascomycota	Dothideomycetes	Pleosporales	Leptosphaeriaceae	Coniothyrium	Coniothyrium sidae	3e-84	SH211029.07FU_KF251149_refs
200	amongsampleotu_739__clustering_97	Fungi	Ascomycota	Dothideomycetes	Pleosporales					Fungi	Ascomycota	Dothideomycetes	Pleosporales				5e-57	SH186952.07FU_KJ361486_reps
201	amongsampleotu_947__clustering_97	Fungi	Ascomycota	Dothideomycetes	Pleosporales					Fungi	Ascomycota	Dothideomycetes	Pleosporales				4e-56	SH207355.07FU_KC978050_reps
202	dereplicated_18__130531__A142__ITS1F	Fungi	Ascomycota	Dothideomycetes	Pleosporales					Fungi	Ascomycota	Dothideomycetes	Pleosporales	Pleosporaceae	Curvularia	Curvularia sorghina	1e-80	SH187575.07FU_HE861827_refs
203	dereplicated_881__130531__A038__ITS1F	Fungi	Ascomycota	Dothideomycetes	Pleosporales					Fungi	Ascomycota	Dothideomycetes	Pleosporales	Phaeosphaeriaceae	Ampelomyces	Ampelomyces quisqualis	2e-56	SH206636.07FU_GU329995_reps
204	withinsampleotu_101__130531__A043__ITS1F	Fungi	Ascomycota	Dothideomycetes	Pleosporales					Fungi	Ascomycota	Dothideomycetes	Pleosporales				7e-104	SH207355.07FU_KC978050_reps
205	withinsampleotu_66__130531__A035__ITS1F	Fungi	Ascomycota	Dothideomycetes	Pleosporales					Fungi	Ascomycota	Dothideomycetes	Pleosporales	Montagnulaceae			3e-137	SH186958.07FU_HQ832825_reps
206	amongsampleotu_194__clustering_97	Fungi	Ascomycota	Dothideomycetes	Pleosporales	Corynesporascaceae	Corynespora	Corynespora cassiicola		Fungi	Ascomycota						2e-81	SH197589.07FU_EF198115_reps
207	amongsampleotu_763__clustering_97	Fungi	Ascomycota	Dothideomycetes	Pleosporales	Lophiostomataceae	Lophiostoma	Lophiostoma chamaecyparidis		Fungi	Ascomycota	Dothideomycetes	Pleosporales	Lophiostomataceae	Lophiostoma	Lophiostoma chamaecyparidis	3e-93	SH216757.07FU_AJ877200_reps
208	amongsampleotu_161__clustering_97	Fungi	Ascomycota	Dothideomycetes	Pleosporales	Lophiostomataceae	Lophiostoma			Fungi	Ascomycota	Dothideomycetes	Pleosporales				8e-94	SH181503.07FU_KJ188102_reps
209	dereplicated_1119__130531__A072__ITS1F	Fungi	Ascomycota	Dothideomycetes	Pleosporales	Lophiostomataceae	Lophiostoma			Fungi	Ascomycota	Dothideomycetes	Pleosporales	Incertae sedis	Phoma		2e-17	SH181501.07FU_EU551210_reps
210	withinsampleotu_63__130921__A138__ITS1F	Fungi	Ascomycota	Dothideomycetes	Pleosporales	Lophiostomataceae	Lophiostoma			Fungi	Ascomycota	Dothideomycetes	Pleosporales	Lophiostomataceae	Lophiostoma	Lophiostoma macrostomoides	3e-47	SH004352.07FU_EU552157_reps_singleton
211	amongsampleotu_979__clustering_97	Fungi	Ascomycota	Dothideomycetes	Pleosporales	Sporormiaceae	Preussia	Preussia minima		Fungi	Ascomycota	Dothideomycetes	Pleosporales	Sporormiaceae	Preussia		4e-80	SH478623.07FU_KC013972_reps_singleton
212	amongsampleotu_460__clustering_97	Fungi	Ascomycota	Dothideomycetes	Pleosporales	Sporormiaceae	Preussia			Fungi	Ascomycota	Dothideomycetes	Pleosporales	Sporormiaceae			3e-90	SH184177.07FU_FJ210521_reps
213	dereplicated_985__130531__A050__ITS1F	Fungi	Ascomycota	Dothideomycetes	Pleosporales	Tetraplosphaeriaceae				Fungi	Ascomycota	Dothideomycetes	Pleosporales				1e-61	SH215757.07FU_AB524805_reps
214	amongsampleotu_327__clustering_97	Fungi	Ascomycota	Dothideomycetes	Pleosporales		Zeloasperisporium			Fungi	Ascomycota	Dothideomycetes	Pleosporales				1e-12	SH199058.07FU_JX981477_reps
215	amongsampleotu_106__clustering_97	Fungi	Ascomycota	Dothideomycetes	Pleosporales					Fungi	Ascomycota	Dothideomycetes					3e-90	SH199000.07FU_KJ531966_reps
216	amongsampleotu_110__clustering_97	Fungi	Ascomycota	Dothideomycetes	Pleosporales					Fungi	Ascomycota						7e-79	SH183895.07FU_GQ996179_reps
217	amongsampleotu_118__clustering_97	Fungi	Ascomycota	Dothideomycetes	Pleosporales					Fungi	Ascomycota						3e-25	SH207017.07FU_HQ166445_reps
218	amongsampleotu_248__clustering_97	Fungi	Ascomycota	Dothideomycetes	Pleosporales					Fungi	Ascomycota	Dothideomycetes	Pleosporales				1e-107	SH201321.07FU_HQ008911_reps
219	amongsampleotu_261__clustering_97	Fungi	Ascomycota	Dothideomycetes	Pleosporales					Fungi	Ascomycota	Dothideomycetes	Capnodiales	Teratosphaeriaceae			3e-59	SH008379.07FU_JQ905827_reps_singleton
220	amongsampleotu_289__clustering_97	Fungi	Ascomycota	Dothideomycetes	Pleosporales					Fungi	Ascomycota	Dothideomycetes					1e-96	SH180416.07FU_KC506289_reps
221	amongsampleotu_317__clustering_97	Fungi	Ascomycota	Dothideomycetes	Pleosporales					Fungi	Ascomycota	Dothideomycetes	Pleosporales	Montagnulaceae	Montagnula	Montagnula alo︽	2e-69	SH004895.07FU_JX069863_reps_singleton
222	amongsampleotu_332__clustering_97	Fungi	Ascomycota	Dothideomycetes	Pleosporales					Fungi	Ascomycota	Dothideomycetes	Pleosporales				9e-56	SH472785.07FU_JX317417_reps_singleton
223	amongsampleotu_35__clustering_97	Fungi	Ascomycota	Dothideomycetes	Pleosporales					Fungi	Ascomycota	Dothideomycetes	Pleosporales	Cucurbitariaceae	Pyrenochaetopsis	Pyrenochaetopsis leptospora	3e-99	SH198996.07FU_JF740262_refs
224	amongsampleotu_357__clustering_97	Fungi	Ascomycota	Dothideomycetes	Pleosporales					Fungi	Ascomycota	Dothideomycetes	Pleosporales	Tetraplosphaeriaceae	Triplosphaeria	Triplosphaeria maxima	3e-12	SH019845.07FU_AB524812_reps_singleton
225	amongsampleotu_358__clustering_97	Fungi	Ascomycota	Dothideomycetes	Pleosporales					Fungi	Ascomycota	Dothideomycetes	Pleosporales				2e-116	SH180410.07FU_EF488384_reps
226	amongsampleotu_389__clustering_97	Fungi	Ascomycota	Dothideomycetes	Pleosporales					Fungi	Ascomycota	Dothideomycetes	Pleosporales	Didymosphaeriaceae	Roussoella		2e-54	SH004170.07FU_KJ474833_reps_singleton
227	amongsampleotu_391__clustering_97	Fungi	Ascomycota	Dothideomycetes	Pleosporales					Fungi	Ascomycota	Lecanoromycetes	Lecanorales	Cladoniaceae	Cladonia	Cladonia nana	2e-23	SH026010.07FU_AF455211_reps_singleton
228	amongsampleotu_496__clustering_97	Fungi	Ascomycota	Dothideomycetes	Pleosporales					Fungi	Ascomycota	Dothideomycetes	Pleosporales				5e-123	SH180411.07FU_JX966643_reps
229	amongsampleotu_531__clustering_97	Fungi	Ascomycota	Dothideomycetes	Pleosporales					Fungi	Ascomycota	Dothideomycetes	Pleosporales	Sporormiaceae			2e-57	SH016312.07FU_EU779679_reps_singleton
230	amongsampleotu_539__clustering_97	Fungi	Ascomycota	Dothideomycetes	Pleosporales					Fungi	Ascomycota	Dothideomycetes	Pleosporales	Sporormiaceae	Preussia		1e-27	SH020178.07FU_FJ528717_reps_singleton
231	amongsampleotu_590__clustering_97	Fungi	Ascomycota	Dothideomycetes	Pleosporales					Fungi	Ascomycota	Dothideomycetes	Pleosporales				2e-110	SH180412.07FU_KC771502_reps
232	amongsampleotu_646__clustering_97	Fungi	Ascomycota	Dothideomycetes	Pleosporales					Fungi	Ascomycota	Dothideomycetes	Pleosporales	Sporormiaceae			1e-55	SH016312.07FU_EU779679_reps_singleton
233	amongsampleotu_726__clustering_97	Fungi	Ascomycota	Dothideomycetes	Pleosporales					Fungi	Ascomycota	Dothideomycetes	Pleosporales	Incertae sedis	Phoma		1e-57	SH019876.07FU_FJ752614_reps_singleton
234	amongsampleotu_790__clustering_97	Fungi	Ascomycota	Dothideomycetes	Pleosporales					Fungi							3e-25	SH004394.07FU_KF436324_reps_singleton
235	amongsampleotu_792__clustering_97	Fungi	Ascomycota	Dothideomycetes	Pleosporales					Fungi	Ascomycota	Dothideomycetes	Botryosphaeriales	Botryosphaeriaceae	Phyllosticta	Phyllosticta citrimaxima	3e-16	SH455016.07FU_KF170304_refs_singleton
236	amongsampleotu_794__clustering_97	Fungi	Ascomycota	Dothideomycetes	Pleosporales					Fungi	Ascomycota	Dothideomycetes					9e-97	SH019265.07FU_HQ631033_reps_singleton
237	amongsampleotu_909__clustering_97	Fungi	Ascomycota	Dothideomycetes	Pleosporales					Fungi	Ascomycota	Dothideomycetes	Pleosporales	Lophiostomataceae	Lophiostoma	Lophiostoma cynaroidis	2e-51	SH212973.07FU_GU595040_reps
238	amongsampleotu_99__clustering_97	Fungi	Ascomycota	Dothideomycetes	Pleosporales					Fungi	Ascomycota	Dothideomycetes	Dothideales				1e-83	SH458491.07FU_HQ608088_reps_singleton
239	dereplicated_1177__130531__A023__ITS1F	Fungi	Ascomycota	Dothideomycetes	Pleosporales					Fungi	Ascomycota	Dothideomycetes					9e-19	SH180419.07FU_KF746110_reps
240	dereplicated_1207__130921__A121__ITS1F	Fungi	Ascomycota	Dothideomycetes	Pleosporales					Fungi	Ascomycota	Sordariomycetes	Ophiostomatales	Ophiostomataceae	Ophiostoma	Ophiostoma saponiodorum	1e-21	SH207517.07FU_JX444610_reps
241	dereplicated_1314__130531__A114__ITS1F	Fungi	Ascomycota	Dothideomycetes	Pleosporales					Fungi	Ascomycota	Dothideomycetes	Pleosporales				1e-89	SH025653.07FU_KF800188_reps_singleton
242	dereplicated_1364__130531__A046__ITS1F	Fungi	Ascomycota	Dothideomycetes	Pleosporales					Fungi	Ascomycota	Dothideomycetes	Pleosporales	Pleosporaceae	Stemphylium		5e-95	SH216762.07FU_EU339369_reps
243	dereplicated_1450__130531__A022__ITS1F	Fungi	Ascomycota	Dothideomycetes	Pleosporales					Fungi	Ascomycota	Dothideomycetes	Pleosporales	Cucurbitariaceae	Pyrenochaetopsis	Pyrenochaetopsis leptospora	3e-93	SH198996.07FU_JF740262_refs
244	dereplicated_2360__130531__A017__ITS1F	Fungi	Ascomycota	Dothideomycetes	Pleosporales					Fungi	Ascomycota	Dothideomycetes	Pleosporales				6e-70	SH180410.07FU_EF488384_reps
245	dereplicated_398__130531__A018__ITS1F	Fungi	Ascomycota	Dothideomycetes	Pleosporales					Fungi	Ascomycota	Dothideomycetes	Pleosporales	Lophiostomataceae	Lophiostoma		1e-58	SH216759.07FU_JX043188_reps
246	dereplicated_512__130531__A006__ITS1F	Fungi	Ascomycota	Dothideomycetes	Pleosporales					Fungi	Ascomycota	Dothideomycetes	Pleosporales	Phaeosphaeriaceae	Setophaeosphaeria	Setophaeosphaeria hemerocallidis	8e-38	SH025078.07FU_KJ869161_reps_singleton
247	dereplicated_544__130531__A065__ITS1F	Fungi	Ascomycota	Dothideomycetes	Pleosporales					Fungi							5e-55	SH004168.07FU_JX436245_reps_singleton
248	dereplicated_574__130921__A121__ITS1F	Fungi	Ascomycota	Dothideomycetes	Pleosporales					Fungi	Ascomycota	Dothideomycetes	Pleosporales	Montagnulaceae	Alloconiothyrium	Alloconiothyrium aptrootii	4e-108	SH186961.07FU_JX496121_reps
249	dereplicated_620__130531__A074__ITS1F	Fungi	Ascomycota	Dothideomycetes	Pleosporales					Fungi	Ascomycota	Incertae sedis	Incertae sedis	Incertae sedis	Pseudorobillarda	Pseudorobillarda siamensis	7e-82	SH181601.07FU_KF827448_reps
250	dereplicated_657__130531__A039__ITS1F	Fungi	Ascomycota	Dothideomycetes	Pleosporales					Fungi	Ascomycota	Dothideomycetes	Pleosporales				5e-76	SH004174.07FU_AF502625_reps_singleton
251	withinsampleotu_102__130531__A017__ITS1F	Fungi	Ascomycota	Dothideomycetes	Pleosporales					Fungi	Ascomycota	Dothideomycetes	Pleosporales				4e-77	SH201321.07FU_HQ008911_reps
252	withinsampleotu_103__130531__A001__ITS1F	Fungi	Ascomycota	Dothideomycetes	Pleosporales					Fungi	Ascomycota	Dothideomycetes	Pleosporales	Lophiostomataceae	Lophiostoma	Lophiostoma cynaroidis	4e-74	SH212973.07FU_GU595040_reps
253	withinsampleotu_17__130531__A138__ITS1F	Fungi	Ascomycota	Dothideomycetes	Pleosporales					Fungi	Ascomycota	Dothideomycetes	Pleosporales	Tetraplosphaeriaceae	Tetraplosphaeria	Tetraplosphaeria nagasakiensis	1e-12	SH019352.07FU_AB524806_reps_singleton
254	withinsampleotu_191__130531__A017__ITS1F	Fungi	Ascomycota	Dothideomycetes	Pleosporales					Fungi	Ascomycota	Dothideomycetes	Pleosporales	Sporormiaceae			3e-50	SH016312.07FU_EU779679_reps_singleton
255	withinsampleotu_22__130531__A003__ITS1F	Fungi	Ascomycota	Dothideomycetes	Pleosporales					Fungi	Ascomycota	Dothideomycetes	Pleosporales	Incertae sedis	Dictyosporium	Dictyosporium heptasporum	2e-23	SH010279.07FU_GU361929_reps_singleton
256	amongsampleotu_663__clustering_97	Fungi	Ascomycota	Dothideomycetes	Botryosphaeriales	Botryosphaeriaceae	Barriopsis			Fungi	Ascomycota	Dothideomycetes	Pleosporales	Dothidotthiaceae	Barriopsis	Barriopsis iraniana	3e-99	SH211952.07FU_FJ919663_refs
257	dereplicated_62__130531__A060__ITS1F	Fungi	Ascomycota	Dothideomycetes	Botryosphaeriales	Botryosphaeriaceae	Endomelanconiopsis	Endomelanconiopsis microspora		Fungi	Ascomycota	Dothideomycetes	Botryosphaeriales	Botryosphaeriaceae	Endomelanconiopsis	Endomelanconiopsis microspora	1e-133	SH195467.07FU_EU683655_refs
258	amongsampleotu_58__clustering_97	Fungi	Ascomycota	Dothideomycetes	Botryosphaeriales	Botryosphaeriaceae	Lasiodiplodia			Fungi	Ascomycota	Dothideomycetes	Botryosphaeriales	Botryosphaeriaceae	Lasiodiplodia	Lasiodiplodia jatrophicola	1e-104	SH419901.07FU_KF234544_refs
259	dereplicated_1216__130531__A036__ITS1F	Fungi	Ascomycota	Dothideomycetes	Botryosphaeriales	Botryosphaeriaceae	Sphaeropsis			Fungi	Ascomycota	Dothideomycetes	Botryosphaeriales	Botryosphaeriaceae	Sphaeropsis	Sphaeropsis eucalypticola	8e-88	SH286850.07FU_JX646802_refs
260	amongsampleotu_424__clustering_97	Fungi	Ascomycota	Dothideomycetes	Botryosphaeriales	Botryosphaeriaceae				Fungi	Ascomycota	Dothideomycetes	Botryosphaeriales	Botryosphaeriaceae	Endomelanconiopsis	Endomelanconiopsis endophytica	2e-134	SH195462.07FU_EU683656_refs
261	withinsampleotu_142__130531__A022__ITS1F	Fungi	Ascomycota	Dothideomycetes	Botryosphaeriales	Botryosphaeriaceae				Fungi	Ascomycota	Dothideomycetes	Pleosporales	Dothidotthiaceae	Spencermartinsia	Spencermartinsia plurivora	3e-96	SH419887.07FU_KC898225_refs
262	dereplicated_81__130531__A115__ITS1F	Fungi	Ascomycota	Dothideomycetes	Botryosphaeriales	Saccharataceae	Saccharata	Saccharata proteae		Fungi	Ascomycota	Dothideomycetes					9e-20	SH473583.07FU_DQ914706_reps_singleton
263	amongsampleotu_742__clustering_97	Fungi	Ascomycota	Dothideomycetes	Patellariales		Glyphium	Glyphium elatum		Fungi	Ascomycota	Lecanoromycetes	Peltigerales	Lobariaceae	Sticta	Sticta caperata	4e-22	SH019778.07FU_JQ735979_reps_singleton
264	amongsampleotu_1004__clustering_97	Fungi	Ascomycota	Dothideomycetes			Leptospora	Leptospora rubella		Fungi	Ascomycota						3e-78	SH017510.07FU_AM901907_reps_singleton
265	amongsampleotu_1001__clustering_97	Fungi	Ascomycota	Dothideomycetes						Fungi	Ascomycota	Dothideomycetes	Capnodiales	Mycosphaerellaceae	Mycosphaerella	Mycosphaerella pseudovespa	2e-50	SH195841.07FU_EU482241_reps
266	amongsampleotu_1003__clustering_97	Fungi	Ascomycota	Dothideomycetes						Fungi	Ascomycota	Dothideomycetes	Capnodiales	Incertae sedis	Cystocoleus	Cystocoleus ebeneus	2e-19	SH201286.07FU_GU067645_reps
267	amongsampleotu_109__clustering_97	Fungi	Ascomycota	Dothideomycetes						Fungi							2e-33	SH477545.07FU_KC506247_reps_singleton
268	amongsampleotu_117__clustering_97	Fungi	Ascomycota	Dothideomycetes						Fungi	Ascomycota	Dothideomycetes	Capnodiales				2e-26	SH000262.07FU_JF691120_reps_singleton
269	amongsampleotu_156__clustering_97	Fungi	Ascomycota	Dothideomycetes						Fungi	Ascomycota	Dothideomycetes	Capnodiales	Incertae sedis	Cystocoleus	Cystocoleus ebeneus	1e-18	SH201286.07FU_GU067645_reps
270	amongsampleotu_163__clustering_97	Fungi	Ascomycota	Dothideomycetes						Fungi	Ascomycota	Lecanoromycetes	Peltigerales	Collemataceae			2e-23	SH207229.07FU_DQ466031_reps
271	amongsampleotu_172__clustering_97	Fungi	Ascomycota	Dothideomycetes						Fungi	Ascomycota						3e-87	SH198997.07FU_GU973713_reps
272	amongsampleotu_206__clustering_97	Fungi	Ascomycota	Dothideomycetes						Fungi	Ascomycota	Dothideomycetes	Capnodiales	Mycosphaerellaceae	Polyphialoseptoria	Polyphialoseptoria tabebuiae-serratifoliae	8e-29	SH133980.07FU_KF251213_refs_singleton
273	amongsampleotu_223__clustering_97	Fungi	Ascomycota	Dothideomycetes						Fungi	Ascomycota	Dothideomycetes	Capnodiales	Teratosphaeriaceae	Teratosphaeria	Teratosphaeria jonkershoekensis	3e-93	SH027340.07FU_EU707864_reps_singleton
274	amongsampleotu_246__clustering_97	Fungi	Ascomycota	Dothideomycetes						Fungi	Ascomycota	Dothideomycetes	Capnodiales				1e-24	SH025650.07FU_AJ877176_reps_singleton
275	amongsampleotu_282__clustering_97	Fungi	Ascomycota	Dothideomycetes						Fungi	Ascomycota	Dothideomycetes	Capnodiales				3e-93	SH025650.07FU_AJ877176_reps_singleton
276	amongsampleotu_284__clustering_97	Fungi	Ascomycota	Dothideomycetes						Fungi	Ascomycota	Dothideomycetes	Capnodiales	Mycosphaerellaceae	Passalora		1e-86	SH016856.07FU_JF691093_reps_singleton
277	amongsampleotu_300__clustering_97	Fungi	Ascomycota	Dothideomycetes						Fungi	Ascomycota	Dothideomycetes					3e-28	SH012372.07FU_GU073002_reps_singleton
278	amongsampleotu_33__clustering_97	Fungi	Ascomycota	Dothideomycetes						Fungi	Ascomycota	Dothideomycetes	Capnodiales	Incertae sedis	Capnobotryella	Capnobotryella renispora	4e-28	SH006439.07FU_AY220614_reps_singleton
279	amongsampleotu_40__clustering_97	Fungi	Ascomycota	Dothideomycetes						Fungi	Ascomycota	Sordariomycetes					1e-27	SH027165.07FU_UDB004377_reps_singleton
280	amongsampleotu_404__clustering_97	Fungi	Ascomycota	Dothideomycetes						Fungi	Ascomycota	Dothideomycetes	Capnodiales	Mycosphaerellaceae	Passalora		9e-53	SH016856.07FU_JF691093_reps_singleton
281	amongsampleotu_418__clustering_97	Fungi	Ascomycota	Dothideomycetes						Fungi	Ascomycota	Dothideomycetes					3e-12	SH485882.07FU_JQ760413_reps_singleton
282	amongsampleotu_437__clustering_97	Fungi	Ascomycota	Dothideomycetes						Fungi	Ascomycota	Dothideomycetes					4e-43	SH483229.07FU_JN890309_reps_singleton
283	amongsampleotu_443__clustering_97	Fungi	Ascomycota	Dothideomycetes						Fungi	Ascomycota	Dothideomycetes					1e-21	SH019571.07FU_AY627792_reps_singleton
284	amongsampleotu_47__clustering_97	Fungi	Ascomycota	Dothideomycetes						Fungi	Ascomycota						5e-21	SH212047.07FU_KC456678_reps
285	amongsampleotu_621__clustering_97	Fungi	Ascomycota	Dothideomycetes						Fungi	Ascomycota	Dothideomycetes	Capnodiales				4e-43	SH000267.07FU_DQ273287_reps_singleton
286	amongsampleotu_640__clustering_97	Fungi	Ascomycota	Dothideomycetes						Fungi	Ascomycota	Lecanoromycetes	Teloschistales	Teloschistaceae	Polycauliona	Polycauliona bolacina	5e-21	SH022040.07FU_EU639626_reps_singleton
287	amongsampleotu_69__clustering_97	Fungi	Ascomycota	Dothideomycetes						Fungi	Ascomycota						2e-107	SH214154.07FU_JX998717_reps
288	amongsampleotu_758__clustering_97	Fungi	Ascomycota	Dothideomycetes						Fungi	Ascomycota	Dothideomycetes	Pleosporales	Phaeosphaeriaceae	Phaeosphaeria		1e-92	SH182921.07FU_KF251196_reps
289	amongsampleotu_787__clustering_97	Fungi	Ascomycota	Dothideomycetes						Fungi	Ascomycota	Dothideomycetes	Capnodiales	Teratosphaeriaceae	Penidiella	Penidiella rigidophora	2e-29	SH017703.07FU_EU019276_reps_singleton
290	amongsampleotu_791__clustering_97	Fungi	Ascomycota	Dothideomycetes						Fungi	Ascomycota	Dothideomycetes	Capnodiales				2e-33	SH214181.07FU_EF394834_reps
291	amongsampleotu_82__clustering_97	Fungi	Ascomycota	Dothideomycetes						Fungi	Ascomycota	Dothideomycetes	Capnodiales				9e-69	SH025650.07FU_AJ877176_reps_singleton
292	amongsampleotu_820__clustering_97	Fungi	Ascomycota	Dothideomycetes						Fungi	Ascomycota	Dothideomycetes	Capnodiales				2e-23	SH192959.07FU_GU073028_reps
293	amongsampleotu_826__clustering_97	Fungi	Ascomycota	Dothideomycetes						Fungi	Ascomycota	Dothideomycetes	Capnodiales				5e-55	SH000267.07FU_DQ273287_reps_singleton
294	amongsampleotu_829__clustering_97	Fungi	Ascomycota	Dothideomycetes						Fungi	Ascomycota	Dothideomycetes	Capnodiales				1e-27	SH200714.07FU_DQ303041_reps
295	amongsampleotu_840__clustering_97	Fungi	Ascomycota	Dothideomycetes						Fungi	Ascomycota	Dothideomycetes	Capnodiales	Mycosphaerellaceae			4e-21	SH200601.07FU_KC008886_reps
296	amongsampleotu_87__clustering_97	Fungi	Ascomycota	Dothideomycetes						Fungi	Ascomycota	Dothideomycetes	Capnodiales				8e-60	SH025650.07FU_AJ877176_reps_singleton
297	amongsampleotu_879__clustering_97	Fungi	Ascomycota	Dothideomycetes						Fungi							3e-19	SH464049.07FU_JN890190_reps_singleton
298	amongsampleotu_884__clustering_97	Fungi	Ascomycota	Dothideomycetes						Fungi	Ascomycota	Dothideomycetes	Capnodiales	Teratosphaeriaceae	Teratosphaeria	Teratosphaeria jonkershoekensis	1e-43	SH027340.07FU_EU707864_reps_singleton
299	amongsampleotu_895__clustering_97	Fungi	Ascomycota	Dothideomycetes						Fungi	Ascomycota	Dothideomycetes	Pleosporales	Incertae sedis	Stagonosporopsis	Stagonosporopsis dorenboschii	3e-61	SH345969.07FU_GU237862_refs
300	amongsampleotu_961__clustering_97	Fungi	Ascomycota	Dothideomycetes						Fungi	Ascomycota	Dothideomycetes	Pleosporales	Tetraplosphaeriaceae	Triplosphaeria	Triplosphaeria maxima	2e-13	SH019845.07FU_AB524812_reps_singleton
301	amongsampleotu_974__clustering_97	Fungi	Ascomycota	Dothideomycetes						Fungi	Ascomycota	Sordariomycetes	Hypocreales	Incertae sedis	Sarocladium	Sarocladium implicatum	1e-08	SH177343.07FU_EF556211_reps
302	dereplicated_1008__130531__A111__ITS1F	Fungi	Ascomycota	Dothideomycetes						Fungi	Ascomycota	Dothideomycetes	Capnodiales				7e-20	SH000264.07FU_GU991817_reps_singleton
303	dereplicated_1220__130531__A082__ITS1F	Fungi	Ascomycota	Dothideomycetes						Fungi	Ascomycota	Dothideomycetes	Capnodiales	Mycosphaerellaceae	Kirramyces		2e-10	SH200543.07FU_EU301009_reps
304	dereplicated_140__130531__A053__ITS1F	Fungi	Ascomycota	Dothideomycetes						Fungi	Ascomycota	Dothideomycetes	Capnodiales				8e-72	SH025650.07FU_AJ877176_reps_singleton
305	dereplicated_158__130531__A137__ITS1F	Fungi	Ascomycota	Dothideomycetes						Fungi	Ascomycota	Dothideomycetes	Pleosporales				1e-80	SH200718.07FU_JQ761991_reps
306	dereplicated_1594__130921__A122__ITS1F	Fungi	Ascomycota	Dothideomycetes						Fungi	Ascomycota	Dothideomycetes	Capnodiales	Mycosphaerellaceae			9e-16	SH195847.07FU_GU166818_reps
307	dereplicated_1654__130531__A017__ITS1F	Fungi	Ascomycota	Dothideomycetes						Fungi	Ascomycota	Dothideomycetes	Capnodiales				9e-38	SH000267.07FU_DQ273287_reps_singleton
308	dereplicated_1874__130531__A017__ITS1F	Fungi	Ascomycota	Dothideomycetes						Fungi	Ascomycota	Incertae sedis	Incertae sedis	Incertae sedis	Austroafricana	Austroafricana parva	7e-20	SH027325.07FU_EU301086_reps_singleton
309	dereplicated_307__130531__A075__ITS1F	Fungi	Ascomycota	Dothideomycetes						Fungi	Ascomycota						6e-32	SH199150.07FU_KC859004_reps
310	dereplicated_338__130531__A078__ITS1F	Fungi	Ascomycota	Dothideomycetes						Fungi	Ascomycota	Dothideomycetes	Capnodiales	Teratosphaeriaceae	Pseudoteratosphaeria	Pseudoteratosphaeria secundaria	1e-24	SH200712.07FU_DQ302956_reps
311	dereplicated_348__130531__A059__ITS1F	Fungi	Ascomycota	Dothideomycetes						Fungi	Ascomycota	Dothideomycetes	Capnodiales				2e-25	SH016853.07FU_EU754974_reps_singleton
312	dereplicated_499__130531__A061__ITS1F	Fungi	Ascomycota	Dothideomycetes						Fungi	Ascomycota	Dothideomycetes	Capnodiales				8e-26	SH192959.07FU_GU073028_reps
313	dereplicated_527__130531__A006__ITS1F	Fungi	Ascomycota	Dothideomycetes						Fungi	Ascomycota	Dothideomycetes	Capnodiales	Teratosphaeriaceae	Myrtapenidiella	Myrtapenidiella corymbia	6e-30	SH214180.07FU_KF442520_reps
314	withinsampleotu_109__130531__A055__ITS1F	Fungi	Ascomycota	Dothideomycetes						Fungi							7e-54	SH023375.07FU_GQ996149_reps_singleton
315	withinsampleotu_115__130531__A061__ITS1F	Fungi	Ascomycota	Dothideomycetes						Fungi	Ascomycota	Dothideomycetes	Capnodiales				6e-33	SH192959.07FU_GU073028_reps
316	withinsampleotu_15__130531__A059__ITS1F	Fungi	Ascomycota	Dothideomycetes						Fungi	Ascomycota	Dothideomycetes	Capnodiales	Teratosphaeriaceae	Penidiella		2e-26	SH200728.07FU_GU721198_reps
317	withinsampleotu_35__130531__A060__ITS1F	Fungi	Ascomycota	Dothideomycetes						Fungi	Ascomycota	Sordariomycetes	Microascales	Microascaceae	Scedosporium	Scedosporium prolificans	5e-21	SH024552.07FU_KC461511_reps_singleton
318	withinsampleotu_7__130531__A059__ITS1F	Fungi	Ascomycota	Dothideomycetes						Fungi	Ascomycota	Dothideomycetes	Botryosphaeriales	Botryosphaeriaceae	Sphaeropsis	Sphaeropsis tumefaciens	1e-27	SH001482.07FU_JX431882_reps_singleton
319	withinsampleotu_72__130531__A046__ITS1F	Fungi	Ascomycota	Dothideomycetes						Fungi	Ascomycota	Dothideomycetes	Capnodiales				7e-29	SH000262.07FU_JF691120_reps_singleton
320	withinsampleotu_85__130921__A139__ITS1F	Fungi	Ascomycota	Dothideomycetes						Fungi	Ascomycota	Dothideomycetes	Capnodiales	Mycosphaerellaceae	Mycosphaerella		3e-09	SH020797.07FU_JN225924_reps_singleton
321	withinsampleotu_89__130531__A084__ITS1F	Fungi	Ascomycota	Dothideomycetes						Fungi	Ascomycota	Dothideomycetes	Capnodiales				3e-18	SH192959.07FU_GU073028_reps
322	amongsampleotu_127__clustering_97	Fungi	Ascomycota	Eurotiomycetes	Chaetothyriales	Chaetothyriaceae				Fungi	Ascomycota	Eurotiomycetes	Chaetothyriales	Herpotrichiellaceae	Cladophialophora		2e-23	SH017666.07FU_FR682332_reps_singleton
323	amongsampleotu_167__clustering_97	Fungi	Ascomycota	Eurotiomycetes	Chaetothyriales	Chaetothyriaceae				Fungi	Ascomycota	Eurotiomycetes	Chaetothyriales	Herpotrichiellaceae			1e-25	SH023865.07FU_JF449676_reps_singleton
324	amongsampleotu_222__clustering_97	Fungi	Ascomycota	Eurotiomycetes	Chaetothyriales	Chaetothyriaceae				Fungi	Ascomycota	Eurotiomycetes	Chaetothyriales	Herpotrichiellaceae	Cladophialophora	Cladophialophora modesta	2e-33	SH017667.07FU_GU225939_reps_singleton
325	amongsampleotu_267__clustering_97	Fungi	Ascomycota	Eurotiomycetes	Chaetothyriales	Chaetothyriaceae				Fungi	Ascomycota	Eurotiomycetes	Chaetothyriales	Herpotrichiellaceae	Exophiala		6e-21	SH020542.07FU_GQ999235_reps_singleton
326	amongsampleotu_28__clustering_97	Fungi	Ascomycota	Eurotiomycetes	Chaetothyriales	Chaetothyriaceae				Fungi	Ascomycota	Eurotiomycetes	Chaetothyriales	Chaetothyriaceae	Cyphellophora		2e-24	SH015645.07FU_JQ766428_reps_singleton
327	amongsampleotu_3__clustering_97	Fungi	Ascomycota	Eurotiomycetes	Chaetothyriales	Chaetothyriaceae				Fungi	Ascomycota	Eurotiomycetes	Chaetothyriales	Herpotrichiellaceae	Exophiala		6e-21	SH020542.07FU_GQ999235_reps_singleton
328	amongsampleotu_34__clustering_97	Fungi	Ascomycota	Eurotiomycetes	Chaetothyriales	Chaetothyriaceae				Fungi	Ascomycota	Eurotiomycetes	Chaetothyriales	Chaetothyriaceae	Ceramothyrium	Ceramothyrium podocarpi	2e-24	SH002294.07FU_KC005773_reps_singleton
329	amongsampleotu_412__clustering_97	Fungi	Ascomycota	Eurotiomycetes	Chaetothyriales	Chaetothyriaceae				Fungi	Ascomycota	Eurotiomycetes	Chaetothyriales	Herpotrichiellaceae	Exophiala		5e-86	SH020542.07FU_GQ999235_reps_singleton
330	amongsampleotu_444__clustering_97	Fungi	Ascomycota	Eurotiomycetes	Chaetothyriales	Chaetothyriaceae				Fungi	Ascomycota	Eurotiomycetes	Chaetothyriales	Herpotrichiellaceae	Exophiala		4e-31	SH023863.07FU_JN983437_reps_singleton
331	amongsampleotu_450__clustering_97	Fungi	Ascomycota	Eurotiomycetes	Chaetothyriales	Chaetothyriaceae				Fungi	Ascomycota	Eurotiomycetes	Chaetothyriales	Chaetothyriaceae	Aphanophora	Aphanophora eugeniae	4e-25	SH023864.07FU_FJ839617_reps_singleton
332	amongsampleotu_458__clustering_97	Fungi	Ascomycota	Eurotiomycetes	Chaetothyriales	Chaetothyriaceae				Fungi	Ascomycota	Eurotiomycetes	Chaetothyriales	Herpotrichiellaceae	Exophiala		2e-20	SH020542.07FU_GQ999235_reps_singleton
333	amongsampleotu_52__clustering_97	Fungi	Ascomycota	Eurotiomycetes	Chaetothyriales	Chaetothyriaceae				Fungi	Ascomycota	Eurotiomycetes	Chaetothyriales				3e-16	SH209342.07FU_AM999578_reps
334	amongsampleotu_619__clustering_97	Fungi	Ascomycota	Eurotiomycetes	Chaetothyriales	Chaetothyriaceae				Fungi	Ascomycota	Eurotiomycetes	Chaetothyriales	Herpotrichiellaceae	Exophiala		5e-21	SH020542.07FU_GQ999235_reps_singleton
335	amongsampleotu_707__clustering_97	Fungi	Ascomycota	Eurotiomycetes	Chaetothyriales	Chaetothyriaceae				Fungi	Ascomycota	Dothideomycetes	Capnodiales	Mycosphaerellaceae	Ruptoseptoria	Ruptoseptoria unedonis	3e-29	SH204964.07FU_KF251229_reps
336	dereplicated_1014__130531__A107__ITS1F	Fungi	Ascomycota	Eurotiomycetes	Chaetothyriales	Chaetothyriaceae				Fungi	Ascomycota	Eurotiomycetes	Chaetothyriales				3e-19	SH020543.07FU_KC176685_reps_singleton
337	dereplicated_868__130531__A074__ITS1F	Fungi	Ascomycota	Eurotiomycetes	Chaetothyriales	Chaetothyriaceae				Fungi	Ascomycota	Eurotiomycetes	Chaetothyriales	Herpotrichiellaceae	Exophiala		5e-21	SH020542.07FU_GQ999235_reps_singleton
338	dereplicated_955__130531__A018__ITS1F	Fungi	Ascomycota	Eurotiomycetes	Chaetothyriales	Chaetothyriaceae				Fungi	Ascomycota	Eurotiomycetes	Chaetothyriales	Chaetothyriaceae	Cyphellophora		4e-22	SH015645.07FU_JQ766428_reps_singleton
339	withinsampleotu_61__130531__A078__ITS1F	Fungi	Ascomycota	Eurotiomycetes	Chaetothyriales	Chaetothyriaceae				Fungi	Ascomycota	Eurotiomycetes	Chaetothyriales	Herpotrichiellaceae	Exophiala		6e-21	SH458736.07FU_AJ582963_reps_singleton
340	withinsampleotu_76__130531__A024__ITS1F	Fungi	Ascomycota	Eurotiomycetes	Chaetothyriales	Chaetothyriaceae				Fungi	Ascomycota	Dothideomycetes	Pleosporales				5e-15	SH199058.07FU_JX981477_reps
341	amongsampleotu_848__clustering_97	Fungi	Ascomycota	Eurotiomycetes	Chaetothyriales	Cyphellophoraceae	Cyphellophora			Fungi	Ascomycota	Eurotiomycetes	Chaetothyriales				3e-19	SH213230.07FU_JQ766449_reps
342	dereplicated_520__130531__A024__ITS1F	Fungi	Ascomycota	Eurotiomycetes	Chaetothyriales	Herpotrichiellaceae				No blast hit							None	None
343	withinsampleotu_70__130531__A001__ITS1F	Fungi	Ascomycota	Eurotiomycetes	Chaetothyriales	Herpotrichiellaceae				Fungi	Ascomycota	Incertae sedis	Incertae sedis	Incertae sedis	Veronaea	Veronaea compacta	5e-61	SH197655.07FU_EU041819_refs
344	amongsampleotu_382__clustering_97	Fungi	Ascomycota	Eurotiomycetes	Chaetothyriales	Trichomeriaceae	Brycekendrickomyces	Brycekendrickomyces acaciae		Fungi	Ascomycota	Eurotiomycetes	Chaetothyriales	Herpotrichiellaceae	Brycekendrickomyces	Brycekendrickomyces acaciae	4e-90	SH462733.07FU_FJ839606_reps_singleton
345	dereplicated_58__130921__A124__ITS1F	Fungi	Ascomycota	Eurotiomycetes	Chaetothyriales		Strelitziana	Strelitziana africana		Fungi	Ascomycota	Eurotiomycetes	Chaetothyriales	Incertae sedis	Strelitziana	Strelitziana africana	7e-88	SH193002.07FU_GQ850386_reps
346	amongsampleotu_968__clustering_97	Fungi	Ascomycota	Eurotiomycetes	Chaetothyriales					Fungi	Ascomycota	Eurotiomycetes	Chaetothyriales	Incertae sedis	Hyalocladosporiella	Hyalocladosporiella tectonae	7e-72	SH013099.07FU_KJ869142_reps_singleton
347	dereplicated_1195__130531__A032__ITS1F	Fungi	Ascomycota	Eurotiomycetes	Chaetothyriales					Fungi	Ascomycota						6e-17	SH030272.07FU_HQ607913_reps_singleton
348	dereplicated_22__130921__A116__ITS1F	Fungi	Ascomycota	Eurotiomycetes	Chaetothyriales					Fungi	Ascomycota	Dothideomycetes	Capnodiales	Teratosphaeriaceae	Readeriella	Readeriella eucalyptigena	2e-17	SH224093.07FU_GQ852782_refs
349	dereplicated_879__130531__A035__ITS1F	Fungi	Ascomycota	Eurotiomycetes	Chaetothyriales					Fungi	Ascomycota	Eurotiomycetes	Chaetothyriales				9e-25	SH009575.07FU_KC222765_reps_singleton
350	dereplicated_943__130531__A042__ITS1F	Fungi	Ascomycota	Eurotiomycetes	Chaetothyriales					Fungi	Ascomycota	Eurotiomycetes	Chaetothyriales	Incertae sedis	Coniosporium		2e-129	SH013106.07FU_HQ262498_reps_singleton
351	amongsampleotu_526__clustering_97	Fungi	Ascomycota	Eurotiomycetes	Phaeomoniellales					Fungi	Ascomycota	Eurotiomycetes	Chaetothyriales	Herpotrichiellaceae	Phaeomoniella	Phaeomoniella dura	4e-49	SH015550.07FU_GQ154597_reps_singleton
352	amongsampleotu_710__clustering_97	Fungi	Ascomycota	Eurotiomycetes	Phaeomoniellales					Fungi	Ascomycota	Eurotiomycetes	Chaetothyriales	Herpotrichiellaceae	Phaeomoniella	Phaeomoniella effusa	1e-49	SH197740.07FU_EF419976_reps
353	withinsampleotu_40__130531__A071__ITS1F	Fungi	Ascomycota	Eurotiomycetes	Phaeomoniellales					Fungi	Ascomycota	Eurotiomycetes	Chaetothyriales	Herpotrichiellaceae	Phaeomoniella		2e-35	SH197744.07FU_AY971709_reps
354	amongsampleotu_890__clustering_97	Fungi	Ascomycota	Eurotiomycetes	Pyrenulales	Pyrenulaceae	Pyrenula	Pyrenula aspistea		Fungi	Ascomycota	Eurotiomycetes	Pyrenulales	Pyrenulaceae	Pyrenula	Pyrenula aspistea	2e-85	SH025453.07FU_JQ927451_reps_singleton
355	dereplicated_1140__130531__A005__ITS1F	Fungi	Ascomycota	Eurotiomycetes	Pyrenulales	Pyrenulaceae	Pyrenula	Pyrenula aspistea		Fungi	Ascomycota	Eurotiomycetes	Pyrenulales	Pyrenulaceae	Pyrenula	Pyrenula aspistea	9e-69	SH025453.07FU_JQ927451_reps_singleton
356	dereplicated_1024__130531__A042__ITS1F	Fungi	Ascomycota	Eurotiomycetes	Pyrenulales	Pyrenulaceae				Fungi	Ascomycota	Eurotiomycetes	Pyrenulales	Pyrenulaceae	Pyrenula		9e-128	SH024406.07FU_JQ673476_reps_singleton
357	dereplicated_1583__130531__A074__ITS1F	Fungi	Ascomycota	Eurotiomycetes						Fungi	Ascomycota	Dothideomycetes	Pleosporales				4e-15	SH199058.07FU_JX981477_reps
358	dereplicated_223__130531__A004__ITS1F	Fungi	Ascomycota	Eurotiomycetes	Eurotiales	Aspergillaceae	Aspergillus	Aspergillus penicillioides		Fungi	Ascomycota	Eurotiomycetes	Eurotiales				2e-59	SH198029.07FU_KF800225_reps
359	dereplicated_1743__130531__A023__ITS1F	Fungi	Ascomycota	Eurotiomycetes	Eurotiales	Aspergillaceae	Aspergillus			Fungi	Ascomycota	Eurotiomycetes	Eurotiales	Trichocomaceae	Aspergillus	Aspergillus gracilis	2e-54	SH182520.07FU_KF411579_reps
360	dereplicated_1395__130531__A017__ITS1F	Fungi	Ascomycota	Eurotiomycetes	Eurotiales	Aspergillaceae	Penicillium	Penicillium expansum		Fungi	Ascomycota	Eurotiomycetes	Eurotiales	Trichocomaceae	Penicillium	Penicillium oxalicum	8e-78	SH182482.07FU_AF033438_refs
361	amongsampleotu_253__clustering_97	Fungi	Ascomycota	Eurotiomycetes	Eurotiales	Aspergillaceae	Penicillium	Penicillium paxilli		Fungi	Ascomycota	Eurotiomycetes	Eurotiales	Trichocomaceae	Penicillium	Penicillium multicolor	2e-29	SH331320.07FU_JN799647_refs
362	amongsampleotu_55__clustering_97	Fungi	Ascomycota	Eurotiomycetes	Eurotiales	Aspergillaceae	Penicillium			Fungi	Ascomycota	Eurotiomycetes	Eurotiales	Trichocomaceae	Penicillium	Penicillium multicolor	4e-92	SH331320.07FU_JN799647_refs
363	dereplicated_1319__130531__A082__ITS1F	Fungi	Ascomycota	Eurotiomycetes	Eurotiales	Aspergillaceae	Phialosimplex			Fungi	Ascomycota	Eurotiomycetes	Eurotiales	Trichocomaceae	Sagenomella		4e-59	SH474717.07FU_EU140821_reps_singleton
364	withinsampleotu_44__130531__A078__ITS1F	Fungi	Ascomycota	Eurotiomycetes	Eurotiales	Aspergillaceae	Xeromyces	Xeromyces bisporus		Fungi	Ascomycota	Eurotiomycetes					5e-117	SH177225.07FU_JF922057_reps
365	amongsampleotu_237__clustering_97	Fungi	Ascomycota	Lecanoromycetes	Lecanorales	Pilocarpaceae	Byssoloma			Fungi	Ascomycota	Lecanoromycetes	Lecanorales	Byssolomataceae	Byssoloma	Byssoloma leucoblepharum	2e-64	SH013895.07FU_AY756459_reps_singleton
366	amongsampleotu_439__clustering_97	Fungi	Ascomycota	Lecanoromycetes	Lecanorales	Pilocarpaceae	Byssoloma			Fungi	Ascomycota	Dothideomycetes	Capnodiales	Teratosphaeriaceae	Teratosphaeria	Teratosphaeria alboconidia	2e-23	SH200537.07FU_FJ493197_refs
367	amongsampleotu_713__clustering_97	Fungi	Ascomycota	Lecanoromycetes	Lecanorales	Pilocarpaceae	Byssoloma			Fungi	Ascomycota	Dothideomycetes	Capnodiales	Mycosphaerellaceae	Mycosphaerella	Mycosphaerella cryptica	6e-24	SH200511.07FU_AY534222_reps
368	withinsampleotu_170__130531__A035__ITS1F	Fungi	Ascomycota	Lecanoromycetes	Lecanorales	Pilocarpaceae	Byssoloma			Fungi	Ascomycota	Lecanoromycetes	Lecanorales	Ramalinaceae	Bacidia	Bacidia trachona	5e-15	SH466520.07FU_AY756456_reps_singleton
369	withinsampleotu_39__130531__A059__ITS1F	Fungi	Ascomycota	Lecanoromycetes	Lecanorales	Pilocarpaceae	Byssoloma			Fungi	Ascomycota	Lecanoromycetes	Lecanorales	Byssolomataceae	Byssoloma	Byssoloma marginatum	5e-39	SH013897.07FU_AY756460_reps_singleton
370	withinsampleotu_154__130531__A017__ITS1F	Fungi	Ascomycota	Lecanoromycetes	Lecanorales					Fungi	Ascomycota	Lecanoromycetes	Lecanorales	Ramalinaceae	Biatora	Biatora pycnidiata	1e-14	SH021418.07FU_KF650979_reps_singleton
371	amongsampleotu_740__clustering_97	Fungi	Ascomycota	Lecanoromycetes						Fungi	Ascomycota	Lecanoromycetes	Lecanorales	Ramalinaceae	Biatora	Biatora sphaeroidiza	2e-17	SH209954.07FU_AJ247551_reps
372	amongsampleotu_970__clustering_97	Fungi	Ascomycota	Lecanoromycetes						Fungi	Ascomycota	Lecanoromycetes	Lecanorales	Ramalinaceae	Bacidia	Bacidia trachona	3e-18	SH466520.07FU_AY756456_reps_singleton
373	withinsampleotu_38__130531__A057__ITS1F	Fungi	Ascomycota	Lecanoromycetes						Fungi	Ascomycota	Dothideomycetes	Pleosporales				6e-14	SH199058.07FU_JX981477_reps
374	amongsampleotu_490__clustering_97	Fungi	Ascomycota	Lecanoromycetes	Ostropales	Graphidaceae	Graphis	Graphis scripta		Fungi	Ascomycota	Dothideomycetes	Pleosporales				5e-15	SH199058.07FU_JX981477_reps
375	withinsampleotu_64__130531__A061__ITS1F	Fungi	Ascomycota	Lecanoromycetes	Ostropales	Graphidaceae	Graphis	Graphis scripta		Fungi	Ascomycota	Dothideomycetes	Pleosporales				2e-13	SH199058.07FU_JX981477_reps
376	amongsampleotu_275__clustering_97	Fungi	Ascomycota	Lecanoromycetes						Fungi	Ascomycota	Lecanoromycetes	Lecanorales				9e-10	SH024298.07FU_KC965132_reps_singleton
377	amongsampleotu_668__clustering_97	Fungi	Ascomycota	Lecanoromycetes						Fungi	Ascomycota						1e-14	SH477426.07FU_FN562038_reps_singleton
378	amongsampleotu_732__clustering_97	Fungi	Ascomycota	Lecanoromycetes						Fungi	Ascomycota	Dothideomycetes	Pleosporales				3e-13	SH199058.07FU_JX981477_reps
379	withinsampleotu_94__130531__A018__ITS1F	Fungi	Ascomycota	Lecanoromycetes						Fungi	Ascomycota	Lecanoromycetes	Lecanorales	Sphaerophoraceae	Leifidium	Leifidium tenerum	4e-22	SH001252.07FU_AF117998_reps_singleton
380	amongsampleotu_436__clustering_97	Fungi	Ascomycota	Leotiomycetes	Helotiales	Rutstroemiaceae	Lambertella			Fungi	Ascomycota	Leotiomycetes	Helotiales	Rutstroemiaceae	Lambertella		1e-89	SH002198.07FU_AY348595_reps_singleton
381	dereplicated_291__130531__A024__ITS1F	Fungi	Ascomycota	Leotiomycetes	Helotiales	Rutstroemiaceae	Lambertella			Fungi	Ascomycota	Leotiomycetes	Helotiales	Rutstroemiaceae	Lambertella	Lambertella corni-maris	2e-66	SH177345.07FU_KC958553_reps
382	amongsampleotu_996__clustering_97	Fungi	Ascomycota	Leotiomycetes	Helotiales	Sclerotiniaceae				Fungi	Ascomycota	Leotiomycetes	Helotiales				7e-72	SH020703.07FU_GU174404_reps_singleton
383	dereplicated_18__130921__A114__ITS1F	Fungi	Ascomycota	Leotiomycetes	Helotiales		Leptodontidium	Leptodontidium elatius		Fungi	Ascomycota	Leotiomycetes	Helotiales				1e-111	SH205749.07FU_JQ991736_reps
384	amongsampleotu_402__clustering_97	Fungi	Ascomycota	Leotiomycetes	Helotiales					Fungi	Ascomycota	Leotiomycetes	Helotiales	Rutstroemiaceae	Lambertella		5e-36	SH002185.07FU_AB705251_reps_singleton
385	dereplicated_693__130531__A036__ITS1F	Fungi	Ascomycota	Leotiomycetes	Rhytismatales	Rhytismataceae	Coccomyces	Coccomyces mucronatus		Fungi	Ascomycota	Leotiomycetes	Rhytismatales	Rhytismataceae	Coccomyces	Coccomyces mucronatus	9e-72	SH010871.07FU_GU138734_reps_singleton
386	amongsampleotu_465__clustering_97	Fungi	Ascomycota	Leotiomycetes	Rhytismatales	Rhytismataceae				Fungi	Ascomycota	Leotiomycetes	Rhytismatales	Rhytismataceae	Lophodermium	Lophodermium illiciicola	5e-61	SH000203.07FU_GU138711_reps_singleton
387	dereplicated_1360__130531__A017__ITS1F	Fungi	Ascomycota	Leotiomycetes	Rhytismatales					Fungi	Ascomycota	Leotiomycetes	Rhytismatales	Rhytismataceae	Coccomyces		7e-48	SH190805.07FU_JN890375_reps
388	amongsampleotu_359__clustering_97	Fungi	Ascomycota	Leotiomycetes						Fungi	Ascomycota	Leotiomycetes	Helotiales				2e-30	SH202694.07FU_JN889765_reps
389	withinsampleotu_31__130531__A007__ITS1F	Fungi	Ascomycota	Sordariomycetes	Glomerellales	Plectosphaerellaceae				Fungi	Ascomycota	Sordariomycetes	Hypocreales				1e-86	SH190991.07FU_EU372830_reps
390	withinsampleotu_50__130531__A018__ITS1F	Fungi	Ascomycota	Sordariomycetes	Glomerellales					Fungi	Ascomycota	Sordariomycetes	Xylariales	Incertae sedis	Monographella	Monographella cucumerina	2e-66	SH190986.07FU_KJ130026_reps
391	amongsampleotu_615__clustering_97	Fungi	Ascomycota	Sordariomycetes	Hypocreales	Bionectriaceae	Clonostachys	Clonostachys rosea		Fungi	Ascomycota	Sordariomycetes	Hypocreales	Bionectriaceae	Clonostachys	Clonostachys rosea	2e-94	SH182678.07FU_AF358233_refs
392	dereplicated_230__130531__A025__ITS1F	Fungi	Ascomycota	Sordariomycetes	Hypocreales	Bionectriaceae	Clonostachys	Clonostachys rosea		Fungi	Ascomycota						6e-107	SH182679.07FU_AF210691_reps
393	amongsampleotu_279__clustering_97	Fungi	Ascomycota	Sordariomycetes	Hypocreales	Bionectriaceae	Clonostachys			Fungi	Ascomycota	Sordariomycetes	Hypocreales				1e-108	SH182680.07FU_KJ780769_reps
394	amongsampleotu_334__clustering_97	Fungi	Ascomycota	Sordariomycetes	Hypocreales	Bionectriaceae	Clonostachys			Fungi	Ascomycota	Sordariomycetes	Hypocreales	Bionectriaceae			7e-76	SH182681.07FU_KF746125_reps
395	dereplicated_677__130531__A003__ITS1F	Fungi	Ascomycota	Sordariomycetes	Hypocreales	Bionectriaceae	Clonostachys			Fungi	Ascomycota	Sordariomycetes	Hypocreales	Bionectriaceae	Clonostachys	Clonostachys phyllophila	7e-38	SH025217.07FU_JF311937_reps_singleton
396	withinsampleotu_108__130531__A105__ITS1F	Fungi	Ascomycota	Sordariomycetes	Hypocreales	Bionectriaceae	Clonostachys			Fungi	Ascomycota	Sordariomycetes	Hypocreales	Bionectriaceae			4e-99	SH182681.07FU_KF746125_reps
397	withinsampleotu_23__130531__A060__ITS1F	Fungi	Ascomycota	Sordariomycetes	Hypocreales	Bionectriaceae	Clonostachys			Fungi	Ascomycota	Sordariomycetes	Hypocreales	Bionectriaceae	Clonostachys	Clonostachys phyllophila	4e-46	SH025217.07FU_JF311937_reps_singleton
398	amongsampleotu_361__clustering_97	Fungi	Ascomycota	Sordariomycetes	Hypocreales	Cordycipitaceae				Fungi	Ascomycota	Sordariomycetes	Hypocreales	Cordycipitaceae	Simplicillium	Simplicillium cylindrosporum	7e-113	SH262021.07FU_AB603989_refs
399	amongsampleotu_810__clustering_97	Fungi	Ascomycota	Sordariomycetes	Hypocreales	Cordycipitaceae				Fungi	Ascomycota	Sordariomycetes	Hypocreales	Cordycipitaceae	Simplicillium		4e-77	SH014424.07FU_AB378535_reps_singleton
400	amongsampleotu_910__clustering_97	Fungi	Ascomycota	Sordariomycetes	Hypocreales	Cordycipitaceae				Fungi	Ascomycota	Sordariomycetes	Hypocreales	Cordycipitaceae	Simplicillium		5e-123	SH014422.07FU_AB378536_reps_singleton
401	amongsampleotu_570__clustering_97	Fungi	Ascomycota	Sordariomycetes	Hypocreales	Hypocreaceae	Trichoderma			Fungi	Ascomycota	Sordariomycetes	Hypocreales	Hypocreaceae	Trichoderma	Trichoderma erinaceum	6e-82	SH327538.07FU_KC171340_refs
402	withinsampleotu_40__130531__A025__ITS1F	Fungi	Ascomycota	Sordariomycetes	Hypocreales	Nectriaceae	Calonectria			Fungi	Ascomycota	Sordariomycetes	Hypocreales	Nectriaceae	Calonectria	Calonectria leguminum	3e-90	SH332792.07FU_GQ280589_refs_singleton
403	amongsampleotu_622__clustering_97	Fungi	Ascomycota	Sordariomycetes	Hypocreales	Nectriaceae	Fusarium	Fusarium decemcellulare		Fungi	Ascomycota	Sordariomycetes	Hypocreales	Nectriaceae			1e-111	SH209884.07FU_AF502792_reps
404	amongsampleotu_314__clustering_97	Fungi	Ascomycota	Sordariomycetes	Hypocreales	Nectriaceae	Fusarium	Fusarium lateritium		Fungi	Ascomycota	Sordariomycetes	Hypocreales	Nectriaceae			9e-106	SH219687.07FU_DQ682580_reps
405	amongsampleotu_247__clustering_97	Fungi	Ascomycota	Sordariomycetes	Hypocreales	Nectriaceae	Fusarium			Fungi	Ascomycota	Sordariomycetes	Hypocreales	Nectriaceae			6e-88	SH220702.07FU_JN983446_reps
406	amongsampleotu_718__clustering_97	Fungi	Ascomycota	Sordariomycetes	Hypocreales	Nectriaceae	Fusarium			Fungi	Ascomycota	Sordariomycetes	Hypocreales	Nectriaceae	Fusarium	Fusarium mahasenii	3e-74	SH181401.07FU_JF433045_refs
407	amongsampleotu_859__clustering_97	Fungi	Ascomycota	Sordariomycetes	Hypocreales	Nectriaceae	Fusarium			Fungi	Ascomycota	Sordariomycetes	Hypocreales	Nectriaceae			6e-104	SH205226.07FU_AY729066_reps
408	amongsampleotu_973__clustering_97	Fungi	Ascomycota	Sordariomycetes	Hypocreales	Nectriaceae	Fusarium			Fungi	Ascomycota	Sordariomycetes	Hypocreales	Nectriaceae	Fusarium		3e-53	SH219586.07FU_JN616277_reps
409	withinsampleotu_104__130531__A025__ITS1F	Fungi	Ascomycota	Sordariomycetes	Hypocreales	Nectriaceae	Fusidium	Fusidium griseum		Fungi	Ascomycota	Sordariomycetes	Hypocreales	Nectriaceae	Fusidium	Fusidium griseum	5e-61	SH027562.07FU_EF029217_reps_singleton
410	dereplicated_255__130921__A121__ITS1F	Fungi	Ascomycota	Sordariomycetes	Hypocreales	Nectriaceae	Paracremonium	Paracremonium inflatum		Fungi	Ascomycota	Sordariomycetes	Hypocreales	Nectriaceae			2e-67	SH203010.07FU_AF437762_reps
411	dereplicated_1278__130531__A017__ITS1F	Fungi	Ascomycota	Sordariomycetes	Hypocreales	Nectriaceae				Fungi	Ascomycota	Sordariomycetes	Hypocreales	Nectriaceae			9e-72	SH175288.07FU_JN198450_reps
412	dereplicated_1589__130531__A002__ITS1F	Fungi	Ascomycota	Sordariomycetes	Hypocreales	Nectriaceae				Fungi	Ascomycota	Sordariomycetes	Hypocreales	Nectriaceae	Microcera	Microcera rubra	6e-76	SH216423.07FU_HQ897820_refs
413	withinsampleotu_19__130531__A073__ITS1F	Fungi	Ascomycota	Sordariomycetes	Hypocreales	Nectriaceae				Fungi	Ascomycota	Sordariomycetes	Hypocreales	Nectriaceae			5e-95	SH207581.07FU_HQ897811_reps
414	amongsampleotu_452__clustering_97	Fungi	Ascomycota	Sordariomycetes	Hypocreales	Stachybotriaceae	Myrothecium			Fungi	Ascomycota	Sordariomycetes	Hypocreales	Incertae sedis	Myrothecium	Myrothecium gramineum	2e-85	SH209074.07FU_HM162006_reps
415	amongsampleotu_583__clustering_97	Fungi	Ascomycota	Sordariomycetes	Hypocreales	Stachybotriaceae	Myrothecium			Fungi	Ascomycota	Sordariomycetes	Hypocreales	Incertae sedis	Myrothecium		7e-116	SH175287.07FU_FJ798599_reps
416	withinsampleotu_47__130921__A117__ITS1F	Fungi	Ascomycota	Sordariomycetes	Hypocreales	Stachybotriaceae	Myrothecium			Fungi	Ascomycota	Sordariomycetes	Hypocreales	Incertae sedis	Myrothecium	Myrothecium setiramosum	4e-111	SH000849.07FU_AY254156_reps_singleton
417	withinsampleotu_35__130921__A134__ITS1F	Fungi	Ascomycota	Sordariomycetes	Hypocreales	Stachybotriaceae	Stachybotrys	Stachybotrys subsimplex		Fungi	Ascomycota	Sordariomycetes	Microascales	Microascaceae	Pseudallescheria		7e-08	SH093055.07FU_AJ888425_refs_singleton
418	amongsampleotu_434__clustering_97	Fungi	Ascomycota	Sordariomycetes	Hypocreales	Stachybotriaceae	Stachybotrys			Fungi	Ascomycota	Sordariomycetes	Hypocreales	Incertae sedis	Stachybotrys	Stachybotrys parvispora	9e-75	SH209077.07FU_AB734785_reps
419	amongsampleotu_595__clustering_97	Fungi	Ascomycota	Sordariomycetes	Hypocreales	Stachybotriaceae	Stachybotrys			Fungi	Ascomycota	Sordariomycetes	Hypocreales	Incertae sedis	Stachybotrys	Stachybotrys chartarum	2e-122	SH209078.07FU_KF983523_reps
420	amongsampleotu_827__clustering_97	Fungi	Ascomycota	Sordariomycetes	Hypocreales	Stachybotriaceae	Stachybotrys			Fungi	Ascomycota	Sordariomycetes	Hypocreales	Incertae sedis	Stachybotrys	Stachybotrys chartarum	3e-81	SH209078.07FU_KF983523_reps
421	withinsampleotu_43__130531__A033__ITS1F	Fungi	Ascomycota	Sordariomycetes	Hypocreales	Stachybotriaceae	Stachybotrys			Fungi	Ascomycota	Sordariomycetes	Hypocreales	Incertae sedis	Stachybotrys		3e-99	SH023658.07FU_HQ116388_reps_singleton
422	withinsampleotu_50__130531__A068__ITS1F	Fungi	Ascomycota	Sordariomycetes	Hypocreales	Stachybotriaceae	Stachybotrys			Fungi	Ascomycota	Sordariomycetes	Hypocreales	Incertae sedis	Calcarisporium	Calcarisporium arbuscula	3e-31	SH205443.07FU_LK052835_reps
423	dereplicated_684__130531__A043__ITS1F	Fungi	Ascomycota	Sordariomycetes	Hypocreales		Acremonium			Fungi	Ascomycota	Sordariomycetes	Hypocreales	Incertae sedis	Acremonium	Acremonium brachypenium	9e-69	SH195618.07FU_AB540570_refs
424	dereplicated_174__130531__A068__ITS1F	Fungi	Ascomycota	Sordariomycetes	Hypocreales		Sarocladium	Sarocladium glaucum		Fungi	Ascomycota	Sordariomycetes	Hypocreales	Incertae sedis	Sarocladium	Sarocladium glaucum	9e-100	SH210213.07FU_FN691454_refs
425	dereplicated_934__130531__A035__ITS1F	Fungi	Ascomycota	Sordariomycetes	Hypocreales		Sarocladium	Sarocladium implicatum		Fungi	Ascomycota	Sordariomycetes	Hypocreales	Incertae sedis	Acremonium	Acremonium implicatum	4e-102	SH210205.07FU_FN706540_refs
426	amongsampleotu_230__clustering_97	Fungi	Ascomycota	Sordariomycetes	Hypocreales					Fungi	Ascomycota						1e-33	SH197712.07FU_AB649298_reps
427	amongsampleotu_295__clustering_97	Fungi	Ascomycota	Sordariomycetes	Hypocreales					Fungi	Ascomycota	Sordariomycetes	Hypocreales	Incertae sedis	Acremonium		7e-113	SH210214.07FU_GU721808_reps
428	amongsampleotu_451__clustering_97	Fungi	Ascomycota	Sordariomycetes	Hypocreales					Fungi	Ascomycota	Sordariomycetes	Hypocreales	Bionectriaceae	Stephanonectria	Stephanonectria keithii	3e-37	SH207984.07FU_AF502663_reps
429	amongsampleotu_500__clustering_97	Fungi	Ascomycota	Sordariomycetes	Hypocreales					Fungi	Ascomycota	Sordariomycetes	Hypocreales				1e-68	SH021232.07FU_HQ608024_reps_singleton
430	amongsampleotu_616__clustering_97	Fungi	Ascomycota	Sordariomycetes	Hypocreales					Fungi	Ascomycota	Sordariomycetes	Hypocreales				6e-27	SH184943.07FU_AB987765_reps
431	amongsampleotu_617__clustering_97	Fungi	Ascomycota	Sordariomycetes	Hypocreales					Fungi	Ascomycota	Sordariomycetes	Hypocreales				2e-81	SH026840.07FU_EU687056_reps_singleton
432	amongsampleotu_756__clustering_97	Fungi	Ascomycota	Sordariomycetes	Hypocreales					Fungi	Ascomycota	Sordariomycetes	Hypocreales	Incertae sedis	Acremonium	Acremonium persicinum	2e-104	SH207979.07FU_AB540575_refs
433	dereplicated_106__130531__A025__ITS1F	Fungi	Ascomycota	Sordariomycetes	Hypocreales					Fungi	Ascomycota	Sordariomycetes	Hypocreales	Incertae sedis	Acremonium	Acremonium polychromum	5e-79	SH213545.07FU_EF619706_reps
434	dereplicated_1231__130531__A017__ITS1F	Fungi	Ascomycota	Sordariomycetes	Hypocreales					Fungi	Ascomycota	Sordariomycetes	Hypocreales	Nectriaceae	Nectria	Nectria bactridioides	2e-79	SH021233.07FU_AY254161_reps_singleton
435	dereplicated_143__130531__A025__ITS1F	Fungi	Ascomycota	Sordariomycetes	Hypocreales					Fungi	Ascomycota	Sordariomycetes	Hypocreales				5e-95	SH184936.07FU_JQ905657_reps
436	dereplicated_1724__130531__A050__ITS1F	Fungi	Ascomycota	Sordariomycetes	Hypocreales					Fungi	Ascomycota	Sordariomycetes	Hypocreales	Clavicipitaceae	Conoideocrella	Conoideocrella tenuis	4e-71	SH193554.07FU_JN049863_reps
437	dereplicated_791__130531__A072__ITS1F	Fungi	Ascomycota	Sordariomycetes	Hypocreales					Fungi	Ascomycota	Sordariomycetes	Hypocreales	Incertae sedis	Acremonium	Acremonium persicinum	1e-86	SH207983.07FU_HQ832980_reps
438	dereplicated_996__130531__A038__ITS1F	Fungi	Ascomycota	Sordariomycetes	Hypocreales					Fungi	Ascomycota	Sordariomycetes	Hypocreales				2e-97	SH207985.07FU_KF800273_reps
439	withinsampleotu_73__130531__A078__ITS1F	Fungi	Ascomycota	Sordariomycetes	Hypocreales					Fungi	Ascomycota	Sordariomycetes	Hypocreales	Cordycipitaceae	Beauveria	Beauveria bassiana	5e-24	SH421220.07FU_HQ880761_refs
440	dereplicated_332__130531__A129__ITS1F	Fungi	Ascomycota	Sordariomycetes	Microascales	Halosphaeriaceae	Periconia			Fungi	Ascomycota	Dothideomycetes	Pleosporales				1e-54	SH180762.07FU_GU053794_reps
441	dereplicated_419__130531__A068__ITS1F	Fungi	Ascomycota	Sordariomycetes	Microascales	Halosphaeriaceae	Periconia			Fungi	Ascomycota	Dothideomycetes	Pleosporales	Incertae sedis	Periconia		8e-41	SH004395.07FU_KC771468_reps_singleton
442	dereplicated_709__130531__A127__ITS1F	Fungi	Ascomycota	Sordariomycetes	Microascales	Halosphaeriaceae	Periconia			Fungi	Ascomycota	Dothideomycetes	Pleosporales				1e-23	SH180762.07FU_GU053794_reps
443	withinsampleotu_114__130531__A061__ITS1F	Fungi	Ascomycota	Sordariomycetes	Chaetosphaeriales	Chaetosphaeriaceae	Chaetosphaeria			Fungi	Ascomycota	Sordariomycetes	Chaetosphaeriales	Chaetosphaeriaceae	Chaetosphaeria	Chaetosphaeria callimorpha	3e-96	SH020386.07FU_AF178555_reps_singleton
444	amongsampleotu_869__clustering_97	Fungi	Ascomycota	Sordariomycetes	Chaetosphaeriales	Chaetosphaeriaceae	Dinemasporium			Fungi	Ascomycota	Sordariomycetes					2e-45	SH208943.07FU_JQ889283_reps
445	amongsampleotu_650__clustering_97	Fungi	Ascomycota	Sordariomycetes	Chaetosphaeriales	Chaetosphaeriaceae	Thozetella			Fungi	Ascomycota	Sordariomycetes	Chaetosphaeriales	Chaetosphaeriaceae	Thozetella		2e-76	SH176590.07FU_GU973799_reps
446	amongsampleotu_672__clustering_97	Fungi	Ascomycota	Sordariomycetes	Chaetosphaeriales	Chaetosphaeriaceae				Fungi							3e-81	SH215558.07FU_FJ466701_reps
447	amongsampleotu_675__clustering_97	Fungi	Ascomycota	Sordariomycetes	Chaetosphaeriales	Chaetosphaeriaceae				Fungi	Ascomycota	Eurotiomycetes	Chaetothyriales	Chaetothyriaceae	Brunneodinemasporium	Brunneodinemasporium brasiliense	3e-25	SH028278.07FU_JQ889272_reps_singleton
448	amongsampleotu_949__clustering_97	Fungi	Ascomycota	Sordariomycetes	Diaporthales	Diaporthaceae				Fungi	Ascomycota	Sordariomycetes	Diaporthales	Diaporthaceae			1e-57	SH185516.07FU_KJ427811_reps
449	withinsampleotu_59__130531__A005__ITS1F	Fungi	Ascomycota	Sordariomycetes	Diaporthales	Pseudoplagiostomataceae	Pseudoplagiostoma			Fungi	Ascomycota	Sordariomycetes	Diaporthales	Valsaceae			8e-85	SH020788.07FU_AB365533_reps_singleton
450	amongsampleotu_876__clustering_97	Fungi	Ascomycota	Sordariomycetes	Diaporthales	Schizoparmaceae				Fungi	Ascomycota						4e-89	SH190608.07FU_AY339323_reps
451	amongsampleotu_301__clustering_97	Fungi	Ascomycota	Sordariomycetes	Diaporthales					Fungi	Ascomycota	Sordariomycetes	Diaporthales	Diaporthaceae	Diaporthe		9e-97	SH185560.07FU_DQ485954_reps
452	amongsampleotu_413__clustering_97	Fungi	Ascomycota	Sordariomycetes	Diaporthales					Fungi	Ascomycota	Sordariomycetes	Diaporthales	Diaporthaceae	Diaporthe	Diaporthe eucalyptorum	2e-62	SH090436.07FU_JX069862_refs
453	amongsampleotu_420__clustering_97	Fungi	Ascomycota	Sordariomycetes	Diaporthales					Fungi	Ascomycota	Sordariomycetes	Diaporthales				1e-108	SH185504.07FU_GU066650_reps
454	dereplicated_1047__130531__A018__ITS1F	Fungi	Ascomycota	Sordariomycetes	Diaporthales					Fungi	Ascomycota	Sordariomycetes	Diaporthales	Diaporthaceae	Diaporthe	Diaporthe psoraleae-pinnatae	3e-59	SH012072.07FU_KF777159_reps_singleton
455	dereplicated_1708__130531__A042__ITS1F	Fungi	Ascomycota	Sordariomycetes	Diaporthales					Fungi	Ascomycota	Sordariomycetes	Diaporthales	Diaporthaceae	Phomopsis	Phomopsis tersa	1e-77	SH185547.07FU_EU236704_reps
456	withinsampleotu_43__130531__A126__ITS1F	Fungi	Ascomycota	Sordariomycetes	Diaporthales					Fungi	Ascomycota	Sordariomycetes	Diaporthales	Diaporthaceae	Phomopsis	Phomopsis tersa	2e-91	SH185547.07FU_EU236704_reps
457	withinsampleotu_53__130531__A036__ITS1F	Fungi	Ascomycota	Sordariomycetes	Diaporthales					Fungi	Ascomycota	Sordariomycetes	Diaporthales	Diaporthaceae	Diaporthe	Diaporthe arengae	1e-67	SH341820.07FU_KC343034_refs
458	amongsampleotu_644__clustering_97	Fungi	Ascomycota	Sordariomycetes	Magnaporthales	Magnaporthaceae	Ophioceras			Fungi	Ascomycota	Sordariomycetes					1e-95	SH215895.07FU_EU686867_reps
459	amongsampleotu_88__clustering_97	Fungi	Ascomycota	Sordariomycetes	Magnaporthales	Magnaporthaceae	Ophioceras			Fungi							2e-63	SH215896.07FU_EU687146_reps
460	withinsampleotu_69__130531__A079__ITS1F	Fungi	Ascomycota	Sordariomycetes	Magnaporthales	Magnaporthaceae	Ophioceras			Fungi							1e-58	SH215896.07FU_EU687146_reps
461	amongsampleotu_243__clustering_97	Fungi	Ascomycota	Sordariomycetes	Sordariales	Cephalothecaceae	Phialemonium	Phialemonium dimorphosporum		Fungi	Ascomycota						2e-109	SH211282.07FU_AY464124_reps
462	withinsampleotu_30__130531__A076__ITS1F	Fungi	Ascomycota	Sordariomycetes	Sordariales	Cephalothecaceae	Phialemonium	Phialemonium dimorphosporum		Fungi	Ascomycota	Sordariomycetes	Incertae sedis	Incertae sedis	Phialemoniopsis	Phialemoniopsis ocularis	1e-63	SH211283.07FU_HE599279_refs
463	withinsampleotu_8__130531__A087__ITS1F	Fungi	Ascomycota	Sordariomycetes	Sordariales	Lasiosphaeriaceae	Cercophora			Fungi	Ascomycota	Sordariomycetes	Sordariales	Lasiosphaeriaceae	Podospora		2e-91	SH192696.07FU_AM262358_reps
464	withinsampleotu_18__130531__A084__ITS1F	Fungi	Ascomycota	Sordariomycetes	Sordariales	Sordariaceae				Fungi	Ascomycota	Sordariomycetes	Sordariales	Sordariaceae	Neurospora	Neurospora terricola	6e-132	SH191316.07FU_AF388928_refs
465	withinsampleotu_93__130531__A035__ITS1F	Fungi	Ascomycota	Sordariomycetes	Sordariales					Fungi	Ascomycota	Sordariomycetes	Sordariales	Lasiosphaeriaceae	Zopfiella		1e-77	SH012181.07FU_KC507228_reps_singleton
466	withinsampleotu_145__130531__A023__ITS1F	Fungi	Ascomycota	Sordariomycetes						Fungi	Ascomycota	Sordariomycetes	Sordariales	Lasiosphaeriaceae	Lasiosphaeria	Lasiosphaeria lanuginosa	2e-16	SH212626.07FU_AY587917_reps
467	amongsampleotu_691__clustering_97	Fungi	Ascomycota	Sordariomycetes	Xylariales	Amphisphaeriaceae	Pestalotiopsis			Fungi	Ascomycota	Sordariomycetes	Xylariales	Amphisphaeriaceae	Pestalotiopsis	Pestalotiopsis adusta	1e-61	SH268539.07FU_JX399006_refs
468	amongsampleotu_45__clustering_97	Fungi	Ascomycota	Sordariomycetes	Xylariales	Amphisphaeriaceae	Pseudopestalotiopsis	Pseudopestalotiopsis theae		Fungi	Ascomycota	Sordariomycetes	Xylariales	Amphisphaeriaceae	Pseudopestalotiopsis	Pseudopestalotiopsis theae	1e-111	SH200155.07FU_JQ683727_refs
469	amongsampleotu_11__clustering_97	Fungi	Ascomycota	Sordariomycetes	Xylariales	Amphisphaeriaceae				Fungi	Ascomycota	Sordariomycetes	Xylariales	Amphisphaeriaceae	Pestalotiopsis	Pestalotiopsis inflexa	2e-75	SH268582.07FU_JX399008_refs_singleton
470	amongsampleotu_16__clustering_97	Fungi	Ascomycota	Sordariomycetes	Xylariales	Amphisphaeriaceae				Fungi	Ascomycota	Sordariomycetes	Xylariales	Amphisphaeriaceae	Pestalotiopsis	Pestalotiopsis coffeae-arabicae	5e-104	SH268538.07FU_KF412647_refs
471	amongsampleotu_565__clustering_97	Fungi	Ascomycota	Sordariomycetes	Xylariales	Amphisphaeriaceae				Fungi	Ascomycota	Sordariomycetes	Xylariales	Amphisphaeriaceae	Pestalotiopsis	Pestalotiopsis clavata	6e-63	SH388750.07FU_JX398990_refs
472	dereplicated_443__130531__A076__ITS1F	Fungi	Ascomycota	Sordariomycetes	Xylariales	Amphisphaeriaceae				Fungi	Ascomycota	Sordariomycetes	Xylariales	Amphisphaeriaceae	Pestalotiopsis	Pestalotiopsis clavata	2e-50	SH388750.07FU_JX398990_refs
473	withinsampleotu_134__130531__A082__ITS1F	Fungi	Ascomycota	Sordariomycetes	Xylariales	Diatrypaceae	Eutypella			Fungi	Ascomycota	Sordariomycetes	Xylariales	Diatrypaceae	Eutypella	Eutypella citricola	4e-117	SH191833.07FU_HQ692575_reps
474	amongsampleotu_786__clustering_97	Fungi	Ascomycota	Sordariomycetes	Xylariales	Xylariaceae	Annulohypoxylon	Annulohypoxylon nitens		Fungi	Ascomycota	Sordariomycetes	Xylariales	Xylariaceae	Annulohypoxylon	Annulohypoxylon nitens	2e-110	SH214915.07FU_FM209453_refs
475	dereplicated_34__130921__A123__ITS1F	Fungi	Ascomycota	Sordariomycetes	Xylariales	Xylariaceae	Annulohypoxylon	Annulohypoxylon nitens		Fungi	Ascomycota	Sordariomycetes	Xylariales	Xylariaceae	Annulohypoxylon	Annulohypoxylon nitens	3e-68	SH214915.07FU_FM209453_refs
476	amongsampleotu_208__clustering_97	Fungi	Ascomycota	Sordariomycetes	Xylariales	Xylariaceae	Biscogniauxia			Fungi	Ascomycota	Sordariomycetes	Xylariales	Xylariaceae	Biscogniauxia	Biscogniauxia uniapiculata	8e-76	SH189137.07FU_EU009960_reps
477	dereplicated_1481__130531__A064__ITS1F	Fungi	Ascomycota	Sordariomycetes	Xylariales	Xylariaceae	Biscogniauxia			Fungi	Ascomycota	Sordariomycetes	Xylariales	Xylariaceae	Biscogniauxia	Biscogniauxia uniapiculata	5e-92	SH189137.07FU_EU009960_reps
478	amongsampleotu_767__clustering_97	Fungi	Ascomycota	Sordariomycetes	Xylariales	Xylariaceae	Daldinia	Daldinia eschscholtzii		Fungi	Ascomycota	Sordariomycetes					7e-113	SH212802.07FU_DQ322086_reps
479	amongsampleotu_912__clustering_97	Fungi	Ascomycota	Sordariomycetes	Xylariales	Xylariaceae	Hypoxylon	Hypoxylon anthochroum		Fungi	Ascomycota	Sordariomycetes	Xylariales	Xylariaceae	Hypoxylon	Hypoxylon griseobrunneum	2e-97	SH198480.07FU_KC968918_refs
480	amongsampleotu_164__clustering_97	Fungi	Ascomycota	Sordariomycetes	Xylariales	Xylariaceae	Hypoxylon	Hypoxylon fendleri		Fungi	Ascomycota	Sordariomycetes	Xylariales	Xylariaceae	Hypoxylon	Hypoxylon fendleri	3e-90	SH213381.07FU_DQ223735_refs
481	amongsampleotu_310__clustering_97	Fungi	Ascomycota	Sordariomycetes	Xylariales	Xylariaceae	Hypoxylon	Hypoxylon fendleri		Fungi	Ascomycota	Sordariomycetes	Xylariales	Xylariaceae	Hypoxylon		1e-98	SH213385.07FU_DQ223737_refs
482	amongsampleotu_189__clustering_97	Fungi	Ascomycota	Sordariomycetes	Xylariales	Xylariaceae	Hypoxylon	Hypoxylon monticulosum		Fungi	Ascomycota	Sordariomycetes	Xylariales	Xylariaceae	Hypoxylon	Hypoxylon monticulosum	4e-108	SH213380.07FU_DQ631938_refs
483	amongsampleotu_816__clustering_97	Fungi	Ascomycota	Sordariomycetes	Xylariales	Xylariaceae	Hypoxylon	Hypoxylon trugodes		Fungi	Ascomycota	Sordariomycetes	Xylariales	Xylariaceae			1e-63	SH013569.07FU_EU010002_reps_singleton
484	amongsampleotu_105__clustering_97	Fungi	Ascomycota	Sordariomycetes	Xylariales	Xylariaceae	Hypoxylon			Fungi	Ascomycota	Sordariomycetes	Xylariales	Xylariaceae	Hypoxylon	Hypoxylon diatrypeoides	2e-91	SH198483.07FU_FN252429_refs
485	amongsampleotu_188__clustering_97	Fungi	Ascomycota	Sordariomycetes	Xylariales	Xylariaceae	Hypoxylon			Fungi	Ascomycota	Sordariomycetes	Xylariales	Xylariaceae	Hypoxylon	Hypoxylon liviae	4e-28	SH020082.07FU_KC968922_reps_singleton
486	amongsampleotu_288__clustering_97	Fungi	Ascomycota	Sordariomycetes	Xylariales	Xylariaceae	Hypoxylon			Fungi	Ascomycota	Sordariomycetes	Xylariales	Xylariaceae	Hypoxylon	Hypoxylon diatrypeoides	2e-78	SH198483.07FU_FN252429_refs
487	amongsampleotu_410__clustering_97	Fungi	Ascomycota	Sordariomycetes	Xylariales	Xylariaceae	Hypoxylon			Fungi	Ascomycota	Sordariomycetes	Xylariales	Xylariaceae	Hypoxylon	Hypoxylon anthochroum	4e-130	SH194745.07FU_KF435834_reps
488	amongsampleotu_596__clustering_97	Fungi	Ascomycota	Sordariomycetes	Xylariales	Xylariaceae	Hypoxylon			Fungi	Ascomycota	Sordariomycetes	Xylariales	Xylariaceae	Hypoxylon	Hypoxylon suranareei	2e-81	SH199799.07FU_DQ223764_reps
489	amongsampleotu_81__clustering_97	Fungi	Ascomycota	Sordariomycetes	Xylariales	Xylariaceae	Hypoxylon			Fungi	Ascomycota	Sordariomycetes	Xylariales	Xylariaceae	Hypoxylon	Hypoxylon pilgerianum	4e-37	SH017033.07FU_FM209437_refs_singleton
490	withinsampleotu_84__130531__A074__ITS1F	Fungi	Ascomycota	Sordariomycetes	Xylariales	Xylariaceae	Hypoxylon			Fungi	Ascomycota	Sordariomycetes	Xylariales	Xylariaceae	Hypoxylon	Hypoxylon suranareei	6e-23	SH108113.07FU_FN252452_refs_singleton
491	dereplicated_1270__130531__A035__ITS1F	Fungi	Ascomycota	Sordariomycetes	Xylariales	Xylariaceae	Nemania	Nemania cf. bipapillata IO-2011		Fungi	Ascomycota	Sordariomycetes	Xylariales	Xylariaceae			7e-72	SH176593.07FU_AY541610_reps
492	amongsampleotu_751__clustering_97	Fungi	Ascomycota	Sordariomycetes	Xylariales	Xylariaceae	Nemania	Nemania diffusa		Fungi	Ascomycota	Sordariomycetes	Xylariales	Xylariaceae			4e-111	SH195012.07FU_AB512404_reps
493	withinsampleotu_102__130531__A047__ITS1F	Fungi	Ascomycota	Sordariomycetes	Xylariales	Xylariaceae	Nemania	Nemania diffusa		Fungi	Ascomycota	Sordariomycetes	Xylariales	Xylariaceae	Nemania		3e-121	SH195044.07FU_JX624262_reps
494	withinsampleotu_34__130531__A003__ITS1F	Fungi	Ascomycota	Sordariomycetes	Xylariales	Xylariaceae	Nemania	Nemania primolutea		Fungi	Ascomycota	Sordariomycetes	Xylariales	Xylariaceae	Nemania	Nemania primolutea	2e-84	SH195036.07FU_EF026121_reps
495	withinsampleotu_87__130531__A111__ITS1F	Fungi	Ascomycota	Sordariomycetes	Xylariales	Xylariaceae	Xylaria	Xylaria bambusicola		Fungi	Ascomycota	Sordariomycetes	Xylariales	Xylariaceae	Xylaria	Xylaria maitlandii	3e-71	SH199078.07FU_EF026123_reps
496	withinsampleotu_149__130531__A055__ITS1F	Fungi	Ascomycota	Sordariomycetes	Xylariales	Xylariaceae	Xylaria	Xylaria cubensis		Fungi	Ascomycota	Sordariomycetes	Xylariales	Xylariaceae	Xylaria	Xylaria cubensis	2e-94	SH195029.07FU_AB701353_reps
497	amongsampleotu_328__clustering_97	Fungi	Ascomycota	Sordariomycetes	Xylariales	Xylariaceae	Xylaria	Xylaria escharoidea		Fungi	Ascomycota	Sordariomycetes	Xylariales	Xylariaceae	Xylaria	Xylaria escharoidea	2e-91	SH196754.07FU_FN812836_reps
498	amongsampleotu_993__clustering_97	Fungi	Ascomycota	Sordariomycetes	Xylariales	Xylariaceae	Xylaria	Xylaria escharoidea		Fungi	Ascomycota	Sordariomycetes	Xylariales	Xylariaceae	Xylaria		1e-58	SH196753.07FU_EU164405_reps
499	amongsampleotu_125__clustering_97	Fungi	Ascomycota	Sordariomycetes	Xylariales	Xylariaceae	Xylaria			Fungi	Ascomycota	Sordariomycetes	Xylariales	Xylariaceae	Xylaria		8e-56	SH195071.07FU_GU166447_reps
500	amongsampleotu_337__clustering_97	Fungi	Ascomycota	Sordariomycetes	Xylariales	Xylariaceae	Xylaria			Fungi	Ascomycota	Sordariomycetes	Xylariales	Xylariaceae	Xylaria	Xylaria nigripes	7e-85	SH196755.07FU_KJ627786_reps
501	amongsampleotu_449__clustering_97	Fungi	Ascomycota	Sordariomycetes	Xylariales	Xylariaceae	Xylaria			Fungi	Ascomycota	Sordariomycetes	Xylariales	Xylariaceae	Xylaria		3e-103	SH195052.07FU_GQ352489_reps
502	amongsampleotu_669__clustering_97	Fungi	Ascomycota	Sordariomycetes	Xylariales	Xylariaceae	Xylaria			Fungi	Ascomycota	Sordariomycetes	Xylariales	Xylariaceae	Xylaria		5e-95	SH195038.07FU_AB524027_reps
503	dereplicated_313__130531__A040__ITS1F	Fungi	Ascomycota	Sordariomycetes	Xylariales	Xylariaceae	Xylaria			Fungi	Ascomycota	Sordariomycetes	Xylariales	Xylariaceae	Xylaria		3e-112	SH195045.07FU_JX868518_reps
504	dereplicated_57__130531__A025__ITS1F	Fungi	Ascomycota	Sordariomycetes	Xylariales	Xylariaceae	Xylaria			Fungi	Ascomycota	Sordariomycetes	Xylariales	Xylariaceae	Xylaria	Xylaria brevipes	5e-126	SH199079.07FU_KJ154952_reps
505	dereplicated_721__130531__A033__ITS1F	Fungi	Ascomycota	Sordariomycetes	Xylariales	Xylariaceae	Xylaria			Fungi	Ascomycota	Sordariomycetes	Xylariales	Xylariaceae	Xylaria	Xylaria oligotoma	2e-66	SH195059.07FU_KF435417_reps
506	withinsampleotu_212__130531__A064__ITS1F	Fungi	Ascomycota	Sordariomycetes	Xylariales	Xylariaceae	Xylaria			Fungi	Ascomycota	Sordariomycetes	Xylariales	Xylariaceae	Xylaria	Xylaria longipes	7e-113	SH195016.07FU_AM993109_reps
507	withinsampleotu_45__130531__A023__ITS1F	Fungi	Ascomycota	Sordariomycetes	Xylariales	Xylariaceae	Xylaria			Fungi	Ascomycota	Sordariomycetes	Xylariales	Xylariaceae	Xylaria		7e-94	SH013812.07FU_JN616275_reps_singleton
508	amongsampleotu_273__clustering_97	Fungi	Ascomycota	Sordariomycetes	Xylariales	Xylariaceae				Fungi	Ascomycota	Sordariomycetes	Xylariales	Xylariaceae	Hypoxylon	Hypoxylon duranii	2e-122	SH177457.07FU_FM209460_refs
509	amongsampleotu_307__clustering_97	Fungi	Ascomycota	Sordariomycetes	Xylariales	Xylariaceae				Fungi	Ascomycota	Sordariomycetes	Xylariales	Xylariaceae	Xylaria		4e-130	SH195083.07FU_AB701348_reps
510	amongsampleotu_323__clustering_97	Fungi	Ascomycota	Sordariomycetes	Xylariales	Xylariaceae				Fungi	Ascomycota	Sordariomycetes	Xylariales	Xylariaceae	Emarcea	Emarcea castanopsidicola	5e-123	SH001226.07FU_AY603496_reps_singleton
511	amongsampleotu_497__clustering_97	Fungi	Ascomycota	Sordariomycetes	Xylariales	Xylariaceae				Fungi	Ascomycota	Sordariomycetes	Xylariales	Xylariaceae	Xylaria		4e-108	SH195033.07FU_AB440100_reps
512	amongsampleotu_633__clustering_97	Fungi	Ascomycota	Sordariomycetes	Xylariales	Xylariaceae				Fungi	Ascomycota	Sordariomycetes	Xylariales	Xylariaceae	Xylaria		3e-28	SH205545.07FU_AB512332_reps
513	amongsampleotu_858__clustering_97	Fungi	Ascomycota	Sordariomycetes	Xylariales	Xylariaceae				Fungi	Ascomycota	Sordariomycetes	Xylariales	Xylariaceae	Annulohypoxylon		2e-106	SH022196.07FU_FN252427_reps_singleton
514	dereplicated_1049__130531__A039__ITS1F	Fungi	Ascomycota	Sordariomycetes	Xylariales	Xylariaceae				Fungi	Ascomycota	Sordariomycetes	Xylariales	Xylariaceae			4e-58	SH196756.07FU_FJ425667_reps
515	dereplicated_1772__130531__A017__ITS1F	Fungi	Ascomycota	Sordariomycetes	Xylariales	Xylariaceae				Fungi	Ascomycota	Sordariomycetes	Xylariales	Xylariaceae	Xylaria		8e-116	SH195013.07FU_KF436226_reps
516	dereplicated_1790__130531__A017__ITS1F	Fungi	Ascomycota	Sordariomycetes	Xylariales	Xylariaceae				Fungi	Ascomycota	Sordariomycetes	Xylariales	Xylariaceae	Xylaria		1e-82	SH195091.07FU_GQ999229_reps
517	dereplicated_299__130531__A033__ITS1F	Fungi	Ascomycota	Sordariomycetes	Xylariales	Xylariaceae				Fungi	Ascomycota	Sordariomycetes	Xylariales	Xylariaceae	Xylaria		6e-30	SH195093.07FU_JQ862685_reps
518	dereplicated_3568__130531__A088__ITS1F	Fungi	Ascomycota	Sordariomycetes	Xylariales	Xylariaceae				Fungi	Ascomycota	Sordariomycetes	Xylariales	Xylariaceae	Xylaria		1e-65	SH195052.07FU_GQ352489_reps
519	dereplicated_584__130531__A043__ITS1F	Fungi	Ascomycota	Sordariomycetes	Xylariales	Xylariaceae				Fungi	Ascomycota	Sordariomycetes	Xylariales	Xylariaceae			2e-32	SH021194.07FU_AB741578_reps_singleton
520	withinsampleotu_104__130531__A035__ITS1F	Fungi	Ascomycota	Sordariomycetes	Xylariales	Xylariaceae				Fungi	Ascomycota	Sordariomycetes	Xylariales	Xylariaceae			3e-87	SH013654.07FU_KJ471489_reps_singleton
521	withinsampleotu_119__130531__A064__ITS1F	Fungi	Ascomycota	Sordariomycetes	Xylariales	Xylariaceae				Fungi	Ascomycota	Sordariomycetes	Xylariales	Xylariaceae			7e-79	SH181317.07FU_KF128786_reps
522	withinsampleotu_31__130531__A006__ITS1F	Fungi	Ascomycota	Sordariomycetes	Xylariales	Xylariaceae				Fungi	Ascomycota	Sordariomycetes	Xylariales	Xylariaceae			3e-22	SH006559.07FU_HM595543_reps_singleton
523	withinsampleotu_71__130531__A058__ITS1F	Fungi	Ascomycota	Sordariomycetes	Xylariales	Xylariaceae				Fungi	Ascomycota	Sordariomycetes	Xylariales	Xylariaceae			1e-21	SH021194.07FU_AB741578_reps_singleton
524	dereplicated_1920__130531__A022__ITS1F	Fungi	Ascomycota	Sordariomycetes	Xylariales		Muscodor	Muscodor vitigenus		Fungi	Ascomycota	Sordariomycetes	Xylariales	Xylariaceae	Muscodor	Muscodor vitigenus	3e-71	SH195932.07FU_EU686808_reps
525	dereplicated_761__130531__A079__ITS1F	Fungi	Ascomycota	Sordariomycetes	Xylariales		Muscodor			Fungi	Ascomycota	Sordariomycetes	Xylariales	Xylariaceae	Muscodor	Muscodor yucatanensis	4e-73	SH195934.07FU_EU687035_reps
526	amongsampleotu_218__clustering_97	Fungi	Ascomycota	Sordariomycetes	Xylariales					Fungi	Ascomycota	Incertae sedis	Incertae sedis	Incertae sedis	Hansfordia	Hansfordia pulvinata	1e-114	SH212635.07FU_KF986550_reps
527	amongsampleotu_346__clustering_97	Fungi	Ascomycota	Sordariomycetes	Xylariales					Fungi	Ascomycota	Incertae sedis	Incertae sedis	Incertae sedis	Hansfordia	Hansfordia pulvinata	2e-91	SH212636.07FU_FR667996_reps
528	amongsampleotu_365__clustering_97	Fungi	Ascomycota	Sordariomycetes	Xylariales					Fungi	Ascomycota	Sordariomycetes	Xylariales				1e-31	SH021998.07FU_JX243908_reps_singleton
529	amongsampleotu_725__clustering_97	Fungi	Ascomycota	Sordariomycetes	Xylariales					Fungi	Ascomycota	Sordariomycetes	Xylariales	Xylariaceae			2e-59	SH216413.07FU_FJ612791_reps
530	amongsampleotu_759__clustering_97	Fungi	Ascomycota	Sordariomycetes	Xylariales					Fungi	Ascomycota	Sordariomycetes	Xylariales				2e-97	SH017305.07FU_KF435573_reps_singleton
531	amongsampleotu_817__clustering_97	Fungi	Ascomycota	Sordariomycetes	Xylariales					Fungi	Ascomycota	Sordariomycetes	Incertae sedis	Apiosporaceae	Arthrinium	Arthrinium urticae	7e-36	SH215841.07FU_GU056014_reps
532	dereplicated_1381__130531__A074__ITS1F	Fungi	Ascomycota	Sordariomycetes	Xylariales					Fungi	Ascomycota	Sordariomycetes	Xylariales	Xylariaceae			2e-116	SH016233.07FU_HM595552_reps_singleton
533	dereplicated_26__130921__A116__ITS1F	Fungi	Ascomycota	Sordariomycetes	Xylariales					Fungi	Ascomycota	Sordariomycetes	Xylariales				2e-23	SH194902.07FU_JQ761128_reps
534	dereplicated_2849__130531__A055__ITS1F	Fungi	Ascomycota	Sordariomycetes	Xylariales					Fungi	Ascomycota	Sordariomycetes	Xylariales				1e-27	SH021192.07FU_AY699646_reps_singleton
535	dereplicated_437__130531__A006__ITS1F	Fungi	Ascomycota	Sordariomycetes	Xylariales					Fungi	Ascomycota	Sordariomycetes	Xylariales				3e-75	SH017294.07FU_JQ621881_reps_singleton
536	withinsampleotu_150__130531__A039__ITS1F	Fungi	Ascomycota	Sordariomycetes	Xylariales					Fungi	Ascomycota	Sordariomycetes	Xylariales	Diatrypaceae	Eutypella	Eutypella quaternata	5e-21	SH026572.07FU_AJ302469_reps_singleton
537	withinsampleotu_167__130531__A046__ITS1F	Fungi	Ascomycota	Sordariomycetes	Xylariales					Fungi	Ascomycota	Sordariomycetes	Xylariales				2e-33	SH206682.07FU_KF435344_reps
538	withinsampleotu_39__130531__A035__ITS1F	Fungi	Ascomycota	Sordariomycetes	Xylariales					Fungi	Ascomycota						9e-97	SH200156.07FU_KF435204_reps
539	withinsampleotu_43__130531__A058__ITS1F	Fungi	Ascomycota	Sordariomycetes	Xylariales					Fungi	Ascomycota	Sordariomycetes	Xylariales	Xylariaceae	Xylaria		4e-34	SH205546.07FU_AB512331_reps
540	withinsampleotu_61__130531__A025__ITS1F	Fungi	Ascomycota	Sordariomycetes	Xylariales					Fungi	Ascomycota	Sordariomycetes	Incertae sedis	Apiosporaceae	Arthrinium	Arthrinium urticae	9e-72	SH215841.07FU_GU056014_reps
541	amongsampleotu_14__clustering_97	Fungi	Ascomycota	Sordariomycetes	Trichosphaeriales	Trichosphaeriaceae	Nigrospora			Fungi	Ascomycota	Sordariomycetes					9e-106	SH177636.07FU_KC857282_reps
542	amongsampleotu_447__clustering_97	Fungi	Ascomycota	Sordariomycetes	Trichosphaeriales	Trichosphaeriaceae				Fungi	Ascomycota	Sordariomycetes					3e-84	SH177640.07FU_JX624289_reps
543	amongsampleotu_529__clustering_97	Fungi	Ascomycota	Sordariomycetes	Trichosphaeriales	Trichosphaeriaceae				Fungi	Ascomycota	Sordariomycetes	Trichosphaeriales	Incertae sedis			3e-96	SH177641.07FU_GQ999475_reps
544	dereplicated_682__130531__A078__ITS1F	Fungi	Ascomycota	Sordariomycetes	Trichosphaeriales	Trichosphaeriaceae				Fungi	Ascomycota	Sordariomycetes					3e-99	SH177637.07FU_GU073124_reps
545	amongsampleotu_148__clustering_97	Fungi	Ascomycota	Sordariomycetes						Fungi	Ascomycota	Sordariomycetes	Coniochaetales	Coniochaetaceae	Coniochaeta		3e-25	SH026228.07FU_KJ188672_reps_singleton
546	amongsampleotu_24__clustering_97	Fungi	Ascomycota	Sordariomycetes						Fungi	Ascomycota	Sordariomycetes	Diaporthales	Schizoparmaceae	Pilidiella	Pilidiella quercicola	1e-11	SH010763.07FU_AY339345_reps_singleton
547	amongsampleotu_345__clustering_97	Fungi	Ascomycota	Sordariomycetes						Fungi	Ascomycota	Sordariomycetes	Xylariales	Xylariaceae	Xylaria	Xylaria allantoidea	4e-40	SH194350.07FU_KF025953_reps
548	amongsampleotu_348__clustering_97	Fungi	Ascomycota	Sordariomycetes						Fungi	Ascomycota	Sordariomycetes	Hypocreales	Incertae sedis	Stachybotrys	Stachybotrys parvispora	3e-25	SH209077.07FU_AB734785_reps
549	amongsampleotu_39__clustering_97	Fungi	Ascomycota	Sordariomycetes						Fungi	Ascomycota	Sordariomycetes					2e-23	SH213943.07FU_JQ759940_reps
550	amongsampleotu_445__clustering_97	Fungi	Ascomycota	Sordariomycetes						Fungi	Ascomycota	Sordariomycetes	Xylariales	Xylariaceae	Xylaria		2e-81	SH196758.07FU_GU324756_reps
551	amongsampleotu_601__clustering_97	Fungi	Ascomycota	Sordariomycetes						Fungi	Ascomycota	Sordariomycetes	Xylariales	Amphisphaeriaceae	Pestalotiopsis		3e-96	SH017302.07FU_JQ905642_reps_singleton
552	amongsampleotu_642__clustering_97	Fungi	Ascomycota	Sordariomycetes						Fungi	Ascomycota	Sordariomycetes	Xylariales	Amphisphaeriaceae	Immersidiscosia	Immersidiscosia eucalypti	3e-62	SH200160.07FU_AB594790_reps
553	amongsampleotu_676__clustering_97	Fungi	Ascomycota	Sordariomycetes						Fungi	Ascomycota	Sordariomycetes					6e-82	SH181550.07FU_EU686832_reps
554	amongsampleotu_682__clustering_97	Fungi	Ascomycota	Sordariomycetes						Fungi	Ascomycota	Sordariomycetes	Xylariales	Xylariaceae			2e-26	SH212997.07FU_AY616686_reps
555	amongsampleotu_747__clustering_97	Fungi	Ascomycota	Sordariomycetes						Fungi	Ascomycota	Sordariomycetes	Incertae sedis	Glomerellaceae	Colletotrichum	Colletotrichum xanthorrhoeae	3e-62	SH195649.07FU_GU048667_refs
556	amongsampleotu_784__clustering_97	Fungi	Ascomycota	Sordariomycetes						Fungi	Ascomycota	Sordariomycetes	Diaporthales	Diaporthaceae	Phomopsis		1e-67	SH012071.07FU_JQ417281_reps_singleton
557	amongsampleotu_804__clustering_97	Fungi	Ascomycota	Sordariomycetes						Fungi	Ascomycota	Sordariomycetes	Xylariales	Hyponectriaceae	Beltraniella		4e-34	SH022710.07FU_KJ512163_reps_singleton
558	amongsampleotu_805__clustering_97	Fungi	Ascomycota	Sordariomycetes						Fungi	Ascomycota	Sordariomycetes	Sordariales				6e-30	SH021048.07FU_KF435279_reps_singleton
559	amongsampleotu_889__clustering_97	Fungi	Ascomycota	Sordariomycetes						Fungi	Ascomycota	Sordariomycetes	Xylariales	Amphisphaeriaceae	Amphisphaeria	Amphisphaeria umbrina	1e-37	SH016234.07FU_AF009805_reps_singleton
560	amongsampleotu_893__clustering_97	Fungi	Ascomycota	Sordariomycetes						Fungi	Ascomycota	Sordariomycetes	Hypocreales	Nectriaceae			2e-63	SH175288.07FU_JN198450_reps
561	amongsampleotu_923__clustering_97	Fungi	Ascomycota	Sordariomycetes						Fungi	Ascomycota	Sordariomycetes	Xylariales				1e-34	SH028522.07FU_KF436271_reps_singleton
562	amongsampleotu_945__clustering_97	Fungi	Ascomycota	Sordariomycetes						Fungi	Ascomycota	Sordariomycetes	Hypocreales	Incertae sedis	Acremonium	Acremonium charticola	1e-33	SH122287.07FU_KC253940_refs_singleton
563	amongsampleotu_977__clustering_97	Fungi	Ascomycota	Sordariomycetes						Fungi	Ascomycota	Sordariomycetes	Xylariales	Amphisphaeriaceae	Immersidiscosia	Immersidiscosia eucalypti	2e-23	SH200160.07FU_AB594790_reps
564	dereplicated_103__130531__A019__ITS1F	Fungi	Ascomycota	Sordariomycetes						Fungi	Ascomycota	Sordariomycetes	Xylariales				2e-33	SH200164.07FU_GQ996140_reps
565	dereplicated_1047__130531__A043__ITS1F	Fungi	Ascomycota	Sordariomycetes						Fungi	Ascomycota	Eurotiomycetes	Eurotiales				4e-15	SH020356.07FU_KF780603_reps_singleton
566	dereplicated_1182__130531__A001__ITS1F	Fungi	Ascomycota	Sordariomycetes						Fungi	Ascomycota	Sordariomycetes	Diaporthales	Diaporthaceae	Diaporthe	Diaporthe angelicae	5e-08	SH185520.07FU_AY196779_refs
567	dereplicated_1428__130531__A050__ITS1F	Fungi	Ascomycota	Sordariomycetes						Fungi	Ascomycota	Sordariomycetes	Diaporthales	Schizoparmaceae	Pilidiella	Pilidiella eucalyptorum	1e-20	SH190610.07FU_EU301037_reps
568	dereplicated_144__130531__A123__ITS1F	Fungi	Ascomycota	Sordariomycetes						Fungi	Ascomycota	Sordariomycetes	Xylariales	Xylariaceae			2e-23	SH203763.07FU_FJ425678_reps
569	dereplicated_1712__130531__A023__ITS1F	Fungi	Ascomycota	Sordariomycetes						Fungi	Ascomycota	Sordariomycetes					3e-31	SH215840.07FU_FJ884074_reps
570	dereplicated_2430__130531__A017__ITS1F	Fungi	Ascomycota	Sordariomycetes						Fungi	Ascomycota	Sordariomycetes	Coniochaetales	Incertae sedis	Wallrothiella	Wallrothiella subiculosa	1e-108	SH190987.07FU_AB540576_reps
571	dereplicated_400__130531__A019__ITS1F	Fungi	Ascomycota	Sordariomycetes						Fungi	Ascomycota	Sordariomycetes	Xylariales	Xylariaceae	Xylaria		3e-34	SH115014.07FU_HM141064_refs_singleton
572	dereplicated_590__130531__A085__ITS1F	Fungi	Ascomycota	Sordariomycetes						Fungi	Ascomycota	Sordariomycetes	Xylariales	Amphisphaeriaceae			2e-27	SH470496.07FU_HQ656801_reps_singleton
573	dereplicated_620__130531__A030__ITS1F	Fungi	Ascomycota	Sordariomycetes						Fungi							7e-29	SH002293.07FU_KF435182_reps_singleton
574	dereplicated_654__130531__A030__ITS1F	Fungi	Ascomycota	Sordariomycetes						Fungi	Ascomycota	Sordariomycetes	Xylariales	Xylariaceae			1e-37	SH207721.07FU_JN225910_reps
575	dereplicated_739__130531__A017__ITS1F	Fungi	Ascomycota	Sordariomycetes						Fungi	Ascomycota	Sordariomycetes	Xylariales				8e-88	SH216569.07FU_JN890087_reps
576	dereplicated_75__130531__A079__ITS1F	Fungi	Ascomycota	Sordariomycetes						Fungi	Ascomycota	Sordariomycetes	Xylariales	Diatrypaceae	Diatrype	Diatrype stigma	4e-39	SH195901.07FU_DQ006950_reps
577	dereplicated_847__130531__A074__ITS1F	Fungi	Ascomycota	Sordariomycetes						Fungi	Ascomycota	Sordariomycetes	Hypocreales	Nectriaceae	Nectria		2e-45	SH207584.07FU_KF466246_reps
578	dereplicated_863__130531__A046__ITS1F	Fungi	Ascomycota	Sordariomycetes						Fungi	Ascomycota	Sordariomycetes	Hypocreales	Nectriaceae			1e-76	SH175288.07FU_JN198450_reps
579	dereplicated_980__130531__A023__ITS1F	Fungi	Ascomycota	Sordariomycetes						Fungi	Ascomycota	Sordariomycetes					5e-27	SH022540.07FU_EU482274_reps_singleton
580	withinsampleotu_103__130531__A074__ITS1F	Fungi	Ascomycota	Sordariomycetes						Fungi	Ascomycota	Sordariomycetes	Xylariales	Incertae sedis	Monosporascus	Monosporascus cannonballus	5e-89	SH014046.07FU_KF887025_reps_singleton
581	withinsampleotu_107__130921__A121__ITS1F	Fungi	Ascomycota	Sordariomycetes						Fungi	Ascomycota	Sordariomycetes	Xylariales	Xylariaceae			4e-31	SH009710.07FU_AY315406_reps_singleton
582	withinsampleotu_11__130921__A129__ITS1F	Fungi	Ascomycota	Sordariomycetes						Fungi	Ascomycota	Leotiomycetes	Incertae sedis	Myxotrichaceae	Myxotrichum	Myxotrichum chartarum	1e-24	SH128859.07FU_AF062812_refs_singleton
583	withinsampleotu_118__130531__A050__ITS1F	Fungi	Ascomycota	Sordariomycetes						Fungi	Ascomycota	Sordariomycetes					1e-20	SH027164.07FU_HE814195_reps_singleton
584	withinsampleotu_128__130531__A035__ITS1F	Fungi	Ascomycota	Sordariomycetes						Fungi	Ascomycota	Sordariomycetes	Sordariales				4e-18	SH213994.07FU_UDB004030_reps
585	withinsampleotu_162__130531__A017__ITS1F	Fungi	Ascomycota	Sordariomycetes						Fungi	Ascomycota	Sordariomycetes					5e-55	SH193965.07FU_JQ647904_reps
586	withinsampleotu_165__130531__A072__ITS1F	Fungi	Ascomycota	Sordariomycetes						Fungi	Ascomycota	Sordariomycetes	Hypocreales				1e-08	SH184943.07FU_AB987765_reps
587	withinsampleotu_180__130531__A064__ITS1F	Fungi	Ascomycota	Sordariomycetes						Fungi	Ascomycota	Dothideomycetes	Tubeufiales	Tubeufiaceae	Acanthostigma		5e-27	SH483138.07FU_KF301529_reps_singleton
588	withinsampleotu_183__130531__A002__ITS1F	Fungi	Ascomycota	Sordariomycetes						Fungi	Ascomycota	Sordariomycetes	Xylariales	Xylariaceae	Hypoxylon		3e-65	SH016061.07FU_KF496209_reps_singleton
589	withinsampleotu_198__130531__A017__ITS1F	Fungi	Ascomycota	Sordariomycetes						Fungi	Ascomycota	Sordariomycetes	Xylariales				1e-42	SH203921.07FU_GQ924056_reps
590	withinsampleotu_240__130921__A122__ITS1F	Fungi	Ascomycota	Sordariomycetes						Fungi	Ascomycota	Dothideomycetes	Tubeufiales	Tubeufiaceae			6e-27	SH476600.07FU_JN865200_reps_singleton
591	withinsampleotu_28__130531__A008__ITS1F	Fungi	Ascomycota	Sordariomycetes						Fungi	Ascomycota	Sordariomycetes					2e-75	SH194849.07FU_EU482264_reps
592	withinsampleotu_59__130531__A046__ITS1F	Fungi	Ascomycota	Sordariomycetes						Fungi	Ascomycota	Sordariomycetes	Sordariales	Cephalothecaceae			3e-16	SH469040.07FU_HM141061_reps_singleton
593	withinsampleotu_68__130531__A018__ITS1F	Fungi	Ascomycota	Sordariomycetes						Fungi							4e-80	SH215896.07FU_EU687146_reps
594	withinsampleotu_76__130921__A117__ITS1F	Fungi	Ascomycota	Sordariomycetes						Fungi	Ascomycota	Sordariomycetes	Hypocreales	Incertae sedis	Acremonium	Acremonium persicinum	5e-21	SH207979.07FU_AB540575_refs
595	withinsampleotu_83__130531__A005__ITS1F	Fungi	Ascomycota	Sordariomycetes						Fungi	Ascomycota	Sordariomycetes	Xylariales	Amphisphaeriaceae	Seimatosporium	Seimatosporium foliicola	1e-49	SH021988.07FU_AB594802_reps_singleton
596	withinsampleotu_83__130531__A077__ITS1F	Fungi	Ascomycota	Sordariomycetes						Fungi							4e-39	SH022686.07FU_AJ877201_reps_singleton
597	withinsampleotu_97__130531__A017__ITS1F	Fungi	Ascomycota	Sordariomycetes						Fungi	Ascomycota	Sordariomycetes	Phyllachorales	Phyllachoraceae	Phyllachora	Phyllachora eucalypti	4e-37	SH013268.07FU_DQ923538_reps_singleton
598	amongsampleotu_1002__clustering_97	Fungi	Ascomycota							Fungi	Ascomycota	Dothideomycetes	Pleosporales				2e-22	SH209469.07FU_DQ124123_reps
599	amongsampleotu_1007__clustering_97	Fungi	Ascomycota							Fungi	Ascomycota	Dothideomycetes					2e-56	SH208425.07FU_GU721966_reps
600	amongsampleotu_101__clustering_97	Fungi	Ascomycota							Fungi	Ascomycota	Archaeorhizomycetes	Archaeorhizomycetales				3e-25	SH222248.07FU_JQ346868_reps
601	amongsampleotu_111__clustering_97	Fungi	Ascomycota							Fungi	Ascomycota						5e-61	SH026488.07FU_JX317215_reps_singleton
602	amongsampleotu_116__clustering_97	Fungi	Ascomycota							Fungi	Ascomycota	Sordariomycetes	Microascales	Halosphaeriaceae			3e-93	SH211305.07FU_EU686921_reps
603	amongsampleotu_12__clustering_97	Fungi	Ascomycota							Fungi	Ascomycota	Dothideomycetes	Capnodiales				6e-39	SH017352.07FU_GU931741_reps_singleton
604	amongsampleotu_120__clustering_97	Fungi	Ascomycota							Fungi	Ascomycota						7e-17	SH023176.07FU_AM901817_reps_singleton
605	amongsampleotu_121__clustering_97	Fungi	Ascomycota							Fungi	Ascomycota	Dothideomycetes	Capnodiales				4e-31	SH000269.07FU_KC978020_reps_singleton
606	amongsampleotu_122__clustering_97	Fungi	Ascomycota							Fungi	Ascomycota	Dothideomycetes	Mytilinidiales	Mytilinidiaceae	Taeniolella	Taeniolella phialosperma	4e-25	SH031850.07FU_GU966521_reps_singleton
607	amongsampleotu_123__clustering_97	Fungi	Ascomycota							Fungi	Ascomycota	Dothideomycetes	Pleosporales	Massarinaceae	Massarina		2e-82	SH204848.07FU_JQ889692_reps
608	amongsampleotu_132__clustering_97	Fungi	Ascomycota							Fungi							1e-25	SH177548.07FU_KF675319_reps
609	amongsampleotu_135__clustering_97	Fungi	Ascomycota							Fungi	Ascomycota	Dothideomycetes	Capnodiales	Teratosphaeriaceae	Teratosphaeria	Teratosphaeria complicata	1e-34	SH200542.07FU_GQ852790_refs
610	amongsampleotu_137__clustering_97	Fungi	Ascomycota							Fungi	Ascomycota	Dothideomycetes	Capnodiales	Mycosphaerellaceae	Polyphialoseptoria	Polyphialoseptoria tabebuiae-serratifoliae	3e-31	SH133980.07FU_KF251213_refs_singleton
611	amongsampleotu_145__clustering_97	Fungi	Ascomycota							Fungi	Ascomycota	Dothideomycetes	Capnodiales				3e-25	SH192959.07FU_GU073028_reps
612	amongsampleotu_147__clustering_97	Fungi	Ascomycota							Fungi	Ascomycota						3e-69	SH193003.07FU_GQ303289_reps
613	amongsampleotu_151__clustering_97	Fungi	Ascomycota							Fungi	Ascomycota	Dothideomycetes	Capnodiales	Davidiellaceae	Cladosporium	Cladosporium velox	2e-110	SH127905.07FU_DQ780361_refs
614	amongsampleotu_153__clustering_97	Fungi	Ascomycota							Fungi	Ascomycota	Dothideomycetes	Pleosporales	Lophiostomataceae	Lophiostoma	Lophiostoma cynaroidis	3e-53	SH026431.07FU_KC662099_reps_singleton
615	amongsampleotu_155__clustering_97	Fungi	Ascomycota							Fungi	Ascomycota	Sordariomycetes	Hypocreales	Cordycipitaceae	Torrubiella	Torrubiella alba	1e-24	SH026110.07FU_AJ292464_reps_singleton
616	amongsampleotu_160__clustering_97	Fungi	Ascomycota							Fungi	Ascomycota						2e-66	SH193003.07FU_GQ303289_reps
617	amongsampleotu_165__clustering_97	Fungi	Ascomycota							Fungi	Ascomycota	Sordariomycetes	Sordariales				4e-62	SH459506.07FU_KF435461_reps_singleton
618	amongsampleotu_170__clustering_97	Fungi	Ascomycota							Fungi	Ascomycota	Dothideomycetes	Pleosporales	Lophiostomataceae	Lophiostoma	Lophiostoma cynaroidis	1e-67	SH212973.07FU_GU595040_reps
619	amongsampleotu_171__clustering_97	Fungi	Ascomycota							Fungi							5e-24	SH019795.07FU_EU686863_reps_singleton
620	amongsampleotu_175__clustering_97	Fungi	Ascomycota							Fungi							4e-37	SH023171.07FU_KF800327_reps_singleton
621	amongsampleotu_177__clustering_97	Fungi	Ascomycota							Fungi	Ascomycota	Eurotiomycetes	Verrucariales	Verrucariaceae	Verrucaria	Verrucaria submersella	1e-25	SH008666.07FU_KF959776_reps_singleton
622	amongsampleotu_179__clustering_97	Fungi	Ascomycota							Fungi	Ascomycota	Dothideomycetes					4e-99	SH186965.07FU_HE584925_reps
623	amongsampleotu_182__clustering_97	Fungi	Ascomycota							Fungi	Ascomycota	Dothideomycetes	Pleosporales	Sporormiaceae	Preussia		7e-91	SH020178.07FU_FJ528717_reps_singleton
624	amongsampleotu_184__clustering_97	Fungi	Ascomycota							Fungi	Ascomycota	Lecanoromycetes	Peltigerales	Collemataceae			6e-24	SH207229.07FU_DQ466031_reps
625	amongsampleotu_187__clustering_97	Fungi	Ascomycota							Fungi	Ascomycota	Leotiomycetes	Helotiales				6e-27	SH202694.07FU_JN889765_reps
626	amongsampleotu_190__clustering_97	Fungi	Ascomycota							Fungi	Ascomycota	Lecanoromycetes	Teloschistales	Physciaceae	Physcia	Physcia aipolia	1e-24	SH181751.07FU_AF224431_reps
627	amongsampleotu_193__clustering_97	Fungi	Ascomycota							Fungi	Ascomycota	Eurotiomycetes	Chaetothyriales	Herpotrichiellaceae			3e-16	SH026661.07FU_JQ411389_reps_singleton
628	amongsampleotu_195__clustering_97	Fungi	Ascomycota							Fungi	Ascomycota	Dothideomycetes	Dothideales	Dothioraceae	Aureobasidium	Aureobasidium namibiae	9e-128	SH376403.07FU_FJ150875_refs
629	amongsampleotu_196__clustering_97	Fungi	Ascomycota							Fungi	Ascomycota	Eurotiomycetes	Chaetothyriales	Chaetothyriaceae	Cyphellophora	Cyphellophora reptans	2e-23	SH197862.07FU_EU514699_refs
630	amongsampleotu_20__clustering_97	Fungi	Ascomycota							Fungi	Ascomycota	Eurotiomycetes	Chaetothyriales	Incertae sedis	Hyalocladosporiella	Hyalocladosporiella tectonae	1e-24	SH013099.07FU_KJ869142_reps_singleton
631	amongsampleotu_205__clustering_97	Fungi	Ascomycota							Fungi	Ascomycota	Dothideomycetes	Capnodiales	Incertae sedis			4e-37	SH203889.07FU_AY559354_reps
632	amongsampleotu_207__clustering_97	Fungi	Ascomycota							Fungi	Ascomycota	Dothideomycetes	Capnodiales	Mycosphaerellaceae			4e-22	SH031359.07FU_EU489903_reps_singleton
633	amongsampleotu_217__clustering_97	Fungi	Ascomycota							Fungi	Ascomycota	Lecanoromycetes	Teloschistales	Teloschistaceae	Teloschistes	Teloschistes exilis	6e-21	SH027056.07FU_JQ301684_reps_singleton
634	amongsampleotu_219__clustering_97	Fungi	Ascomycota							Fungi	Ascomycota	Dothideomycetes	Pleosporales				3e-102	SH205177.07FU_HQ608101_reps
635	amongsampleotu_221__clustering_97	Fungi	Ascomycota							Fungi	Ascomycota	Dothideomycetes	Capnodiales	Mycosphaerellaceae	Zasmidium	Zasmidium rothmanniae	4e-46	SH014247.07FU_KJ869135_reps_singleton
636	amongsampleotu_224__clustering_97	Fungi	Ascomycota							Fungi	Ascomycota	Eurotiomycetes	Chaetothyriales	Chaetothyriaceae	Camptophora	Camptophora hylomeconis	1e-21	SH209341.07FU_KC455241_reps
637	amongsampleotu_228__clustering_97	Fungi	Ascomycota							Fungi	Ascomycota	Dothideomycetes	Pleosporales				4e-15	SH199058.07FU_JX981477_reps
638	amongsampleotu_229__clustering_97	Fungi	Ascomycota							Fungi	Ascomycota	Eurotiomycetes	Chaetothyriales	Herpotrichiellaceae	Exophiala		2e-21	SH193971.07FU_EU035420_reps
639	amongsampleotu_232__clustering_97	Fungi	Ascomycota							Fungi							1e-104	SH181600.07FU_JQ388924_reps
640	amongsampleotu_233__clustering_97	Fungi	Ascomycota							Fungi	Ascomycota	Sordariomycetes	Xylariales	Xylariaceae			3e-25	SH194852.07FU_EU482271_reps
641	amongsampleotu_242__clustering_97	Fungi	Ascomycota							Fungi	Ascomycota						1e-105	SH217942.07FU_JQ246357_reps
642	amongsampleotu_244__clustering_97	Fungi	Ascomycota							Fungi	Ascomycota						1e-108	SH217942.07FU_JQ246357_reps
643	amongsampleotu_257__clustering_97	Fungi	Ascomycota							Fungi							9e-94	SH012084.07FU_JX156018_reps_singleton
644	amongsampleotu_258__clustering_97	Fungi	Ascomycota							Fungi	Ascomycota	Eurotiomycetes	Chaetothyriales				2e-17	SH017254.07FU_JF691082_reps_singleton
645	amongsampleotu_259__clustering_97	Fungi	Ascomycota							Fungi	Ascomycota	Dothideomycetes	Pleosporales	Incertae sedis	Phoma		1e-28	SH019876.07FU_FJ752614_reps_singleton
646	amongsampleotu_26__clustering_97	Fungi	Ascomycota							Fungi	Ascomycota						5e-18	SH212047.07FU_KC456678_reps
647	amongsampleotu_266__clustering_97	Fungi	Ascomycota							Fungi	Ascomycota						2e-14	SH477426.07FU_FN562038_reps_singleton
648	amongsampleotu_27__clustering_97	Fungi	Ascomycota							Fungi	Ascomycota	Eurotiomycetes	Chaetothyriales				2e-23	SH020543.07FU_KC176685_reps_singleton
649	amongsampleotu_283__clustering_97	Fungi	Ascomycota							Fungi	Ascomycota	Dothideomycetes	Botryosphaeriales	Botryosphaeriaceae	Phyllosticta	Phyllosticta citrimaxima	1e-15	SH455016.07FU_KF170304_refs_singleton
650	amongsampleotu_29__clustering_97	Fungi	Ascomycota							Fungi	Ascomycota	Dothideomycetes	Capnodiales	Davidiellaceae	Cladosporium	Cladosporium fusiforme	1e-83	SH127907.07FU_DQ780388_refs
651	amongsampleotu_290__clustering_97	Fungi	Ascomycota							Fungi	Ascomycota	Incertae sedis	Incertae sedis	Incertae sedis	Knufia		5e-15	SH213874.07FU_EU516743_reps
652	amongsampleotu_293__clustering_97	Fungi	Ascomycota							Fungi	Ascomycota	Lecanoromycetes	Lecanorales	Sphaerophoraceae	Leifidium	Leifidium tenerum	5e-18	SH001252.07FU_AF117998_reps_singleton
653	amongsampleotu_294__clustering_97	Fungi	Ascomycota							Fungi	Ascomycota						1e-15	SH477426.07FU_FN562038_reps_singleton
654	amongsampleotu_296__clustering_97	Fungi	Ascomycota							Fungi	Ascomycota						1e-27	SH460829.07FU_HE998704_reps_singleton
655	amongsampleotu_305__clustering_97	Fungi	Ascomycota							Fungi	Ascomycota	Sordariomycetes	Chaetosphaeriales	Chaetosphaeriaceae	Kylindria	Kylindria peruamazonensis	1e-27	SH185897.07FU_GU180628_reps
656	amongsampleotu_31__clustering_97	Fungi	Ascomycota							Fungi	Ascomycota	Dothideomycetes	Capnodiales	Mycosphaerellaceae	Mycosphaerella		2e-94	SH212144.07FU_JX436786_reps
657	amongsampleotu_311__clustering_97	Fungi	Ascomycota							Fungi	Ascomycota	Sordariomycetes	Microascales	Halosphaeriaceae			1e-101	SH211310.07FU_EU482208_reps
658	amongsampleotu_312__clustering_97	Fungi	Ascomycota							Fungi	Ascomycota	Sordariomycetes	Hypocreales	Nectriaceae	Fusarium	Fusarium sporotrichioides	4e-16	SH446992.07FU_KC254054_refs
659	amongsampleotu_315__clustering_97	Fungi	Ascomycota							Fungi	Ascomycota	Dothideomycetes	Capnodiales	Capnodiaceae	Capnodium		1e-28	SH002817.07FU_HE584830_reps_singleton
660	amongsampleotu_319__clustering_97	Fungi	Ascomycota							Fungi	Ascomycota	Eurotiomycetes	Chaetothyriales	Chaetothyriaceae	Cyphellophora	Cyphellophora reptans	4e-25	SH197862.07FU_EU514699_refs
661	amongsampleotu_32__clustering_97	Fungi	Ascomycota							Fungi	Ascomycota						5e-15	SH212047.07FU_KC456678_reps
662	amongsampleotu_326__clustering_97	Fungi	Ascomycota							Fungi	Ascomycota	Dothideomycetes	Capnodiales	Mycosphaerellaceae			9e-23	SH031359.07FU_EU489903_reps_singleton
663	amongsampleotu_329__clustering_97	Fungi	Ascomycota							Fungi	Ascomycota	Sordariomycetes					3e-62	SH025088.07FU_AB847072_reps_singleton
664	amongsampleotu_331__clustering_97	Fungi	Ascomycota							Fungi	Ascomycota	Sordariomycetes					8e-57	SH211285.07FU_AJ877188_reps
665	amongsampleotu_333__clustering_97	Fungi	Ascomycota							Fungi	Ascomycota	Dothideomycetes	Pleosporales	Massarinaceae	Massarina		2e-17	SH002096.07FU_AF383960_reps_singleton
666	amongsampleotu_335__clustering_97	Fungi	Ascomycota							Fungi	Ascomycota	Dothideomycetes					5e-18	SH025194.07FU_JQ747688_reps_singleton
667	amongsampleotu_342__clustering_97	Fungi	Ascomycota							Fungi	Ascomycota						8e-23	SH212047.07FU_KC456678_reps
668	amongsampleotu_353__clustering_97	Fungi	Ascomycota							Fungi	Ascomycota	Eurotiomycetes	Chaetothyriales	Herpotrichiellaceae	Rhinocladiella		1e-21	SH222133.07FU_FJ237239_reps
669	amongsampleotu_36__clustering_97	Fungi	Ascomycota							Fungi							1e-49	SH486939.07FU_JX456815_reps_singleton
670	amongsampleotu_360__clustering_97	Fungi	Ascomycota							Fungi	Ascomycota	Dothideomycetes	Venturiales	Venturiaceae			1e-18	SH216612.07FU_HQ634610_reps
671	amongsampleotu_363__clustering_97	Fungi	Ascomycota							Fungi	Ascomycota	Sordariomycetes	Hypocreales	Hypocreaceae	Protocrea	Protocrea illino］sis	1e-24	SH419781.07FU_EU703930_refs_singleton
672	amongsampleotu_364__clustering_97	Fungi	Ascomycota							Fungi	Ascomycota	Dothideomycetes					3e-87	SH211011.07FU_KF435810_reps
673	amongsampleotu_366__clustering_97	Fungi	Ascomycota							Fungi	Ascomycota	Sordariomycetes	Microascales				1e-71	SH025295.07FU_EU482280_reps_singleton
674	amongsampleotu_367__clustering_97	Fungi	Ascomycota							Fungi	Ascomycota	Leotiomycetes	Helotiales	Rutstroemiaceae	Lambertella		1e-58	SH002198.07FU_AY348595_reps_singleton
675	amongsampleotu_368__clustering_97	Fungi	Ascomycota							Fungi	Ascomycota						3e-112	SH217942.07FU_JQ246357_reps
676	amongsampleotu_376__clustering_97	Fungi	Ascomycota							Fungi	Ascomycota						4e-111	SH217942.07FU_JQ246357_reps
677	amongsampleotu_377__clustering_97	Fungi	Ascomycota							Fungi	Ascomycota	Dothideomycetes					2e-23	SH478392.07FU_EF635831_reps_singleton
678	amongsampleotu_379__clustering_97	Fungi	Ascomycota							Fungi	Ascomycota	Dothideomycetes	Capnodiales	Mycosphaerellaceae	Mycosphaerella		9e-26	SH026487.07FU_EU301095_reps_singleton
679	amongsampleotu_384__clustering_97	Fungi	Ascomycota							Fungi	Ascomycota	Dothideomycetes	Pleosporales				3e-16	SH199058.07FU_JX981477_reps
680	amongsampleotu_388__clustering_97	Fungi	Ascomycota							Fungi	Ascomycota	Sordariomycetes	Xylariales	Amphisphaeriaceae	Pestalotiopsis	Pestalotiopsis coffeae-arabicae	2e-60	SH268538.07FU_KF412647_refs
681	amongsampleotu_392__clustering_97	Fungi	Ascomycota							Fungi	Ascomycota	Leotiomycetes	Helotiales	Hyaloscyphaceae	Calycellina	Calycellina punctata	8e-23	SH028228.07FU_U57494_reps_singleton
682	amongsampleotu_393__clustering_97	Fungi	Ascomycota							Fungi	Ascomycota	Sordariomycetes	Diaporthales	Gnomoniaceae			8e-26	SH022442.07FU_DQ872667_reps_singleton
683	amongsampleotu_396__clustering_97	Fungi	Ascomycota							Fungi	Ascomycota	Dothideomycetes	Pleosporales	Trematosphaeriaceae	Bambusicola	Bambusicola massarinia	7e-20	SH032355.07FU_JX442033_reps_singleton
684	amongsampleotu_397__clustering_97	Fungi	Ascomycota							Fungi	Ascomycota	Archaeorhizomycetes	Archaeorhizomycetales	Archaeorhizomycetaceae	Archaeorhizomyces		5e-24	SH020093.07FU_EF619889_reps_singleton
685	amongsampleotu_414__clustering_97	Fungi	Ascomycota							Fungi	Ascomycota	Eurotiomycetes	Chaetothyriales				2e-24	SH209342.07FU_AM999578_reps
686	amongsampleotu_421__clustering_97	Fungi	Ascomycota							Fungi	Ascomycota	Eurotiomycetes	Chaetothyriales	Herpotrichiellaceae			6e-18	SH198015.07FU_AM711383_reps
687	amongsampleotu_422__clustering_97	Fungi	Ascomycota							Fungi							3e-19	SH177548.07FU_KF675319_reps
688	amongsampleotu_423__clustering_97	Fungi	Ascomycota							Fungi							3e-19	SH177548.07FU_KF675319_reps
689	amongsampleotu_426__clustering_97	Fungi	Ascomycota							Fungi	Ascomycota	Sordariomycetes	Incertae sedis	Incertae sedis	Myrmecridium	Myrmecridium schulzeri	5e-18	SH218827.07FU_HM162269_reps
690	amongsampleotu_427__clustering_97	Fungi	Ascomycota							Fungi	Ascomycota	Incertae sedis	Incertae sedis	Incertae sedis	Hemibeltrania		6e-24	SH484006.07FU_HQ445574_reps_singleton
691	amongsampleotu_429__clustering_97	Fungi	Ascomycota							Fungi	Ascomycota	Dothideomycetes	Capnodiales	Davidiellaceae	Cladosporium	Cladosporium sphaerospermum	2e-79	SH127903.07FU_DQ780343_refs
692	amongsampleotu_431__clustering_97	Fungi	Ascomycota							Fungi	Ascomycota	Dothideomycetes	Pleosporales	Pleosporaceae			1e-70	SH187588.07FU_DQ480350_reps
693	amongsampleotu_432__clustering_97	Fungi	Ascomycota							Fungi	Ascomycota						2e-107	SH217942.07FU_JQ246357_reps
694	amongsampleotu_438__clustering_97	Fungi	Ascomycota							Fungi	Ascomycota	Dothideomycetes	Capnodiales				2e-23	SH012378.07FU_AY970168_reps_singleton
695	amongsampleotu_44__clustering_97	Fungi	Ascomycota							Fungi	Ascomycota	Dothideomycetes	Dothideales	Dothioraceae	Aureobasidium	Aureobasidium thailandense	5e-114	SH195775.07FU_HQ623609_reps
696	amongsampleotu_440__clustering_97	Fungi	Ascomycota							Fungi	Ascomycota						6e-101	SH217942.07FU_JQ246357_reps
697	amongsampleotu_442__clustering_97	Fungi	Ascomycota							Fungi	Ascomycota	Dothideomycetes	Trypetheliales	Trypetheliaceae	Polymeridium	Polymeridium subcinereum	3e-09	SH469054.07FU_KC592279_reps_singleton
698	amongsampleotu_448__clustering_97	Fungi	Ascomycota							Fungi	Ascomycota						1e-15	SH475074.07FU_KC965994_reps_singleton
699	amongsampleotu_455__clustering_97	Fungi	Ascomycota							Fungi	Ascomycota	Leotiomycetes	Helotiales				5e-24	SH205739.07FU_JF440599_reps
700	amongsampleotu_456__clustering_97	Fungi	Ascomycota							Fungi	Ascomycota	Dothideomycetes					1e-15	SH181865.07FU_KC977998_reps
701	amongsampleotu_461__clustering_97	Fungi	Ascomycota							Fungi	Ascomycota	Dothideomycetes	Capnodiales	Mycosphaerellaceae	Mycosphaerella	Mycosphaerella quasiparkii	2e-76	SH206817.07FU_EU882125_refs
702	amongsampleotu_463__clustering_97	Fungi	Ascomycota							Fungi	Ascomycota	Dothideomycetes	Pleosporales	Incertae sedis	Berkleasmium		7e-60	SH212974.07FU_JQ905804_reps
703	amongsampleotu_468__clustering_97	Fungi	Ascomycota							Fungi	Ascomycota	Dothideomycetes	Pleosporales				1e-92	SH205174.07FU_FJ810163_reps
704	amongsampleotu_470__clustering_97	Fungi	Ascomycota							Fungi	Ascomycota	Lecanoromycetes	Lecanorales	Parmeliaceae	Gowardia	Gowardia arctica	8e-23	SH179384.07FU_EU282502_refs
705	amongsampleotu_48__clustering_97	Fungi	Ascomycota							Fungi	Ascomycota	Dothideomycetes	Capnodiales	Incertae sedis	Cystocoleus	Cystocoleus ebeneus	3e-10	SH201286.07FU_GU067645_reps
706	amongsampleotu_488__clustering_97	Fungi	Ascomycota							Fungi	Ascomycota	Dothideomycetes					2e-24	SH470125.07FU_JQ905750_reps_singleton
707	amongsampleotu_503__clustering_97	Fungi	Ascomycota							Fungi	Ascomycota	Sordariomycetes					4e-65	SH181517.07FU_KF435425_reps
708	amongsampleotu_504__clustering_97	Fungi	Ascomycota							Fungi	Ascomycota	Dothideomycetes	Jahnulales	Aliquandostipitaceae	Aliquandostipite	Aliquandostipite khaoyaiensis	8e-20	SH199908.07FU_AF201728_refs
709	amongsampleotu_507__clustering_97	Fungi	Ascomycota							Fungi	Ascomycota	Leotiomycetes	Helotiales	Incertae sedis	Dactylaria	Dactylaria mitrata	2e-23	SH484713.07FU_EF029228_reps_singleton
710	amongsampleotu_509__clustering_97	Fungi	Ascomycota							Fungi	Ascomycota	Sordariomycetes	Diaporthales	Cryphonectriaceae	Rostraureum	Rostraureum tropicale	5e-24	SH190630.07FU_AY167435_reps
711	amongsampleotu_51__clustering_97	Fungi	Ascomycota							Fungi	Ascomycota	Dothideomycetes	Incertae sedis	Micropeltidaceae			8e-23	SH032265.07FU_FJ438372_reps_singleton
712	amongsampleotu_510__clustering_97	Fungi	Ascomycota							Fungi	Ascomycota	Dothideomycetes	Capnodiales				6e-27	SH199574.07FU_JX998707_reps
713	amongsampleotu_511__clustering_97	Fungi	Ascomycota							Fungi	Ascomycota	Sordariomycetes	Hypocreales	Incertae sedis	Calcarisporium	Calcarisporium arbuscula	9e-32	SH205443.07FU_LK052835_reps
714	amongsampleotu_512__clustering_97	Fungi	Ascomycota							Fungi	Ascomycota						2e-110	SH217942.07FU_JQ246357_reps
715	amongsampleotu_515__clustering_97	Fungi	Ascomycota							Fungi	Ascomycota	Lecanoromycetes	Peltigerales	Lobariaceae	Sticta	Sticta viviana	5e-21	SH203553.07FU_KC732686_reps
716	amongsampleotu_516__clustering_97	Fungi	Ascomycota							Fungi							6e-33	SH199158.07FU_KF435159_reps
717	amongsampleotu_519__clustering_97	Fungi	Ascomycota							Fungi							2e-17	SH471847.07FU_GU073000_reps_singleton
718	amongsampleotu_520__clustering_97	Fungi	Ascomycota							Fungi	Ascomycota	Sordariomycetes	Chaetosphaeriales	Chaetosphaeriaceae	Chloridium		6e-107	SH181587.07FU_UDB004172_reps
719	amongsampleotu_522__clustering_97	Fungi	Ascomycota							Fungi	Ascomycota	Dothideomycetes	Pleosporales				3e-90	SH186987.07FU_EU680553_reps
720	amongsampleotu_538__clustering_97	Fungi	Ascomycota							Fungi	Ascomycota	Dothideomycetes	Pleosporales	Trematosphaeriaceae	Bambusicola	Bambusicola splendida	9e-29	SH032357.07FU_JX442034_reps_singleton
721	amongsampleotu_54__clustering_97	Fungi	Ascomycota							Fungi	Ascomycota	Dothideomycetes	Pleosporales				3e-13	SH199058.07FU_JX981477_reps
722	amongsampleotu_544__clustering_97	Fungi	Ascomycota							Fungi	Ascomycota	Dothideomycetes	Capnodiales				5e-33	SH000264.07FU_GU991817_reps_singleton
723	amongsampleotu_550__clustering_97	Fungi	Ascomycota							Fungi	Ascomycota	Dothideomycetes	Pleosporales	Incertae sedis	Phoma		7e-113	SH023270.07FU_HQ631048_reps_singleton
724	amongsampleotu_552__clustering_97	Fungi	Ascomycota							Fungi	Ascomycota	Sordariomycetes	Incertae sedis	Glomerellaceae	Colletotrichum	Colletotrichum annellatum	5e-49	SH357309.07FU_JQ005222_refs_singleton
725	amongsampleotu_554__clustering_97	Fungi	Ascomycota							Fungi	Ascomycota	Eurotiomycetes	Chaetothyriales				6e-21	SH026668.07FU_HQ634621_reps_singleton
726	amongsampleotu_574__clustering_97	Fungi	Ascomycota							Fungi	Ascomycota	Sordariomycetes	Xylariales				2e-28	SH206682.07FU_KF435344_reps
727	amongsampleotu_576__clustering_97	Fungi	Ascomycota							Fungi	Ascomycota	Eurotiomycetes	Chaetothyriales				6e-26	SH209342.07FU_AM999578_reps
728	amongsampleotu_579__clustering_97	Fungi	Ascomycota							Fungi	Ascomycota	Lecanoromycetes	Teloschistales	Teloschistaceae	Caloplaca	Caloplaca obscurella	1e-25	SH206204.07FU_AY313977_reps
729	amongsampleotu_584__clustering_97	Fungi	Ascomycota							Fungi	Ascomycota	Sordariomycetes	Xylariales				5e-54	SH016232.07FU_HM595556_reps_singleton
730	amongsampleotu_587__clustering_97	Fungi	Ascomycota							Fungi	Ascomycota	Dothideomycetes					1e-111	SH472568.07FU_JQ760149_reps_singleton
731	amongsampleotu_592__clustering_97	Fungi	Ascomycota							Fungi	Ascomycota	Sordariomycetes	Hypocreales				4e-102	SH212570.07FU_GU017488_reps
732	amongsampleotu_593__clustering_97	Fungi	Ascomycota							Fungi	Ascomycota	Dothideomycetes					4e-59	SH458855.07FU_FJ025267_reps_singleton
733	amongsampleotu_594__clustering_97	Fungi	Ascomycota							Fungi	Ascomycota	Sordariomycetes					3e-84	SH020540.07FU_KC180738_reps_singleton
734	amongsampleotu_599__clustering_97	Fungi	Ascomycota							Fungi	Ascomycota	Sordariomycetes					3e-93	SH181515.07FU_EU686754_reps
735	amongsampleotu_600__clustering_97	Fungi	Ascomycota							Fungi	Ascomycota	Sordariomycetes	Xylariales	Hyponectriaceae	Beltraniella		7e-45	SH022710.07FU_KJ512163_reps_singleton
736	amongsampleotu_603__clustering_97	Fungi	Ascomycota							Fungi	Ascomycota	Incertae sedis	Incertae sedis	Incertae sedis	Dictyocatenulata		3e-10	SH475410.07FU_AM260855_reps_singleton
737	amongsampleotu_604__clustering_97	Fungi	Ascomycota							Fungi	Ascomycota	Sordariomycetes	Hypocreales	Cordycipitaceae	Rotiferophthora	Rotiferophthora minutispora	2e-20	SH000909.07FU_AJ292411_reps_singleton
738	amongsampleotu_607__clustering_97	Fungi	Ascomycota							Fungi	Ascomycota	Sordariomycetes					2e-26	SH177519.07FU_KF435837_reps
739	amongsampleotu_611__clustering_97	Fungi	Ascomycota							Fungi	Ascomycota	Dothideomycetes					1e-96	SH025294.07FU_DQ914710_reps_singleton
740	amongsampleotu_612__clustering_97	Fungi	Ascomycota							Fungi	Ascomycota	Dothideomycetes					1e-21	SH025194.07FU_JQ747688_reps_singleton
741	amongsampleotu_614__clustering_97	Fungi	Ascomycota							Fungi	Ascomycota	Sordariomycetes	Hypocreales	Hypocreaceae	Trichoderma	Trichoderma atroviride	8e-20	SH458708.07FU_EU186402_reps_singleton
742	amongsampleotu_620__clustering_97	Fungi	Ascomycota							Fungi	Ascomycota	Dothideomycetes					8e-20	SH025194.07FU_JQ747688_reps_singleton
743	amongsampleotu_623__clustering_97	Fungi	Ascomycota							Fungi	Ascomycota	Sordariomycetes	Diaporthales	Incertae sedis	Harknessia	Harknessia viterboensis	6e-27	SH359920.07FU_AY720740_refs_singleton
744	amongsampleotu_625__clustering_97	Fungi	Ascomycota							Fungi	Ascomycota	Eurotiomycetes	Chaetothyriales	Herpotrichiellaceae			8e-23	SH023865.07FU_JF449676_reps_singleton
745	amongsampleotu_629__clustering_97	Fungi	Ascomycota							Fungi	Ascomycota	Dothideomycetes	Capnodiales				6e-30	SH025650.07FU_AJ877176_reps_singleton
746	amongsampleotu_635__clustering_97	Fungi	Ascomycota							Fungi	Ascomycota	Dothideomycetes	Pleosporales	Montagnulaceae	Montagnula	Montagnula alo︽	2e-57	SH004895.07FU_JX069863_reps_singleton
747	amongsampleotu_639__clustering_97	Fungi	Ascomycota							Fungi	Ascomycota	Sordariomycetes	Xylariales				4e-80	SH017304.07FU_GQ921786_reps_singleton
748	amongsampleotu_64__clustering_97	Fungi	Ascomycota							Fungi	Ascomycota	Leotiomycetes	Helotiales				6e-18	SH000539.07FU_GU083313_reps_singleton
749	amongsampleotu_641__clustering_97	Fungi	Ascomycota							Fungi	Ascomycota	Dothideomycetes	Capnodiales				1e-27	SH025448.07FU_KF436235_reps_singleton
750	amongsampleotu_643__clustering_97	Fungi	Ascomycota							Fungi	Ascomycota	Dothideomycetes	Capnodiales	Incertae sedis	Cystocoleus	Cystocoleus ebeneus	2e-10	SH201286.07FU_GU067645_reps
751	amongsampleotu_647__clustering_97	Fungi	Ascomycota							Fungi	Ascomycota	Dothideomycetes	Capnodiales				3e-25	SH202298.07FU_KF309939_reps
752	amongsampleotu_651__clustering_97	Fungi	Ascomycota							Fungi	Ascomycota	Sordariomycetes	Xylariales	Xylariaceae			6e-110	SH456034.07FU_UDB014465_reps_singleton
753	amongsampleotu_656__clustering_97	Fungi	Ascomycota							Fungi	Ascomycota	Dothideomycetes	Pleosporales	Lophiostomataceae	Lophiostoma		1e-30	SH199053.07FU_JN859335_reps
754	amongsampleotu_657__clustering_97	Fungi	Ascomycota							Fungi	Ascomycota	Dothideomycetes	Pleosporales	Montagnulaceae	Montagnula	Montagnula alo︽	3e-65	SH004895.07FU_JX069863_reps_singleton
755	amongsampleotu_66__clustering_97	Fungi	Ascomycota							Fungi							5e-18	SH200372.07FU_KF435245_reps
756	amongsampleotu_660__clustering_97	Fungi	Ascomycota							Fungi	Ascomycota	Dothideomycetes	Capnodiales	Mycosphaerellaceae	Ramichloridium	Ramichloridium strelitziae	5e-08	SH014243.07FU_AB488487_reps_singleton
757	amongsampleotu_673__clustering_97	Fungi	Ascomycota							Fungi	Ascomycota	Dothideomycetes	Capnodiales	Mycosphaerellaceae	Mycosphaerella	Mycosphaerella etlingerae	3e-65	SH206780.07FU_JF770452_refs
758	amongsampleotu_693__clustering_97	Fungi	Ascomycota							Fungi	Ascomycota	Saccharomycetes	Saccharomycetales	Lipomycetaceae	Myxozyma		9e-13	SH463230.07FU_AF530607_reps_singleton
759	amongsampleotu_697__clustering_97	Fungi	Ascomycota							Fungi	Ascomycota	Lecanoromycetes	Teloschistales	Teloschistaceae			3e-16	SH195644.07FU_KC179309_reps
760	amongsampleotu_699__clustering_97	Fungi	Ascomycota							Fungi	Ascomycota	Sordariomycetes	Hypocreales				5e-27	SH455880.07FU_EU754935_reps_singleton
761	amongsampleotu_70__clustering_97	Fungi	Ascomycota							Fungi	Ascomycota	Dothideomycetes	Capnodiales				2e-26	SH012378.07FU_AY970168_reps_singleton
762	amongsampleotu_701__clustering_97	Fungi	Ascomycota							Fungi	Ascomycota	Dothideomycetes	Capnodiales	Mycosphaerellaceae	Mycosphaerella		5e-15	SH026487.07FU_EU301095_reps_singleton
763	amongsampleotu_712__clustering_97	Fungi	Ascomycota							Fungi	Ascomycota	Sordariomycetes					3e-77	SH215739.07FU_KC507201_reps
764	amongsampleotu_719__clustering_97	Fungi	Ascomycota							No blast hit							None	None
765	amongsampleotu_720__clustering_97	Fungi	Ascomycota							Fungi	Ascomycota	Dothideomycetes					2e-47	SH219835.07FU_AY843135_reps
766	amongsampleotu_729__clustering_97	Fungi	Ascomycota							Fungi	Ascomycota	Dothideomycetes	Pleosporales				2e-13	SH199058.07FU_JX981477_reps
767	amongsampleotu_736__clustering_97	Fungi	Ascomycota							Fungi	Ascomycota	Eurotiomycetes	Verrucariales	Verrucariaceae	Verrucaria	Verrucaria nigrescens f. nigrescens	2e-23	SH021090.07FU_KF959784_reps_singleton
768	amongsampleotu_738__clustering_97	Fungi	Ascomycota							Fungi	Ascomycota	Eurotiomycetes	Chaetothyriales	Herpotrichiellaceae			8e-27	SH023865.07FU_JF449676_reps_singleton
769	amongsampleotu_752__clustering_97	Fungi	Ascomycota							Fungi	Ascomycota	Dothideomycetes	Pleosporales	Pleosporaceae	Alternaria		2e-76	SH025059.07FU_EU442281_reps_singleton
770	amongsampleotu_754__clustering_97	Fungi	Ascomycota							Fungi	Ascomycota	Sordariomycetes	Diaporthales	Diaporthaceae	Phomopsis		5e-120	SH023377.07FU_HQ622104_reps_singleton
771	amongsampleotu_765__clustering_97	Fungi	Ascomycota							Fungi	Ascomycota	Dothideomycetes	Pleosporales				3e-13	SH199058.07FU_JX981477_reps
772	amongsampleotu_77__clustering_97	Fungi	Ascomycota							Fungi							5e-21	SH025027.07FU_KF296808_reps_singleton
773	amongsampleotu_773__clustering_97	Fungi	Ascomycota							Fungi							1e-32	SH012410.07FU_KF675625_reps_singleton
774	amongsampleotu_774__clustering_97	Fungi	Ascomycota							Fungi	Ascomycota	Sordariomycetes	Diaporthales				9e-60	SH470279.07FU_DQ398093_reps_singleton
775	amongsampleotu_777__clustering_97	Fungi	Ascomycota							Fungi	Ascomycota	Sordariomycetes	Hypocreales				5e-21	SH020476.07FU_AJ875360_reps_singleton
776	amongsampleotu_778__clustering_97	Fungi	Ascomycota							Fungi	Ascomycota	Sordariomycetes	Ophiostomatales	Ophiostomataceae	Sporothrix		1e-24	SH005988.07FU_AB128012_reps_singleton
777	amongsampleotu_779__clustering_97	Fungi	Ascomycota							Fungi	Ascomycota	Dothideomycetes	Capnodiales	Mycosphaerellaceae	Pseudocercosporella		9e-29	SH016557.07FU_FJ425198_reps_singleton
778	amongsampleotu_78__clustering_97	Fungi	Ascomycota							Fungi	Ascomycota	Eurotiomycetes	Pyrenulales	Pyrenulaceae	Pyrenula	Pyrenula mamillana	6e-21	SH484454.07FU_JQ927456_reps_singleton
779	amongsampleotu_781__clustering_97	Fungi	Ascomycota							Fungi	Ascomycota	Leotiomycetes	Helotiales	Hyaloscyphaceae	Unguicularia	Unguicularia carestiana	9e-19	SH012732.07FU_JN033443_reps_singleton
780	amongsampleotu_785__clustering_97	Fungi	Ascomycota							Fungi	Ascomycota	Sordariomycetes	Hypocreales	Bionectriaceae	Stromatonectria		1e-45	SH017864.07FU_JX174129_reps_singleton
781	amongsampleotu_789__clustering_97	Fungi	Ascomycota							Fungi	Ascomycota	Sordariomycetes	Hypocreales				4e-83	SH212964.07FU_FJ037763_reps
782	amongsampleotu_79__clustering_97	Fungi	Ascomycota							Fungi							2e-20	SH463342.07FU_KF412272_reps_singleton
783	amongsampleotu_793__clustering_97	Fungi	Ascomycota							Fungi	Ascomycota						1e-104	SH217942.07FU_JQ246357_reps
784	amongsampleotu_795__clustering_97	Fungi	Ascomycota							Fungi	Ascomycota	Dothideomycetes	Capnodiales	Mycosphaerellaceae			3e-115	SH212844.07FU_FR774129_reps
785	amongsampleotu_796__clustering_97	Fungi	Ascomycota							Fungi	Ascomycota	Sordariomycetes	Diaporthales	Incertae sedis	Ophiognomonia		9e-26	SH028567.07FU_GQ220342_reps_singleton
786	amongsampleotu_798__clustering_97	Fungi	Ascomycota							Fungi	Ascomycota	Sordariomycetes	Hypocreales	Bionectriaceae	Clonostachys	Clonostachys candelabrum	1e-36	SH211203.07FU_AF210668_reps
787	amongsampleotu_800__clustering_97	Fungi	Ascomycota							Fungi	Ascomycota	Leotiomycetes	Incertae sedis	Incertae sedis	Meliniomyces		2e-17	SH212796.07FU_JN890137_reps
788	amongsampleotu_803__clustering_97	Fungi	Ascomycota							Fungi	Ascomycota						2e-65	SH217942.07FU_JQ246357_reps
789	amongsampleotu_806__clustering_97	Fungi	Ascomycota							Fungi	Ascomycota	Dothideomycetes	Myriangiales	Myriangiaceae			1e-24	SH474507.07FU_JN253548_reps_singleton
790	amongsampleotu_808__clustering_97	Fungi	Ascomycota							Fungi	Ascomycota	Dothideomycetes	Pleosporales				2e-13	SH199058.07FU_JX981477_reps
791	amongsampleotu_811__clustering_97	Fungi	Ascomycota							Fungi	Ascomycota	Sordariomycetes	Hypocreales	Incertae sedis	Stachybotrys		3e-62	SH212965.07FU_GU721214_reps
792	amongsampleotu_813__clustering_97	Fungi	Ascomycota							Fungi	Ascomycota	Dothideomycetes	Capnodiales				8e-88	SH025650.07FU_AJ877176_reps_singleton
793	amongsampleotu_814__clustering_97	Fungi	Ascomycota							Fungi	Ascomycota						2e-81	SH212862.07FU_JQ246356_reps
794	amongsampleotu_818__clustering_97	Fungi	Ascomycota							Fungi	Ascomycota	Sordariomycetes	Xylariales	Amphisphaeriaceae	Pestalotiopsis		7e-54	SH212697.07FU_AB297793_reps
795	amongsampleotu_824__clustering_97	Fungi	Ascomycota							Fungi	Ascomycota	Sordariomycetes					9e-29	SH028789.07FU_FN397354_reps_singleton
796	amongsampleotu_828__clustering_97	Fungi	Ascomycota							Fungi	Ascomycota						7e-113	SH019629.07FU_AF502848_reps_singleton
797	amongsampleotu_831__clustering_97	Fungi	Ascomycota							Fungi							2e-63	SH485910.07FU_KF467093_reps_singleton
798	amongsampleotu_832__clustering_97	Fungi	Ascomycota							Fungi	Ascomycota	Sordariomycetes	Diaporthales	Diaporthaceae			8e-116	SH192476.07FU_DQ145729_reps
799	amongsampleotu_839__clustering_97	Fungi	Ascomycota							Fungi	Ascomycota	Dothideomycetes	Capnodiales	Teratosphaeriaceae			3e-84	SH008379.07FU_JQ905827_reps_singleton
800	amongsampleotu_845__clustering_97	Fungi	Ascomycota							Fungi	Ascomycota	Dothideomycetes	Botryosphaeriales	Botryosphaeriaceae	Phyllosticta	Phyllosticta citricarpa	8e-20	SH223212.07FU_JQ396956_reps
801	amongsampleotu_847__clustering_97	Fungi	Ascomycota							Fungi	Ascomycota	Sordariomycetes	Xylariales	Amphisphaeriaceae	Pestalotiopsis		3e-19	SH200165.07FU_HM771005_reps
802	amongsampleotu_849__clustering_97	Fungi	Ascomycota							Fungi	Ascomycota						5e-14	SH477426.07FU_FN562038_reps_singleton
803	amongsampleotu_85__clustering_97	Fungi	Ascomycota							Fungi	Ascomycota	Sordariomycetes	Chaetosphaeriales	Chaetosphaeriaceae	Kylindria	Kylindria peruamazonensis	1e-24	SH185897.07FU_GU180628_reps
804	amongsampleotu_850__clustering_97	Fungi	Ascomycota							Fungi	Ascomycota						7e-72	SH217942.07FU_JQ246357_reps
805	amongsampleotu_852__clustering_97	Fungi	Ascomycota							Fungi	Ascomycota	Sordariomycetes					4e-34	SH458883.07FU_JQ760291_reps_singleton
806	amongsampleotu_863__clustering_97	Fungi	Ascomycota							Fungi	Ascomycota	Dothideomycetes	Pleosporales				2e-13	SH199058.07FU_JX981477_reps
807	amongsampleotu_866__clustering_97	Fungi	Ascomycota							Fungi	Ascomycota	Dothideomycetes	Pleosporales	Massarinaceae	Massarina		7e-48	SH016476.07FU_DQ863675_reps_singleton
808	amongsampleotu_867__clustering_97	Fungi	Ascomycota							Fungi	Ascomycota	Dothideomycetes	Capnodiales				6e-14	SH000266.07FU_KC978024_reps_singleton
809	amongsampleotu_868__clustering_97	Fungi	Ascomycota							Fungi	Ascomycota	Lecanoromycetes	Lecanorales	Byssolomataceae	Micarea	Micarea prasinella	1e-16	SH020599.07FU_AY756491_reps_singleton
810	amongsampleotu_870__clustering_97	Fungi	Ascomycota							Fungi	Ascomycota	Lecanoromycetes	Teloschistales	Teloschistaceae			6e-24	SH198746.07FU_KJ133460_reps
811	amongsampleotu_875__clustering_97	Fungi	Ascomycota							Fungi	Ascomycota	Dothideomycetes	Botryosphaeriales	Botryosphaeriaceae	Phyllosticta	Phyllosticta capitalensis	1e-60	SH198965.07FU_JF261465_refs
812	amongsampleotu_882__clustering_97	Fungi	Ascomycota							Fungi	Ascomycota	Eurotiomycetes	Chaetothyriales	Herpotrichiellaceae	Exophiala		6e-29	SH020542.07FU_GQ999235_reps_singleton
813	amongsampleotu_883__clustering_97	Fungi	Ascomycota							Fungi	Ascomycota	Dothideomycetes	Capnodiales				6e-63	SH016853.07FU_EU754974_reps_singleton
814	amongsampleotu_885__clustering_97	Fungi	Ascomycota							Fungi	Ascomycota	Arthoniomycetes	Arthoniales	Roccellaceae			2e-17	SH196561.07FU_EF081379_reps
815	amongsampleotu_888__clustering_97	Fungi	Ascomycota							Fungi	Ascomycota	Dothideomycetes	Pleosporales				7e-17	SH199058.07FU_JX981477_reps
816	amongsampleotu_89__clustering_97	Fungi	Ascomycota							No blast hit							None	None
817	amongsampleotu_892__clustering_97	Fungi	Ascomycota							Fungi	Ascomycota	Dothideomycetes	Pleosporales				5e-92	SH032360.07FU_KJ867219_reps_singleton
818	amongsampleotu_896__clustering_97	Fungi	Ascomycota							Fungi	Ascomycota	Sordariomycetes	Hypocreales	Cordycipitaceae	Beauveria		1e-77	SH473331.07FU_HQ607909_reps_singleton
819	amongsampleotu_907__clustering_97	Fungi	Ascomycota							Fungi	Ascomycota	Lecanoromycetes	Lecanorales	Psoraceae	Protoblastenia	Protoblastenia aurata	5e-27	SH209739.07FU_AY425658_reps
820	amongsampleotu_908__clustering_97	Fungi	Ascomycota							Fungi	Ascomycota						1e-23	SH030272.07FU_HQ607913_reps_singleton
821	amongsampleotu_911__clustering_97	Fungi	Ascomycota							Fungi	Ascomycota	Sordariomycetes	Xylariales	Xylariaceae	Xylaria		4e-55	SH195052.07FU_GQ352489_reps
822	amongsampleotu_914__clustering_97	Fungi	Ascomycota							Fungi	Ascomycota	Lecanoromycetes	Lecanorales	Byssolomataceae	Micarea	Micarea doliiformis	2e-26	SH486204.07FU_HQ650654_reps_singleton
823	amongsampleotu_915__clustering_97	Fungi	Ascomycota							Fungi	Ascomycota	Dothideomycetes	Capnodiales	Capnodiaceae	Capnodium		8e-26	SH204818.07FU_HE584826_reps
824	amongsampleotu_916__clustering_97	Fungi	Ascomycota							Fungi	Ascomycota	Dothideomycetes	Pleosporales				4e-15	SH199058.07FU_JX981477_reps
825	amongsampleotu_917__clustering_97	Fungi	Ascomycota							Fungi	Ascomycota	Dothideomycetes	Pleosporales				2e-13	SH199058.07FU_JX981477_reps
826	amongsampleotu_918__clustering_97	Fungi	Ascomycota							Fungi	Ascomycota	Dothideomycetes	Pleosporales	Trematosphaeriaceae	Bambusicola	Bambusicola massarinia	1e-18	SH032355.07FU_JX442033_reps_singleton
827	amongsampleotu_920__clustering_97	Fungi	Ascomycota							Fungi	Ascomycota	Sordariomycetes	Xylariales				7e-29	SH206682.07FU_KF435344_reps
828	amongsampleotu_921__clustering_97	Fungi	Ascomycota							Fungi	Ascomycota	Dothideomycetes	Capnodiales	Mycosphaerellaceae			1e-61	SH199154.07FU_KF901675_reps
829	amongsampleotu_922__clustering_97	Fungi	Ascomycota							Fungi	Ascomycota	Dothideomycetes	Pleosporales				3e-13	SH199058.07FU_JX981477_reps
830	amongsampleotu_924__clustering_97	Fungi	Ascomycota							Fungi	Ascomycota	Dothideomycetes	Pleosporales				5e-14	SH199058.07FU_JX981477_reps
831	amongsampleotu_925__clustering_97	Fungi	Ascomycota							Fungi	Ascomycota	Sordariomycetes					1e-71	SH211308.07FU_EU686068_reps
832	amongsampleotu_927__clustering_97	Fungi	Ascomycota							Fungi	Ascomycota	Dothideomycetes	Pleosporales				3e-13	SH199058.07FU_JX981477_reps
833	amongsampleotu_935__clustering_97	Fungi	Ascomycota							Fungi	Ascomycota	Dothideomycetes	Pleosporales				3e-13	SH199058.07FU_JX981477_reps
834	amongsampleotu_936__clustering_97	Fungi	Ascomycota							Fungi	Ascomycota	Incertae sedis	Incertae sedis	Incertae sedis	Parasympodiella	Parasympodiella eucalypti	4e-86	SH025241.07FU_GQ303284_reps_singleton
835	amongsampleotu_938__clustering_97	Fungi	Ascomycota							Fungi	Ascomycota	Sordariomycetes	Sordariales				3e-46	SH004831.07FU_KF435931_reps_singleton
836	amongsampleotu_943__clustering_97	Fungi	Ascomycota							Fungi	Ascomycota	Dothideomycetes	Pleosporales	Pleosporaceae	Curvularia	Curvularia pseudorobusta	2e-110	SH187582.07FU_AB453879_refs
837	amongsampleotu_944__clustering_97	Fungi	Ascomycota							Fungi	Ascomycota	Lecanoromycetes	Ostropales	Thelotremataceae	Ocellularia	Ocellularia vizcayensis	4e-09	SH469012.07FU_KF548059_reps_singleton
838	amongsampleotu_951__clustering_97	Fungi	Ascomycota							Fungi	Ascomycota	Dothideomycetes	Tubeufiales	Tubeufiaceae	Helicomyces		2e-24	SH474759.07FU_EF029208_reps_singleton
839	amongsampleotu_954__clustering_97	Fungi	Ascomycota							Fungi	Ascomycota	Sordariomycetes					4e-67	SH023226.07FU_JQ760548_reps_singleton
840	amongsampleotu_955__clustering_97	Fungi	Ascomycota							Fungi	Ascomycota	Dothideomycetes	Pleosporales				2e-13	SH199058.07FU_JX981477_reps
841	amongsampleotu_969__clustering_97	Fungi	Ascomycota							Fungi	Ascomycota	Sordariomycetes	Hypocreales	Bionectriaceae	Hydropisphaera	Hydropisphaera bambusicola	7e-23	SH026837.07FU_GU059594_reps_singleton
842	amongsampleotu_971__clustering_97	Fungi	Ascomycota							Fungi	Ascomycota	Sordariomycetes	Xylariales	Amphisphaeriaceae	Pestalotiopsis		8e-13	SH212697.07FU_AB297793_reps
843	amongsampleotu_976__clustering_97	Fungi	Ascomycota							No blast hit							None	None
844	amongsampleotu_983__clustering_97	Fungi	Ascomycota							Fungi	Ascomycota	Dothideomycetes	Pleosporales	Incertae sedis	Aquasubmersa	Aquasubmersa mircensis	6e-21	SH026435.07FU_JX276954_reps_singleton
845	amongsampleotu_998__clustering_97	Fungi	Ascomycota							Fungi	Ascomycota	Dothideomycetes	Capnodiales	Incertae sedis	Meristemomyces	Meristemomyces frigidus	3e-12	SH027329.07FU_KF309971_reps_singleton
846	dereplicated_1001__130921__A118__ITS1F	Fungi	Ascomycota							Fungi	Ascomycota	Sordariomycetes	Hypocreales	Incertae sedis	Stachybotrys	Stachybotrys chartarum	7e-32	SH209078.07FU_KF983523_reps
847	dereplicated_1006__130531__A022__ITS1F	Fungi	Ascomycota							Fungi	Ascomycota	Incertae sedis	Incertae sedis	Incertae sedis	Eriosporella	Eriosporella bambusicola	2e-70	SH014441.07FU_KF548664_reps_singleton
848	dereplicated_1024__130921__A121__ITS1F	Fungi	Ascomycota							Fungi	Ascomycota	Incertae sedis	Incertae sedis	Incertae sedis	Gyrothrix	Gyrothrix circinata	7e-17	SH005266.07FU_KC775744_reps_singleton
849	dereplicated_104__130921__A132__ITS1F	Fungi	Ascomycota							Fungi	Ascomycota	Sordariomycetes	Xylariales	Amphisphaeriaceae	Pestalotiopsis		1e-46	SH017300.07FU_JQ905644_reps_singleton
850	dereplicated_1051__130531__A018__ITS1F	Fungi	Ascomycota							Fungi	Ascomycota	Dothideomycetes	Venturiales	Venturiaceae			2e-17	SH031250.07FU_HM123680_reps_singleton
851	dereplicated_1055__130531__A018__ITS1F	Fungi	Ascomycota							Fungi							8e-57	SH193095.07FU_HQ257385_reps
852	dereplicated_111__130921__A131__ITS1F	Fungi	Ascomycota							Fungi	Ascomycota	Dothideomycetes	Trypetheliales	Trypetheliaceae	Polymeridium	Polymeridium subcinereum	1e-08	SH469054.07FU_KC592279_reps_singleton
853	dereplicated_1138__130531__A055__ITS1F	Fungi	Ascomycota							Fungi	Ascomycota	Sordariomycetes					1e-61	SH212209.07FU_EU113190_reps
854	dereplicated_1153__130531__A043__ITS1F	Fungi	Ascomycota							Fungi	Ascomycota	Dothideomycetes	Pleosporales	Tetraplosphaeriaceae	Triplosphaeria	Triplosphaeria acuta	6e-35	SH203676.07FU_AB524809_refs
855	dereplicated_1164__130531__A023__ITS1F	Fungi	Ascomycota							Fungi	Ascomycota						3e-22	SH016213.07FU_AY969781_reps_singleton
856	dereplicated_1199__130531__A035__ITS1F	Fungi	Ascomycota							No blast hit							None	None
857	dereplicated_1200__130531__A088__ITS1F	Fungi	Ascomycota							Fungi	Ascomycota	Sordariomycetes	Sordariales	Lasiosphaeriaceae	Podospora		9e-26	SH025699.07FU_HQ389517_reps_singleton
858	dereplicated_124__130531__A136__ITS1F	Fungi	Ascomycota							Fungi	Ascomycota	Dothideomycetes	Pleosporales	Lophiostomataceae	Lophiostoma	Lophiostoma cynaroidis	9e-34	SH026431.07FU_KC662099_reps_singleton
859	dereplicated_1240__130531__A005__ITS1F	Fungi	Ascomycota							Fungi	Ascomycota	Eurotiomycetes	Eurotiales	Trichocomaceae	Paecilomyces		5e-24	SH011092.07FU_AJ879113_reps_singleton
860	dereplicated_1340__130921__A121__ITS1F	Fungi	Ascomycota							Fungi	Ascomycota	Eurotiomycetes	Chaetothyriales	Herpotrichiellaceae			6e-27	SH200817.07FU_HE605246_reps
861	dereplicated_1357__130531__A049__ITS1F	Fungi	Ascomycota							Fungi	Ascomycota	Dothideomycetes	Capnodiales	Mycosphaerellaceae	Septoria	Septoria oenanthicola	2e-85	SH116471.07FU_KF251234_refs
862	dereplicated_1363__130531__A043__ITS1F	Fungi	Ascomycota							Fungi	Ascomycota	Sordariomycetes	Hypocreales				7e-57	SH022558.07FU_FN548160_reps_singleton
863	dereplicated_1369__130531__A032__ITS1F	Fungi	Ascomycota							Fungi	Ascomycota	Sordariomycetes	Xylariales				6e-23	SH206682.07FU_KF435344_reps
864	dereplicated_137__130531__A068__ITS1F	Fungi	Ascomycota							Fungi	Ascomycota	Sordariomycetes	Sordariales				1e-76	SH004831.07FU_KF435931_reps_singleton
865	dereplicated_1401__130531__A039__ITS1F	Fungi	Ascomycota							Fungi	Ascomycota						6e-107	SH217942.07FU_JQ246357_reps
866	dereplicated_1462__130531__A035__ITS1F	Fungi	Ascomycota							Fungi	Ascomycota						9e-16	SH477426.07FU_FN562038_reps_singleton
867	dereplicated_1476__130531__A082__ITS1F	Fungi	Ascomycota							Fungi	Ascomycota						5e-15	SH030272.07FU_HQ607913_reps_singleton
868	dereplicated_148__130531__A061__ITS1F	Fungi	Ascomycota							Fungi	Ascomycota	Dothideomycetes	Pleosporales				5e-14	SH199058.07FU_JX981477_reps
869	dereplicated_1590__130531__A035__ITS1F	Fungi	Ascomycota							Fungi	Ascomycota	Lecanoromycetes	Pertusariales	Ochrolechiaceae	Ochrolechia		1e-25	SH030939.07FU_HQ650639_reps_singleton
870	dereplicated_16__130531__A027__ITS1F	Fungi	Ascomycota							Fungi	Ascomycota	Dothideomycetes	Capnodiales	Mycosphaerellaceae			7e-33	SH181863.07FU_KF060186_reps
871	dereplicated_1610__130531__A085__ITS1F	Fungi	Ascomycota							Fungi	Ascomycota	Dothideomycetes	Pleosporales				2e-73	SH182914.07FU_KF482067_reps
872	dereplicated_1618__130531__A046__ITS1F	Fungi	Ascomycota							Fungi	Ascomycota	Leotiomycetes	Helotiales				2e-23	SH461165.07FU_FJ827194_reps_singleton
873	dereplicated_1679__130531__A023__ITS1F	Fungi	Ascomycota							Fungi	Ascomycota						3e-28	SH016213.07FU_AY969781_reps_singleton
874	dereplicated_1696__130531__A032__ITS1F	Fungi	Ascomycota							Fungi	Ascomycota	Sordariomycetes	Xylariales	Xylariaceae	Xylaria		8e-29	SH205545.07FU_AB512332_reps
875	dereplicated_1722__130531__A088__ITS1F	Fungi	Ascomycota							Fungi							3e-103	SH027844.07FU_HE584942_reps_singleton
876	dereplicated_1802__130531__A022__ITS1F	Fungi	Ascomycota							Fungi	Ascomycota	Dothideomycetes	Pleosporales				2e-13	SH199058.07FU_JX981477_reps
877	dereplicated_1806__130921__A138__ITS1F	Fungi	Ascomycota							Fungi	Ascomycota	Leotiomycetes	Helotiales				3e-25	SH000539.07FU_GU083313_reps_singleton
878	dereplicated_1840__130921__A122__ITS1F	Fungi	Ascomycota							Fungi	Ascomycota	Archaeorhizomycetes	Archaeorhizomycetales	Archaeorhizomycetaceae	Archaeorhizomyces		3e-22	SH222037.07FU_GU174301_reps
879	dereplicated_185__130531__A035__ITS1F	Fungi	Ascomycota							Fungi	Ascomycota	Incertae sedis	Incertae sedis	Incertae sedis	Nawawia	Nawawia malaysiana	9e-14	SH467682.07FU_GU229886_reps_singleton
880	dereplicated_1930__130531__A017__ITS1F	Fungi	Ascomycota							Fungi	Ascomycota	Dothideomycetes	Pleosporales				8e-16	SH199058.07FU_JX981477_reps
881	dereplicated_1936__130531__A017__ITS1F	Fungi	Ascomycota							Fungi	Ascomycota	Dothideomycetes	Capnodiales	Teratosphaeriaceae	Batcheloromyces	Batcheloromyces sedgefieldii	1e-08	SH214191.07FU_EU707893_refs
882	dereplicated_1999__130531__A088__ITS1F	Fungi	Ascomycota							Fungi	Ascomycota						2e-106	SH217942.07FU_JQ246357_reps
883	dereplicated_2009__130531__A017__ITS1F	Fungi	Ascomycota							No blast hit							None	None
884	dereplicated_2018__130531__A067__ITS1F	Fungi	Ascomycota							Fungi	Ascomycota	Sordariomycetes	Xylariales	Amphisphaeriaceae	Pestalotiopsis		1e-98	SH200165.07FU_HM771005_reps
885	dereplicated_202__130531__A061__ITS1F	Fungi	Ascomycota							Fungi	Ascomycota	Dothideomycetes	Pleosporales	Incertae sedis	Letendraea		1e-61	SH204279.07FU_AY969414_reps
886	dereplicated_2033__130531__A067__ITS1F	Fungi	Ascomycota							Fungi	Ascomycota	Dothideomycetes	Capnodiales	Incertae sedis	Cystocoleus	Cystocoleus ebeneus	2e-10	SH201286.07FU_GU067645_reps
887	dereplicated_21__130531__A053__ITS1F	Fungi	Ascomycota							Fungi	Ascomycota	Dothideomycetes	Pleosporales				4e-15	SH199058.07FU_JX981477_reps
888	dereplicated_2106__130921__A122__ITS1F	Fungi	Ascomycota							Fungi	Ascomycota						4e-45	SH197589.07FU_EF198115_reps
889	dereplicated_2112__130531__A032__ITS1F	Fungi	Ascomycota							Fungi	Ascomycota	Sordariomycetes	Hypocreales	Incertae sedis	Sarocladium	Sarocladium implicatum	4e-08	SH177343.07FU_EF556211_reps
890	dereplicated_217__130531__A129__ITS1F	Fungi	Ascomycota							Fungi	Ascomycota	Dothideomycetes	Capnodiales	Mycosphaerellaceae	Ramichloridium	Ramichloridium strelitziae	9e-66	SH014243.07FU_AB488487_reps_singleton
891	dereplicated_2195__130531__A067__ITS1F	Fungi	Ascomycota							Fungi	Ascomycota	Eurotiomycetes	Eurotiales	Elaphomycetaceae	Elaphomyces		1e-21	SH218202.07FU_AF461581_reps
892	dereplicated_2286__130531__A017__ITS1F	Fungi	Ascomycota							Fungi	Ascomycota	Eurotiomycetes	Chaetothyriales				4e-99	SH484769.07FU_GU054064_reps_singleton
893	dereplicated_2351__130531__A017__ITS1F	Fungi	Ascomycota							Fungi	Ascomycota	Eurotiomycetes	Chaetothyriales	Herpotrichiellaceae	Rhinocladiella		1e-15	SH199276.07FU_GU072988_reps
894	dereplicated_2426__130531__A088__ITS1F	Fungi	Ascomycota							Fungi	Ascomycota	Dothideomycetes	Capnodiales				2e-17	SH192959.07FU_GU073028_reps
895	dereplicated_251__130531__A023__ITS1F	Fungi	Ascomycota							Fungi	Ascomycota	Sordariomycetes	Xylariales				6e-76	SH017294.07FU_JQ621881_reps_singleton
896	dereplicated_2518__130531__A105__ITS1F	Fungi	Ascomycota							Fungi							4e-105	SH205435.07FU_HE584941_reps
897	dereplicated_2537__130531__A088__ITS1F	Fungi	Ascomycota							Fungi	Ascomycota	Eurotiomycetes	Chaetothyriales				5e-27	SH197859.07FU_DQ363414_reps
898	dereplicated_266__130531__A117__ITS1F	Fungi	Ascomycota							Fungi	Ascomycota	Dothideomycetes	Capnodiales	Mycosphaerellaceae	Pseudocercospora	Pseudocercospora longispora	3e-21	SH206797.07FU_GU269734_refs
899	dereplicated_2749__130531__A088__ITS1F	Fungi	Ascomycota							Fungi	Ascomycota	Dothideomycetes	Capnodiales				3e-25	SH012378.07FU_AY970168_reps_singleton
900	dereplicated_2818__130531__A088__ITS1F	Fungi	Ascomycota							Fungi	Ascomycota						3e-102	SH217942.07FU_JQ246357_reps
901	dereplicated_2864__130531__A064__ITS1F	Fungi	Ascomycota							Fungi	Ascomycota	Eurotiomycetes	Chaetothyriales	Herpotrichiellaceae	Exophiala		4e-21	SH020542.07FU_GQ999235_reps_singleton
902	dereplicated_309__130531__A066__ITS1F	Fungi	Ascomycota							Fungi	Ascomycota						6e-76	SH204844.07FU_KC288117_reps
903	dereplicated_311__130531__A084__ITS1F	Fungi	Ascomycota							Fungi	Ascomycota	Dothideomycetes	Pleosporales				5e-15	SH199058.07FU_JX981477_reps
904	dereplicated_322__130531__A022__ITS1F	Fungi	Ascomycota							Fungi	Ascomycota	Lecanoromycetes	Pertusariales	Pertusariaceae	Pertusaria	Pertusaria corallina	1e-21	SH210957.07FU_FR799260_reps
905	dereplicated_33__130921__A132__ITS1F	Fungi	Ascomycota							Fungi	Ascomycota	Arthoniomycetes	Arthoniales	Arthoniaceae	Herpothallon	Herpothallon rubrocinctum	1e-52	SH017411.07FU_JF727822_reps_singleton
906	dereplicated_331__130531__A127__ITS1F	Fungi	Ascomycota							Fungi	Ascomycota						6e-14	SH477426.07FU_FN562038_reps_singleton
907	dereplicated_357__130531__A078__ITS1F	Fungi	Ascomycota							Fungi	Ascomycota	Dothideomycetes	Capnodiales				9e-100	SH016853.07FU_EU754974_reps_singleton
908	dereplicated_36__130531__A068__ITS1F	Fungi	Ascomycota							Fungi	Ascomycota	Lecanoromycetes	Incertae sedis	Coniocybaceae	Chaenotheca	Chaenotheca nitidula	1e-15	SH211337.07FU_AF492388_reps
909	dereplicated_368__130531__A053__ITS1F	Fungi	Ascomycota							Fungi	Ascomycota	Sordariomycetes	Xylariales	Xylariaceae	Xylaria		1e-30	SH203791.07FU_FN812857_reps
910	dereplicated_37__130531__A068__ITS1F	Fungi	Ascomycota							Fungi	Ascomycota	Sordariomycetes	Microascales	Halosphaeriaceae	Cirrenalia	Cirrenalia macrocephala	4e-22	SH484447.07FU_HF678532_reps_singleton
911	dereplicated_370__130531__A056__ITS1F	Fungi	Ascomycota							Fungi	Ascomycota	Dothideomycetes	Pleosporales				2e-13	SH199058.07FU_JX981477_reps
912	dereplicated_391__130531__A109__ITS1F	Fungi	Ascomycota							Fungi	Ascomycota	Dothideomycetes	Capnodiales	Mycosphaerellaceae	Mycosphaerella		3e-56	SH212144.07FU_JX436786_reps
913	dereplicated_404__130531__A003__ITS1F	Fungi	Ascomycota							Fungi	Ascomycota						4e-105	SH217942.07FU_JQ246357_reps
914	dereplicated_410__130531__A035__ITS1F	Fungi	Ascomycota							Fungi	Ascomycota	Sordariomycetes	Hypocreales	Incertae sedis	Acremonium	Acremonium alternatum	3e-38	SH195609.07FU_HE798150_refs
915	dereplicated_411__130531__A057__ITS1F	Fungi	Ascomycota							Fungi	Ascomycota	Dothideomycetes	Capnodiales	Mycosphaerellaceae	Polyphialoseptoria	Polyphialoseptoria tabebuiae-serratifoliae	3e-16	SH133980.07FU_KF251213_refs_singleton
916	dereplicated_417__130921__A116__ITS1F	Fungi	Ascomycota							Fungi	Ascomycota						3e-16	SH477426.07FU_FN562038_reps_singleton
917	dereplicated_447__130921__A114__ITS1F	Fungi	Ascomycota							Fungi	Ascomycota	Dothideomycetes					1e-18	SH470125.07FU_JQ905750_reps_singleton
918	dereplicated_5__130921__A113__ITS1F	Fungi	Ascomycota							Fungi	Ascomycota	Dothideomycetes					3e-84	SH203379.07FU_KF998994_reps
919	dereplicated_50__130531__A141__ITS1F	Fungi	Ascomycota							Fungi	Ascomycota						2e-107	SH217942.07FU_JQ246357_reps
920	dereplicated_50__130921__A133__ITS1F	Fungi	Ascomycota							Fungi	Ascomycota						9e-23	SH212047.07FU_KC456678_reps
921	dereplicated_521__130531__A006__ITS1F	Fungi	Ascomycota							Fungi	Ascomycota	Sordariomycetes	Hypocreales	Cordycipitaceae	Simplicillium	Simplicillium lamellicola	5e-70	SH196110.07FU_AJ292393_refs
922	dereplicated_525__130531__A035__ITS1F	Fungi	Ascomycota							Fungi	Ascomycota	Dothideomycetes	Capnodiales				2e-35	SH199574.07FU_JX998707_reps
923	dereplicated_561__130531__A036__ITS1F	Fungi	Ascomycota							Fungi							5e-58	SH013655.07FU_EU686928_reps_singleton
924	dereplicated_569__130531__A035__ITS1F	Fungi	Ascomycota							Fungi	Ascomycota	Eurotiomycetes	Coryneliales	Coryneliaceae	Corynelia	Corynelia uberata	5e-18	SH029462.07FU_JX968551_reps_singleton
925	dereplicated_6__130921__A128__ITS1F	Fungi	Ascomycota							Fungi	Ascomycota	Eurotiomycetes	Chaetothyriales	Herpotrichiellaceae	Exophiala		1e-18	SH458736.07FU_AJ582963_reps_singleton
926	dereplicated_601__130531__A084__ITS1F	Fungi	Ascomycota							Fungi	Ascomycota	Dothideomycetes	Capnodiales				6e-08	SH025650.07FU_AJ877176_reps_singleton
927	dereplicated_603__130531__A055__ITS1F	Fungi	Ascomycota							Fungi	Ascomycota	Eurotiomycetes	Chaetothyriales				3e-22	SH193968.07FU_EU888622_refs
928	dereplicated_608__130531__A078__ITS1F	Fungi	Ascomycota							Fungi	Ascomycota	Dothideomycetes					6e-27	SH031865.07FU_KC506226_reps_singleton
929	dereplicated_621__130531__A032__ITS1F	Fungi	Ascomycota							Fungi							8e-85	SH012654.07FU_KC965747_reps_singleton
930	dereplicated_625__130531__A084__ITS1F	Fungi	Ascomycota							Fungi	Ascomycota	Eurotiomycetes	Chaetothyriales				4e-33	SH002252.07FU_JF737796_reps_singleton
931	dereplicated_702__130921__A112__ITS1F	Fungi	Ascomycota							Fungi	Ascomycota						6e-104	SH217942.07FU_JQ246357_reps
932	dereplicated_71__130921__A120__ITS1F	Fungi	Ascomycota							Fungi							9e-26	SH018839.07FU_KC966208_reps_singleton
933	dereplicated_718__130531__A077__ITS1F	Fungi	Ascomycota							Fungi	Ascomycota	Dothideomycetes	Pleosporales				2e-13	SH199058.07FU_JX981477_reps
934	dereplicated_736__130531__A030__ITS1F	Fungi	Ascomycota							Fungi	Ascomycota	Eurotiomycetes	Eurotiales	Trichocomaceae	Penicillium	Penicillium colei	1e-30	SH182535.07FU_JX012224_reps
935	dereplicated_746__130531__A030__ITS1F	Fungi	Ascomycota							Fungi	Ascomycota	Sordariomycetes	Hypocreales				1e-89	SH010963.07FU_EU002935_reps_singleton
936	dereplicated_758__130531__A025__ITS1F	Fungi	Ascomycota							Fungi	Ascomycota	Sordariomycetes	Xylariales	Xylariaceae			1e-24	SH456195.07FU_JN159675_reps_singleton
937	dereplicated_77__130921__A131__ITS1F	Fungi	Ascomycota							Fungi	Ascomycota	Leotiomycetes					1e-36	SH019742.07FU_AY970245_reps_singleton
938	dereplicated_839__130531__A018__ITS1F	Fungi	Ascomycota							Fungi	Ascomycota	Dothideomycetes	Myriangiales	Myriangiaceae			2e-32	SH474507.07FU_JN253548_reps_singleton
939	dereplicated_84__130531__A027__ITS1F	Fungi	Ascomycota							Fungi	Ascomycota	Dothideomycetes	Capnodiales	Mycosphaerellaceae	Ramularia	Ramularia rumicis-crispi	4e-49	SH026489.07FU_JN662315_reps_singleton
940	dereplicated_875__130531__A035__ITS1F	Fungi	Ascomycota							Fungi	Ascomycota	Eurotiomycetes	Chaetothyriales	Herpotrichiellaceae			4e-22	SH015753.07FU_KF274272_reps_singleton
941	dereplicated_898__130531__A002__ITS1F	Fungi	Ascomycota							Fungi	Ascomycota						9e-14	SH477426.07FU_FN562038_reps_singleton
942	dereplicated_936__130531__A023__ITS1F	Fungi	Ascomycota							Fungi	Ascomycota	Dothideomycetes	Botryosphaeriales	Incertae sedis	Camarosporium		3e-59	SH186970.07FU_JQ388925_reps
943	dereplicated_953__130531__A072__ITS1F	Fungi	Ascomycota							Fungi	Ascomycota	Sordariomycetes	Hypocreales	Incertae sedis	Geosmithia		4e-22	SH025201.07FU_KF934490_reps_singleton
944	dereplicated_979__130531__A074__ITS1F	Fungi	Ascomycota							Fungi	Ascomycota	Eurotiomycetes	Chaetothyriales	Herpotrichiellaceae	Exophiala		4e-21	SH020542.07FU_GQ999235_reps_singleton
945	withinsampleotu_10__130531__A026__ITS1F	Fungi	Ascomycota							Fungi	Ascomycota	Eurotiomycetes	Chaetothyriales	Herpotrichiellaceae	Cladophialophora		4e-28	SH017665.07FU_KC884362_reps_singleton
946	withinsampleotu_105__130531__A005__ITS1F	Fungi	Ascomycota							Fungi	Ascomycota	Dothideomycetes	Pleosporales				2e-13	SH199058.07FU_JX981477_reps
947	withinsampleotu_109__130531__A018__ITS1F	Fungi	Ascomycota							Fungi	Ascomycota						8e-16	SH477426.07FU_FN562038_reps_singleton
948	withinsampleotu_11__130531__A034__ITS1F	Fungi	Ascomycota							Fungi							5e-64	SH026239.07FU_KF435669_reps_singleton
949	withinsampleotu_11__130531__A037__ITS1F	Fungi	Ascomycota							No blast hit							None	None
950	withinsampleotu_11__130531__A040__ITS1F	Fungi	Ascomycota							Fungi	Ascomycota	Lecanoromycetes					5e-18	SH470811.07FU_AB517730_reps_singleton
951	withinsampleotu_115__130531__A001__ITS1F	Fungi	Ascomycota							Fungi	Ascomycota	Sordariomycetes	Xylariales	Diatrypaceae	Diatrype		1e-11	SH208913.07FU_AY347341_reps
952	withinsampleotu_115__130531__A064__ITS1F	Fungi	Ascomycota							Fungi	Ascomycota	Dothideomycetes	Pleosporales				9e-106	SH186987.07FU_EU680553_reps
953	withinsampleotu_116__130531__A018__ITS1F	Fungi	Ascomycota							No blast hit							None	None
954	withinsampleotu_117__130531__A001__ITS1F	Fungi	Ascomycota							Fungi	Ascomycota	Sordariomycetes	Diaporthales	Diaporthaceae			2e-110	SH192478.07FU_KJ609007_reps
955	withinsampleotu_12__130531__A083__ITS1F	Fungi	Ascomycota							Fungi	Ascomycota	Dothideomycetes	Incertae sedis	Incertae sedis	Peltaster	Peltaster cerophilus	1e-24	SH221395.07FU_KF646816_reps
956	withinsampleotu_12__130531__A110__ITS1F	Fungi	Ascomycota							Fungi	Ascomycota	Sordariomycetes	Diaporthales	Valsaceae	Anisogramma	Anisogramma anomala	3e-16	SH467038.07FU_EU683064_reps_singleton
957	withinsampleotu_125__130531__A043__ITS1F	Fungi	Ascomycota							Fungi	Ascomycota	Sordariomycetes	Microascales	Halosphaeriaceae			4e-22	SH211306.07FU_EU686965_reps
958	withinsampleotu_128__130531__A105__ITS1F	Fungi	Ascomycota							Fungi	Ascomycota	Dothideomycetes					5e-58	SH219835.07FU_AY843135_reps
959	withinsampleotu_130__130531__A042__ITS1F	Fungi	Ascomycota							Fungi	Ascomycota	Dothideomycetes	Incertae sedis	Incertae sedis	Minutisphaera		9e-26	SH015433.07FU_JX474875_reps_singleton
960	withinsampleotu_137__130531__A018__ITS1F	Fungi	Ascomycota							Fungi	Basidiomycota	Agaricomycetes	Hymenochaetales				3e-13	SH176998.07FU_UDB013799_reps
961	withinsampleotu_139__130531__A035__ITS1F	Fungi	Ascomycota							Fungi	Ascomycota	Dothideomycetes	Botryosphaeriales	Incertae sedis	Camarosporium		4e-80	SH186970.07FU_JQ388925_reps
962	withinsampleotu_143__130531__A039__ITS1F	Fungi	Ascomycota							Fungi	Ascomycota						2e-26	SH459737.07FU_AJ972834_reps_singleton
963	withinsampleotu_144__130531__A035__ITS1F	Fungi	Ascomycota							Fungi	Ascomycota	Lecanoromycetes	Teloschistales	Teloschistaceae	Cerothallia	Cerothallia yarraensis	5e-21	SH206544.07FU_KC179099_reps
964	withinsampleotu_15__130531__A037__ITS1F	Fungi	Ascomycota							Fungi	Ascomycota	Dothideomycetes	Capnodiales				3e-26	SH025448.07FU_KF436235_reps_singleton
965	withinsampleotu_15__130531__A066__ITS1F	Fungi	Ascomycota							Fungi	Ascomycota	Dothideomycetes	Pleosporales				3e-13	SH199058.07FU_JX981477_reps
966	withinsampleotu_156__130531__A064__ITS1F	Fungi	Ascomycota							Fungi	Ascomycota	Dothideomycetes	Botryosphaeriales	Botryosphaeriaceae	Neofusicoccum	Neofusicoccum pennatisporum	4e-22	SH014020.07FU_EF591925_refs_singleton
967	withinsampleotu_158__130531__A043__ITS1F	Fungi	Ascomycota							Fungi	Ascomycota	Dothideomycetes	Capnodiales	Mycosphaerellaceae	Ramichloridium	Ramichloridium strelitziae	4e-21	SH014243.07FU_AB488487_reps_singleton
968	withinsampleotu_16__130531__A062__ITS1F	Fungi	Ascomycota							Fungi	Ascomycota	Dothideomycetes	Botryosphaeriales				1e-18	SH023173.07FU_JF691011_reps_singleton
969	withinsampleotu_16__130531__A073__ITS1F	Fungi	Ascomycota							Fungi							8e-51	SH020177.07FU_AB615577_reps_singleton
970	withinsampleotu_161__130531__A035__ITS1F	Fungi	Ascomycota							Fungi							3e-62	SH013657.07FU_KF436302_reps_singleton
971	withinsampleotu_164__130531__A023__ITS1F	Fungi	Ascomycota							Fungi	Ascomycota	Eurotiomycetes	Chaetothyriales				5e-17	SH020543.07FU_KC176685_reps_singleton
972	withinsampleotu_166__130921__A122__ITS1F	Fungi	Ascomycota							Fungi	Ascomycota						6e-107	SH217942.07FU_JQ246357_reps
973	withinsampleotu_170__130531__A043__ITS1F	Fungi	Ascomycota							Fungi	Ascomycota	Sordariomycetes					1e-25	SH027165.07FU_UDB004377_reps_singleton
974	withinsampleotu_172__130531__A022__ITS1F	Fungi	Ascomycota							Fungi	Ascomycota	Pezizomycetes	Pezizales	Pezizaceae			2e-23	SH022029.07FU_AB571493_reps_singleton
975	withinsampleotu_179__130531__A064__ITS1F	Fungi	Ascomycota							Fungi	Ascomycota	Sordariomycetes					4e-55	SH194849.07FU_EU482264_reps
976	withinsampleotu_18__130531__A060__ITS1F	Fungi	Ascomycota							Fungi	Ascomycota	Dothideomycetes	Capnodiales	Teratosphaeriaceae	Teratosphaeria	Teratosphaeria toledana	2e-26	SH200523.07FU_AY725580_reps
977	withinsampleotu_184__130531__A088__ITS1F	Fungi	Ascomycota							Fungi	Ascomycota	Sordariomycetes	Hypocreales	Cordycipitaceae	Beauveria		7e-110	SH211187.07FU_KF435924_reps
978	withinsampleotu_19__130531__A065__ITS1F	Fungi	Ascomycota							Fungi	Ascomycota	Eurotiomycetes	Chaetothyriales				2e-79	SH022467.07FU_KF296787_reps_singleton
979	withinsampleotu_199__130531__A017__ITS1F	Fungi	Ascomycota							Fungi	Ascomycota	Dothideomycetes	Pleosporales				3e-46	SH204845.07FU_KC339248_reps
980	withinsampleotu_24__130531__A024__ITS1F	Fungi	Ascomycota							Fungi	Ascomycota						2e-75	SH026488.07FU_JX317215_reps_singleton
981	withinsampleotu_25__130531__A087__ITS1F	Fungi	Ascomycota							Fungi	Ascomycota	Eurotiomycetes	Chaetothyriales				1e-18	SH026668.07FU_HQ634621_reps_singleton
982	withinsampleotu_25__130921__A123__ITS1F	Fungi	Ascomycota							Fungi							1e-77	SH208597.07FU_KF675657_reps
983	withinsampleotu_26__130531__A046__ITS1F	Fungi	Ascomycota							Fungi	Ascomycota	Eurotiomycetes	Chaetothyriales	Herpotrichiellaceae	Rhinocladiella		7e-17	SH016641.07FU_FJ265763_reps_singleton
984	withinsampleotu_26__130921__A128__ITS1F	Fungi	Ascomycota							Fungi	Ascomycota	Dothideomycetes	Capnodiales	Teratosphaeriaceae			9e-66	SH008379.07FU_JQ905827_reps_singleton
985	withinsampleotu_30__130531__A025__ITS1F	Fungi	Ascomycota							Fungi	Ascomycota	Taphrinomycetes	Taphrinales	Taphrinaceae	Taphrina	Taphrina ulmi	3e-19	SH012832.07FU_AF492123_reps_singleton
986	withinsampleotu_30__130531__A124__ITS1F	Fungi	Ascomycota							Fungi	Ascomycota	Lecanoromycetes	Agyriales	Agyriaceae	Trapeliopsis	Trapeliopsis flexuosa	1e-22	SH114025.07FU_HQ650634_refs_singleton
987	withinsampleotu_30__130531__A131__ITS1F	Fungi	Ascomycota							Fungi	Ascomycota	Eurotiomycetes	Eurotiales	Trichocomaceae	Aspergillus	Aspergillus cibarius	8e-78	SH179237.07FU_JQ918177_refs
988	withinsampleotu_38__130531__A084__ITS1F	Fungi	Ascomycota							Fungi	Ascomycota	Sordariomycetes	Microascales	Halosphaeriaceae			8e-81	SH025299.07FU_FJ613099_reps_singleton
989	withinsampleotu_38__130921__A131__ITS1F	Fungi	Ascomycota							Fungi	Ascomycota	Leotiomycetes	Helotiales				1e-09	SH029885.07FU_AB598100_reps_singleton
990	withinsampleotu_4__130531__A027__ITS1F	Fungi	Ascomycota							Fungi							2e-32	SH017612.07FU_KF297164_reps_singleton
991	withinsampleotu_40__130531__A113__ITS1F	Fungi	Ascomycota							Fungi	Ascomycota	Sordariomycetes	Hypocreales	Nectriaceae	Cosmospora	Cosmospora cymosa	8e-26	SH077822.07FU_HQ897828_refs_singleton
992	withinsampleotu_41__130531__A126__ITS1F	Fungi	Ascomycota							Fungi	Ascomycota	Dothideomycetes	Pleosporales				2e-13	SH199058.07FU_JX981477_reps
993	withinsampleotu_44__130531__A123__ITS1F	Fungi	Ascomycota							Fungi	Ascomycota	Incertae sedis	Incertae sedis	Incertae sedis	Torula	Torula caligans	3e-37	SH212864.07FU_JX984722_reps
994	withinsampleotu_44__130921__A134__ITS1F	Fungi	Ascomycota							No blast hit							None	None
995	withinsampleotu_45__130531__A073__ITS1F	Fungi	Ascomycota							Fungi	Ascomycota	Sordariomycetes	Ophiostomatales	Ophiostomataceae	Sporothrix		6e-21	SH207752.07FU_DQ539556_reps
996	withinsampleotu_47__130531__A076__ITS1F	Fungi	Ascomycota							Fungi							2e-23	SH459100.07FU_KC965903_reps_singleton
997	withinsampleotu_48__130531__A043__ITS1F	Fungi	Ascomycota							Fungi							6e-18	SH019795.07FU_EU686863_reps_singleton
998	withinsampleotu_51__130531__A059__ITS1F	Fungi	Ascomycota							Fungi	Ascomycota	Incertae sedis	Incertae sedis	Incertae sedis	Chalara	Chalara vaccinii	2e-10	SH028044.07FU_KC881073_reps_singleton
999	withinsampleotu_52__130531__A025__ITS1F	Fungi	Ascomycota							Fungi	Ascomycota	Eurotiomycetes	Chaetothyriales	Herpotrichiellaceae	Rhinocladiella		2e-36	SH016641.07FU_FJ265763_reps_singleton
1000	withinsampleotu_56__130531__A001__ITS1F	Fungi	Ascomycota							Fungi	Ascomycota	Sordariomycetes	Xylariales				2e-79	SH210958.07FU_JX317350_reps
1001	withinsampleotu_60__130531__A046__ITS1F	Fungi	Ascomycota							Fungi	Ascomycota	Dothideomycetes	Capnodiales	Mycosphaerellaceae	Dissoconium		2e-23	SH190784.07FU_JX415826_reps
1002	withinsampleotu_60__130531__A068__ITS1F	Fungi	Ascomycota							Fungi	Ascomycota	Saccharomycetes	Saccharomycetales	Lipomycetaceae	Lipomyces	Lipomyces yarrowii	6e-24	SH222082.07FU_NR_103689_reps
1003	withinsampleotu_61__130531__A047__ITS1F	Fungi	Ascomycota							Fungi	Ascomycota	Leotiomycetes	Incertae sedis	Myxotrichaceae	Oidiodendron		1e-37	SH029386.07FU_HQ608061_reps_singleton
1004	withinsampleotu_62__130921__A122__ITS1F	Fungi	Ascomycota							Fungi	Ascomycota	Archaeorhizomycetes	Archaeorhizomycetales	Archaeorhizomycetaceae	Archaeorhizomyces		1e-58	SH222010.07FU_GU174298_reps
1005	withinsampleotu_64__130531__A025__ITS1F	Fungi	Ascomycota							Fungi							5e-21	SH008140.07FU_KF800556_reps_singleton
1006	withinsampleotu_65__130531__A025__ITS1F	Fungi	Ascomycota							Fungi	Ascomycota	Incertae sedis	Incertae sedis	Incertae sedis	Subulispora	Subulispora britannica	4e-71	SH006556.07FU_EF029198_reps_singleton
1007	withinsampleotu_65__130921__A131__ITS1F	Fungi	Ascomycota							Fungi	Ascomycota	Dothideomycetes	Capnodiales				3e-40	SH025628.07FU_HQ115719_reps_singleton
1008	withinsampleotu_67__130531__A115__ITS1F	Fungi	Ascomycota							No blast hit							None	None
1009	withinsampleotu_68__130531__A078__ITS1F	Fungi	Ascomycota							Fungi	Ascomycota						3e-22	SH017347.07FU_AY559328_reps_singleton
1010	withinsampleotu_70__130531__A002__ITS1F	Fungi	Ascomycota							Fungi	Ascomycota						6e-107	SH217942.07FU_JQ246357_reps
1011	withinsampleotu_73__130531__A043__ITS1F	Fungi	Ascomycota							Fungi	Ascomycota						3e-41	SH200156.07FU_KF435204_reps
1012	withinsampleotu_76__130531__A046__ITS1F	Fungi	Ascomycota							Fungi	Ascomycota	Dothideomycetes	Capnodiales	Mycosphaerellaceae	Ramichloridium		5e-61	SH014242.07FU_KF496193_reps_singleton
1013	withinsampleotu_76__130531__A072__ITS1F	Fungi	Ascomycota							Fungi	Ascomycota	Sordariomycetes	Hypocreales	Incertae sedis	Calcarisporium	Calcarisporium arbuscula	9e-60	SH205443.07FU_LK052835_reps
1014	withinsampleotu_76__130531__A113__ITS1F	Fungi	Ascomycota							Fungi							5e-21	SH477678.07FU_KF296868_reps_singleton
1015	withinsampleotu_80__130531__A025__ITS1F	Fungi	Ascomycota							Fungi	Ascomycota	Dothideomycetes	Pleosporales				2e-13	SH199058.07FU_JX981477_reps
1016	withinsampleotu_81__130921__A121__ITS1F	Fungi	Ascomycota							Fungi	Ascomycota	Lecanoromycetes	Lecanorales	Parmeliaceae	Anzia		8e-17	SH022634.07FU_KJ486583_reps_singleton
1017	withinsampleotu_84__130531__A084__ITS1F	Fungi	Ascomycota							Fungi	Ascomycota	Dothideomycetes	Pleosporales				2e-13	SH199058.07FU_JX981477_reps
1018	withinsampleotu_85__130531__A043__ITS1F	Fungi	Ascomycota							Fungi	Ascomycota	Sordariomycetes	Hypocreales	Incertae sedis	Stachybotrys	Stachybotrys parvispora	2e-29	SH209077.07FU_AB734785_reps
1019	withinsampleotu_87__130531__A017__ITS1F	Fungi	Ascomycota							Fungi	Ascomycota	Dothideomycetes	Pleosporales	Corynesporascaceae	Corynespora	Corynespora olivacea	4e-43	SH004387.07FU_JQ044429_reps_singleton
1020	withinsampleotu_89__130921__A122__ITS1F	Fungi	Ascomycota							Fungi	Ascomycota	Sordariomycetes	Xylariales	Xylariaceae	Xylaria		6e-79	SH203791.07FU_FN812857_reps
1021	withinsampleotu_90__130531__A022__ITS1F	Fungi	Ascomycota							Fungi	Ascomycota						5e-24	SH192589.07FU_EF495097_reps
1022	withinsampleotu_97__130531__A025__ITS1F	Fungi	Ascomycota							Fungi	Ascomycota	Sordariomycetes	Hypocreales				2e-20	SH184943.07FU_AB987765_reps
1023	withinsampleotu_97__130531__A032__ITS1F	Fungi	Ascomycota							Fungi	Ascomycota	Dothideomycetes	Pleosporales				1e-21	SH016308.07FU_DQ914714_reps_singleton
1024	dereplicated_2056__130531__A017__ITS1F	Fungi	Basidiomycota	Agaricomycetes	Agaricales	Omphalotaceae	Marasmiellus			Fungi	Basidiomycota	Agaricomycetes	Agaricales	Marasmiaceae	Marasmiellus	Marasmiellus tenerrimus	2e-78	SH177159.07FU_FJ596841_reps
1025	amongsampleotu_453__clustering_97	Fungi	Basidiomycota	Agaricomycetes	Agaricales	Schizophyllaceae	Schizophyllum	Schizophyllum commune		Fungi	Basidiomycota	Agaricomycetes	Agaricales	Schizophyllaceae	Schizophyllum	Schizophyllum commune	4e-105	SH010417.07FU_KC505368_reps_singleton
1026	withinsampleotu_130__130531__A046__ITS1F	Fungi	Basidiomycota	Agaricomycetes	Agaricales	Tricholomataceae	Mycena	Mycena chlorophos		Fungi	Basidiomycota	Agaricomycetes	Agaricales	Mycenaceae	Mycena	Mycena chlorophos	4e-114	SH202543.07FU_GU054133_reps
1027	amongsampleotu_75__clustering_97	Fungi	Basidiomycota	Agaricomycetes	Agaricales					Fungi	Basidiomycota	Agaricomycetes	Agaricales	Clavariaceae	Clavaria		2e-17	SH185115.07FU_HM240145_reps
1028	amongsampleotu_761__clustering_97	Fungi	Basidiomycota	Agaricomycetes	Agaricales					Fungi	Basidiomycota	Agaricomycetes	Agaricales	Marasmiaceae			2e-72	SH002033.07FU_KC771514_reps_singleton
1029	dereplicated_2349__130531__A017__ITS1F	Fungi	Basidiomycota	Agaricomycetes	Agaricales					Fungi	Basidiomycota	Agaricomycetes	Agaricales	Marasmiaceae	Marasmiellus		2e-92	SH002036.07FU_UDB013462_reps_singleton
1030	dereplicated_492__130531__A001__ITS1F	Fungi	Basidiomycota	Agaricomycetes	Agaricales					Fungi	Basidiomycota	Agaricomycetes	Agaricales	Marasmiaceae	Tetrapyrgos		7e-113	SH177152.07FU_EF175546_reps
1031	amongsampleotu_610__clustering_97	Fungi	Basidiomycota	Agaricomycetes	Atheliales	Atheliaceae	Athelia			Fungi	Basidiomycota	Agaricomycetes	Atheliales	Atheliaceae			3e-90	SH180226.07FU_DQ276867_reps
1032	dereplicated_737__130531__A025__ITS1F	Fungi	Basidiomycota	Agaricomycetes	Boletales	Boletaceae				Fungi	Basidiomycota	Agaricomycetes	Boletales	Boletaceae	Boletus	Boletus reticuloceps	3e-25	SH190425.07FU_EU231968_refs
1033	dereplicated_1__130921__A120__ITS1F	Fungi	Basidiomycota	Agaricomycetes	Boletales	Coniophoraceae	Coniophora			Fungi	Basidiomycota	Agaricomycetes	Boletales	Coniophoraceae	Coniophora	Coniophora marmorata	1e-61	SH186009.07FU_AJ518880_refs
1034	amongsampleotu_963__clustering_97	Fungi	Basidiomycota	Agaricomycetes	Boletales	Serpulaceae	Serpula	Serpula similis		Fungi	Ascomycota	Dothideomycetes	Pleosporales				2e-13	SH199058.07FU_JX981477_reps
1035	amongsampleotu_581__clustering_97	Fungi	Basidiomycota	Agaricomycetes						Fungi	Basidiomycota	Agaricomycetes	Cantharellales	Cantharellaceae	Craterellus	Craterellus atratus	1e-18	SH029517.07FU_AB445115_reps_singleton
1036	amongsampleotu_809__clustering_97	Fungi	Basidiomycota	Agaricomycetes	Geastrales	Geastraceae	Geastrum			Fungi	Basidiomycota	Agaricomycetes	Geastrales	Geastraceae	Geastrum		2e-63	SH031998.07FU_JN845174_reps_singleton
1037	dereplicated_1636__130531__A017__ITS1F	Fungi	Basidiomycota	Agaricomycetes	Geastrales	Geastraceae	Geastrum			Fungi	Basidiomycota	Agaricomycetes	Geastrales	Geastraceae	Geastrum		4e-40	SH462264.07FU_GQ268690_reps_singleton
1038	amongsampleotu_517__clustering_97	Fungi	Basidiomycota	Agaricomycetes	Geastrales	Geastraceae				Fungi	Basidiomycota	Agaricomycetes	Geastrales	Geastraceae	Geastrum	Geastrum schmidelii	1e-21	SH199933.07FU_UDB011852_refs
1039	amongsampleotu_933__clustering_97	Fungi	Basidiomycota	Agaricomycetes	Geastrales	Geastraceae				Fungi	Basidiomycota	Agaricomycetes	Geastrales	Geastraceae	Geastrum		6e-24	SH025439.07FU_JN845197_reps_singleton
1040	amongsampleotu_864__clustering_97	Fungi	Basidiomycota	Agaricomycetes	Auriculariales	Auriculariaceae	Auricularia			Fungi	Basidiomycota	Agaricomycetes	Auriculariales	Incertae sedis	Auricularia	Auricularia nigricans	7e-66	SH194572.07FU_KJ627785_reps
1041	amongsampleotu_309__clustering_97	Fungi	Basidiomycota	Agaricomycetes	Auriculariales	Exidiaceae				Fungi	Basidiomycota	Agaricomycetes	Auriculariales	Incertae sedis	Heterochaete		1e-86	SH019493.07FU_HM132000_reps_singleton
1042	amongsampleotu_534__clustering_97	Fungi	Basidiomycota	Agaricomycetes	Auriculariales	Exidiaceae				Fungi	Basidiomycota	Agaricomycetes	Auriculariales				9e-103	SH018991.07FU_AB931167_reps_singleton
1043	amongsampleotu_303__clustering_97	Fungi	Basidiomycota	Agaricomycetes	Auriculariales					Fungi	Basidiomycota	Agaricomycetes	Auriculariales				4e-99	SH202223.07FU_JX998755_reps
1044	dereplicated_151__130531__A025__ITS1F	Fungi	Basidiomycota	Agaricomycetes	Auriculariales					Fungi	Basidiomycota	Agaricomycetes	Auriculariales	Incertae sedis	Auricularia		1e-31	SH209796.07FU_FJ440891_reps
1045	withinsampleotu_140__130531__A105__ITS1F	Fungi	Basidiomycota	Agaricomycetes	Auriculariales					Fungi							2e-26	SH024168.07FU_AB432944_reps_singleton
1046	withinsampleotu_82__130531__A047__ITS1F	Fungi	Basidiomycota	Agaricomycetes	Cantharellales	Clavulinaceae	Clavulina			Fungi	Basidiomycota	Agaricomycetes	Cantharellales	Clavulinaceae	Clavulina		9e-119	SH481122.07FU_GQ268602_reps_singleton
1047	dereplicated_737__130531__A005__ITS1F	Fungi	Basidiomycota	Agaricomycetes	Corticiales	Corticiaceae	Hyphoderma	Hyphoderma subsetigerum		Fungi	Basidiomycota	Agaricomycetes	Polyporales	Meruliaceae	Hyphoderma	Hyphoderma setigerum	8e-69	SH196740.07FU_AJ534272_refs
1048	amongsampleotu_861__clustering_97	Fungi	Basidiomycota	Agaricomycetes	Corticiales	Corticiaceae	Hyphoderma			Fungi	Basidiomycota	Agaricomycetes	Polyporales	Meruliaceae	Hyphoderma	Hyphoderma nudicephalum	1e-108	SH191351.07FU_AJ534267_reps
1049	amongsampleotu_823__clustering_97	Fungi	Basidiomycota	Agaricomycetes	Corticiales	Corticiaceae	Limonomyces	Limonomyces roseipellis		Fungi	Basidiomycota	Agaricomycetes	Corticiales				4e-61	SH191911.07FU_GU053827_reps
1050	dereplicated_526__130531__A122__ITS1F	Fungi	Basidiomycota	Agaricomycetes	Corticiales	Corticiaceae	Sistotrema	Sistotrema brinkmannii		Fungi	Basidiomycota	Agaricomycetes	Cantharellales	Hydnaceae	Sistotrema	Sistotrema brinkmannii	1e-123	SH220909.07FU_HM535377_reps
1051	dereplicated_1__130531__A066__ITS1F	Fungi	Basidiomycota	Agaricomycetes	Corticiales	Corticiaceae				Fungi	Basidiomycota	Agaricomycetes	Corticiales	Corticiaceae	Corticium		8e-72	SH185880.07FU_JX857790_reps
1052	dereplicated_175__130531__A113__ITS1F	Fungi	Basidiomycota	Agaricomycetes	Corticiales	Vuilleminiaceae	Vuilleminia			Fungi	Basidiomycota	Agaricomycetes	Corticiales	Corticiaceae	Vuilleminia	Vuilleminia pseudocystidiata	1e-77	SH193220.07FU_HM046888_refs
1053	dereplicated_2182__130531__A017__ITS1F	Fungi	Basidiomycota	Agaricomycetes	Hymenochaetales	Hymenochaetaceae	Fuscoporia			Fungi	Basidiomycota	Agaricomycetes	Hymenochaetales	Hymenochaetaceae	Fulvifomes	Fulvifomes melleoporus	3e-29	SH007804.07FU_JX484014_reps_singleton
1054	withinsampleotu_105__130531__A023__ITS1F	Fungi	Basidiomycota	Agaricomycetes	Hymenochaetales		Resinicium			Fungi	Basidiomycota	Agaricomycetes	Incertae sedis	Incertae sedis	Resinicium	Resinicium friabile	5e-98	SH204932.07FU_DQ826544_refs
1055	withinsampleotu_64__130531__A068__ITS1F	Fungi	Basidiomycota	Agaricomycetes	Polyporales	Coriolaceae	Coriolopsis	Coriolopsis caperata		Fungi	Basidiomycota	Agaricomycetes	Polyporales	Polyporaceae			7e-69	SH188269.07FU_AB158316_reps
1056	withinsampleotu_117__130531__A043__ITS1F	Fungi	Basidiomycota	Agaricomycetes	Polyporales	Coriolaceae	Nigroporus	Nigroporus vinosus		Fungi	Basidiomycota	Agaricomycetes					2e-75	SH190477.07FU_AB811861_reps
1057	withinsampleotu_100__130531__A042__ITS1F	Fungi	Basidiomycota	Agaricomycetes	Polyporales	Coriolaceae	Tinctoporellus	Tinctoporellus epimiltinus		Fungi	Basidiomycota	Agaricomycetes					8e-122	SH188258.07FU_GU053966_reps
1058	withinsampleotu_33__130531__A053__ITS1F	Fungi	Basidiomycota	Agaricomycetes	Polyporales	Ganodermataceae	Ganoderma			Fungi	Basidiomycota	Agaricomycetes	Polyporales	Ganodermataceae	Ganoderma		7e-138	SH185968.07FU_KF998096_reps
1059	withinsampleotu_109__130531__A111__ITS1F	Fungi	Basidiomycota	Agaricomycetes	Polyporales	Phanerochaetaceae	Phanerochaete	Phanerochaete chrysosporium		Fungi	Basidiomycota	Agaricomycetes	Polyporales	Phanerochaetaceae	Phanerochaete		6e-88	SH191853.07FU_UDB014259_refs
1060	amongsampleotu_627__clustering_97	Fungi	Basidiomycota	Agaricomycetes	Polyporales	Phanerochaetaceae	Phanerochaete			Fungi	Basidiomycota	Agaricomycetes	Polyporales	Phanerochaetaceae	Phanerochaete	Phanerochaete laevis	7e-104	SH011598.07FU_AY219348_reps_singleton
1061	dereplicated_2627__130531__A039__ITS1F	Fungi	Basidiomycota	Agaricomycetes	Polyporales	Phanerochaetaceae	Phanerochaete			Fungi	Basidiomycota	Agaricomycetes					9e-128	SH191851.07FU_KJ831897_reps
1062	dereplicated_568__130531__A001__ITS1F	Fungi	Basidiomycota	Agaricomycetes	Polyporales	Phanerochaetaceae	Phanerochaete			Fungi	Basidiomycota	Agaricomycetes	Polyporales	Phanerochaetaceae	Phanerochaete	Phanerochaete sordida	4e-130	SH017997.07FU_AY219383_reps_singleton
1063	dereplicated_796__130531__A036__ITS1F	Fungi	Basidiomycota	Agaricomycetes	Polyporales	Phanerochaetaceae	Phanerochaete			Fungi	Basidiomycota	Agaricomycetes	Russulales	Peniophoraceae	Peniophora	Peniophora ericina	4e-99	SH011599.07FU_AY219345_reps_singleton
1064	withinsampleotu_63__130531__A073__ITS1F	Fungi	Basidiomycota	Agaricomycetes	Polyporales	Phanerochaetaceae	Phanerochaete			Fungi	Basidiomycota	Agaricomycetes	Russulales	Peniophoraceae	Peniophora	Peniophora ericina	4e-99	SH011599.07FU_AY219345_reps_singleton
1065	amongsampleotu_872__clustering_97	Fungi	Basidiomycota	Agaricomycetes	Polyporales	Polyporaceae	Cerrena	Cerrena unicolor		Fungi	Basidiomycota	Agaricomycetes	Polyporales				3e-93	SH198542.07FU_EU661887_reps
1066	withinsampleotu_90__130531__A069__ITS1F	Fungi	Basidiomycota	Agaricomycetes	Polyporales	Polyporaceae	Earliella	Earliella scabrosa		Fungi	Basidiomycota	Agaricomycetes	Polyporales	Polyporaceae	Earliella	Earliella scabrosa	4e-102	SH199845.07FU_JN164992_refs
1067	withinsampleotu_24__130531__A004__ITS1F	Fungi	Basidiomycota	Agaricomycetes	Polyporales	Polyporaceae				Fungi	Basidiomycota	Agaricomycetes	Polyporales				4e-64	SH175167.07FU_JX941579_reps
1068	withinsampleotu_121__130531__A072__ITS1F	Fungi	Basidiomycota	Agaricomycetes	Polyporales		Flavodon	Flavodon flavus		Fungi	Basidiomycota	Agaricomycetes	Polyporales				5e-123	SH187527.07FU_KF985184_reps
1069	withinsampleotu_21__130531__A116__ITS1F	Fungi	Basidiomycota	Agaricomycetes	Polyporales		Junghuhnia	Junghuhnia nitida		Fungi	Basidiomycota	Agaricomycetes	Polyporales	Meruliaceae	Junghuhnia	Junghuhnia nitida	1e-114	SH187978.07FU_JN710560_refs
1070	withinsampleotu_31__130531__A078__ITS1F	Fungi	Basidiomycota	Agaricomycetes	Polyporales		Junghuhnia			Fungi	Basidiomycota	Agaricomycetes	Polyporales	Meruliaceae	Junghuhnia	Junghuhnia crustacea	2e-131	SH485952.07FU_JN710554_reps_singleton
1071	dereplicated_769__130531__A124__ITS1F	Fungi	Basidiomycota	Agaricomycetes	Polyporales		Steccherinum	Steccherinum fimbriatum		Fungi	Basidiomycota	Agaricomycetes	Polyporales	Meruliaceae	Steccherinum	Steccherinum fimbriatum	2e-41	SH196317.07FU_EU118668_reps
1072	amongsampleotu_533__clustering_97	Fungi	Basidiomycota	Agaricomycetes	Polyporales					Fungi	Basidiomycota	Agaricomycetes	Polyporales	Meruliaceae	Steccherinum	Steccherinum robustius	9e-94	SH014751.07FU_JN710591_reps_singleton
1073	amongsampleotu_661__clustering_97	Fungi	Basidiomycota	Agaricomycetes	Polyporales					Fungi	Basidiomycota	Agaricomycetes	Polyporales	Phanerochaetaceae	Hyphodermella	Hyphodermella corrugata	1e-92	SH187528.07FU_FN600376_refs
1074	amongsampleotu_797__clustering_97	Fungi	Basidiomycota	Agaricomycetes	Polyporales					Fungi	Basidiomycota	Agaricomycetes	Polyporales				7e-107	SH187529.07FU_KJ831875_reps
1075	dereplicated_1114__130531__A046__ITS1F	Fungi	Basidiomycota	Agaricomycetes	Polyporales					Fungi							1e-65	SH007247.07FU_JF289154_reps_singleton
1076	dereplicated_581__130531__A074__ITS1F	Fungi	Basidiomycota	Agaricomycetes	Polyporales					Fungi	Basidiomycota	Agaricomycetes	Polyporales				2e-129	SH007248.07FU_KJ174434_reps_singleton
1077	withinsampleotu_14__130531__A004__ITS1F	Fungi	Basidiomycota	Agaricomycetes	Russulales	Peniophoraceae	Peniophora	Peniophora incarnata		Fungi	Basidiomycota	Agaricomycetes	Russulales	Peniophoraceae	Peniophora	Peniophora incarnata	2e-97	SH188973.07FU_EU918698_reps
1078	amongsampleotu_60__clustering_97	Fungi	Basidiomycota	Agaricomycetes	Russulales	Russulaceae	Russula			Fungi	Basidiomycota	Agaricomycetes	Russulales	Russulaceae	Russula	Russula rosea	3e-115	SH178880.07FU_UDB000307_reps
1079	withinsampleotu_109__130531__A047__ITS1F	Fungi	Basidiomycota	Agaricomycetes	Russulales	Russulaceae	Russula			Fungi	Basidiomycota	Agaricomycetes	Russulales	Russulaceae	Russula	Russula rosea	1e-64	SH178880.07FU_UDB000307_reps
1080	amongsampleotu_173__clustering_97	Fungi	Basidiomycota	Agaricomycetes	Russulales	Stereaceae	Stereum	Stereum hirsutum		Fungi	Basidiomycota	Agaricomycetes	Russulales	Stereaceae	Stereum	Stereum hirsutum	6e-129	SH196433.07FU_FJ810144_reps
1081	amongsampleotu_256__clustering_97	Fungi	Basidiomycota	Agaricomycetes	Russulales					Fungi	Basidiomycota	Agaricomycetes	Russulales	Lachnocladiaceae			2e-20	SH014787.07FU_AB512323_reps_singleton
1082	withinsampleotu_67__130531__A024__ITS1F	Fungi	Basidiomycota	Agaricomycetes	Russulales					Fungi	Basidiomycota	Agaricomycetes	Russulales	Peniophoraceae	Entomocorticium		9e-69	SH014788.07FU_JN225960_reps_singleton
1083	dereplicated_43__130531__A025__ITS1F	Fungi	Basidiomycota	Agaricomycetes	Thelephorales	Thelephoraceae				Fungi	Basidiomycota	Agaricomycetes	Thelephorales	Thelephoraceae	Tomentella		1e-111	SH006913.07FU_UDB016302_reps_singleton
1084	withinsampleotu_157__130531__A017__ITS1F	Fungi	Basidiomycota	Agaricomycetes	Thelephorales	Thelephoraceae				Fungi	Basidiomycota	Agaricomycetes	Thelephorales	Thelephoraceae			1e-111	SH010086.07FU_DQ146390_reps_singleton
1085	dereplicated_1205__130531__A036__ITS1F	Fungi	Basidiomycota	Agaricomycetes	Trechisporales	Hydnodontaceae	Trechispora			Fungi	Basidiomycota	Agaricomycetes	Trechisporales	Hydnodontaceae	Trechispora		9e-125	SH030278.07FU_GQ999446_reps_singleton
1086	dereplicated_704__130531__A018__ITS1F	Fungi	Basidiomycota	Agaricomycetes	Trechisporales	Hydnodontaceae	Trechispora			Fungi	Basidiomycota	Agaricomycetes	Trechisporales	Hydnodontaceae	Trechispora		7e-38	SH009025.07FU_GU328562_reps_singleton
1087	withinsampleotu_150__130531__A055__ITS1F	Fungi	Basidiomycota	Agaricomycetes	Trechisporales	Hydnodontaceae	Trechispora			Fungi	Ascomycota	Dothideomycetes	Pleosporales				7e-14	SH199058.07FU_JX981477_reps
1088	amongsampleotu_1005__clustering_97	Fungi	Basidiomycota	Agaricomycetes						Fungi	Basidiomycota	Agaricomycetes	Auriculariales	Incertae sedis	Exidiopsis	Exidiopsis plumbescens	4e-27	SH013498.07FU_AF395309_reps_singleton
1089	amongsampleotu_213__clustering_97	Fungi	Basidiomycota	Agaricomycetes						Fungi	Basidiomycota	Agaricomycetes	Russulales				1e-117	SH197961.07FU_GQ999325_reps
1090	amongsampleotu_276__clustering_97	Fungi	Basidiomycota	Agaricomycetes						Fungi	Basidiomycota	Agaricomycetes	Auriculariales	Incertae sedis	Exidia	Exidia uvapassa	1e-46	SH019496.07FU_DQ241776_reps_singleton
1091	amongsampleotu_356__clustering_97	Fungi	Basidiomycota	Agaricomycetes						Fungi	Ascomycota	Dothideomycetes	Pleosporales				3e-13	SH199058.07FU_JX981477_reps
1092	amongsampleotu_430__clustering_97	Fungi	Basidiomycota	Agaricomycetes						Fungi	Basidiomycota	Agaricomycetes	Auriculariales	Incertae sedis	Exidia	Exidia uvapassa	1e-55	SH019496.07FU_DQ241776_reps_singleton
1093	amongsampleotu_506__clustering_97	Fungi	Basidiomycota	Agaricomycetes						Fungi	Basidiomycota	Agaricomycetes					6e-126	SH188979.07FU_JF925333_reps
1094	amongsampleotu_585__clustering_97	Fungi	Basidiomycota	Agaricomycetes						Fungi	Basidiomycota	Agaricomycetes	Polyporales	Phanerochaetaceae	Phanerochaete		5e-95	SH015780.07FU_KC507227_reps_singleton
1095	amongsampleotu_608__clustering_97	Fungi	Basidiomycota	Agaricomycetes						Fungi	Basidiomycota	Agaricomycetes	Polyporales				4e-87	SH024436.07FU_KF019228_reps_singleton
1096	amongsampleotu_735__clustering_97	Fungi	Basidiomycota	Agaricomycetes						Fungi	Basidiomycota	Agaricomycetes	Auriculariales	Incertae sedis	Heterochaete		4e-22	SH019493.07FU_HM132000_reps_singleton
1097	amongsampleotu_753__clustering_97	Fungi	Basidiomycota	Agaricomycetes						Fungi	Basidiomycota	Agaricomycetes	Auriculariales				4e-62	SH019488.07FU_AM901864_reps_singleton
1098	amongsampleotu_755__clustering_97	Fungi	Basidiomycota	Agaricomycetes						Fungi	Basidiomycota	Agaricomycetes	Agaricales	Pleurotaceae	Pleurotus	Pleurotus ferulaginis	6e-24	SH177077.07FU_KF743829_reps
1099	amongsampleotu_769__clustering_97	Fungi	Basidiomycota	Agaricomycetes						Fungi	Basidiomycota	Agaricomycetes	Auriculariales				2e-32	SH019488.07FU_AM901864_reps_singleton
1100	amongsampleotu_770__clustering_97	Fungi	Basidiomycota	Agaricomycetes						Fungi	Basidiomycota						6e-66	SH009625.07FU_HQ377273_reps_singleton
1101	amongsampleotu_780__clustering_97	Fungi	Basidiomycota	Agaricomycetes						Fungi	Basidiomycota	Agaricomycetes					7e-116	SH175168.07FU_JQ312162_reps
1102	amongsampleotu_822__clustering_97	Fungi	Basidiomycota	Agaricomycetes						Fungi	Basidiomycota	Agaricomycetes	Agaricales	Hygrophoraceae	Hygrophorus	Hygrophorus chrysodon	1e-21	SH023386.07FU_DQ974809_reps_singleton
1103	amongsampleotu_836__clustering_97	Fungi	Basidiomycota	Agaricomycetes						Fungi	Basidiomycota	Agaricomycetes	Auriculariales	Incertae sedis	Exidia	Exidia uvapassa	2e-63	SH019496.07FU_DQ241776_reps_singleton
1104	amongsampleotu_871__clustering_97	Fungi	Basidiomycota	Agaricomycetes						Fungi	Basidiomycota	Agaricomycetes	Polyporales	Meruliaceae	Hyphoderma	Hyphoderma mutatum	5e-114	SH208895.07FU_UDB016349_refs
1105	amongsampleotu_959__clustering_97	Fungi	Basidiomycota	Agaricomycetes						Fungi	Basidiomycota	Agaricomycetes	Polyporales	Meruliaceae	Bjerkandera	Bjerkandera adusta	5e-98	SH197894.07FU_EU918694_refs
1106	amongsampleotu_984__clustering_97	Fungi	Basidiomycota	Agaricomycetes						Fungi	Basidiomycota	Agaricomycetes	Polyporales	Meruliaceae	Phlebia	Phlebia subserialis	5e-54	SH212870.07FU_HQ248219_reps
1107	dereplicated_1__130531__A087__ITS1F	Fungi	Basidiomycota	Agaricomycetes						Fungi	Basidiomycota	Agaricomycetes	Polyporales	Meripilaceae	Rigidoporus	Rigidoporus pouzarii	3e-90	SH189953.07FU_JQ409462_refs
1108	dereplicated_2008__130531__A114__ITS1F	Fungi	Basidiomycota	Agaricomycetes						Fungi	Basidiomycota	Agaricomycetes	Russulales	Peniophoraceae	Peniophora		1e-95	SH188984.07FU_KF541333_reps
1109	dereplicated_2369__130531__A017__ITS1F	Fungi	Basidiomycota	Agaricomycetes						Fungi	Basidiomycota	Agaricomycetes	Auriculariales	Incertae sedis	Oliveonia	Oliveonia pauxilla	2e-26	SH024170.07FU_HQ441576_reps_singleton
1110	dereplicated_455__130531__A005__ITS1F	Fungi	Basidiomycota	Agaricomycetes						Fungi	Basidiomycota	Agaricomycetes	Russulales	Lachnocladiaceae			5e-34	SH023566.07FU_AB365531_reps_singleton
1111	dereplicated_703__130531__A017__ITS1F	Fungi	Basidiomycota	Agaricomycetes						Fungi	Basidiomycota	Agaricomycetes	Thelephorales	Thelephoraceae	Tomentella		5e-21	SH018151.07FU_JN168763_reps_singleton
1112	dereplicated_715__130531__A033__ITS1F	Fungi	Basidiomycota	Agaricomycetes						Fungi	Basidiomycota	Agaricomycetes	Russulales	Stereaceae	Gloeocystidiellum		5e-67	SH187819.07FU_KC514809_reps
1113	dereplicated_761__130531__A082__ITS1F	Fungi	Basidiomycota	Agaricomycetes						Fungi	Ascomycota						6e-14	SH477426.07FU_FN562038_reps_singleton
1114	dereplicated_99__130921__A132__ITS1F	Fungi	Basidiomycota	Agaricomycetes						Fungi	Basidiomycota	Agaricomycetes	Auriculariales				5e-95	SH019491.07FU_GU054135_reps_singleton
1115	withinsampleotu_102__130921__A127__ITS1F	Fungi	Basidiomycota	Agaricomycetes						Fungi	Basidiomycota	Agaricomycetes	Agaricales	Clavariaceae	Ramariopsis		2e-20	SH022607.07FU_GU222282_reps_singleton
1116	withinsampleotu_27__130531__A018__ITS1F	Fungi	Basidiomycota	Agaricomycetes						Fungi	Basidiomycota	Agaricomycetes	Polyporales	Meruliaceae	Hyphoderma	Hyphoderma mutatum	5e-83	SH208895.07FU_UDB016349_refs
1117	withinsampleotu_36__130531__A073__ITS1F	Fungi	Basidiomycota	Agaricomycetes						Fungi	Basidiomycota	Agaricomycetes	Corticiales	Corticiaceae			6e-73	SH198807.07FU_GQ999549_reps
1118	withinsampleotu_5__130531__A030__ITS1F	Fungi	Basidiomycota	Agaricomycetes						Fungi							2e-17	SH484342.07FU_KF359676_reps_singleton
1119	withinsampleotu_53__130531__A035__ITS1F	Fungi	Basidiomycota	Agaricomycetes						Fungi	Basidiomycota	Agaricomycetes	Polyporales				3e-103	SH008730.07FU_KJ832018_reps_singleton
1120	withinsampleotu_72__130531__A079__ITS1F	Fungi	Basidiomycota	Agaricomycetes						Fungi	Basidiomycota	Agaricomycetes	Polyporales	Phanerochaetaceae	Phanerochaete	Phanerochaete sordida	5e-39	SH017997.07FU_AY219383_reps_singleton
1121	withinsampleotu_78__130531__A047__ITS1F	Fungi	Basidiomycota	Agaricomycetes						Fungi	Basidiomycota	Agaricomycetes	Cantharellales	Clavulinaceae	Clavulina		6e-92	SH481122.07FU_GQ268602_reps_singleton
1122	withinsampleotu_85__130921__A116__ITS1F	Fungi	Basidiomycota	Agaricomycetes						Fungi	Basidiomycota	Agaricomycetes	Cantharellales	Clavulinaceae	Clavulina		5e-42	SH010916.07FU_GQ268597_reps_singleton
1123	amongsampleotu_174__clustering_97	Fungi	Basidiomycota	Agaricostilbomycetes			Sporobolomyces			Fungi	Basidiomycota	Microbotryomycetes	Sporidiobolales	Incertae sedis	Sporobolomyces	Sporobolomyces lactophilus	5e-21	SH208921.07FU_AF444545_refs
1124	amongsampleotu_250__clustering_97	Fungi	Basidiomycota	Agaricostilbomycetes			Sporobolomyces			Fungi	Basidiomycota	Microbotryomycetes	Sporidiobolales	Incertae sedis	Rhodotorula	Rhodotorula oryzae	2e-29	SH015907.07FU_AB126047_reps_singleton
1125	amongsampleotu_862__clustering_97	Fungi	Basidiomycota	Agaricostilbomycetes			Sporobolomyces			Fungi	Basidiomycota	Agaricostilbomycetes	Agaricostilbales				2e-20	SH465358.07FU_FR682312_reps_singleton
1126	amongsampleotu_928__clustering_97	Fungi	Basidiomycota	Agaricostilbomycetes			Sporobolomyces			Fungi	Basidiomycota	Microbotryomycetes	Sporidiobolales	Incertae sedis	Sporobolomyces		1e-70	SH017257.07FU_AY313063_reps_singleton
1127	amongsampleotu_990__clustering_97	Fungi	Basidiomycota	Agaricostilbomycetes			Sporobolomyces			Fungi	Ascomycota	Dothideomycetes	Pleosporales				1e-11	SH199058.07FU_JX981477_reps
1128	dereplicated_765__130531__A018__ITS1F	Fungi	Basidiomycota	Agaricostilbomycetes			Sporobolomyces			Fungi	Basidiomycota	Microbotryomycetes	Sporidiobolales	Incertae sedis	Rhodotorula	Rhodotorula oryzae	1e-33	SH015907.07FU_AB126047_reps_singleton
1129	withinsampleotu_61__130921__A143__ITS1F	Fungi	Basidiomycota	Agaricostilbomycetes			Sporobolomyces			Fungi	Basidiomycota	Microbotryomycetes	Sporidiobolales	Incertae sedis	Sporobolomyces	Sporobolomyces linderae	8e-75	SH181611.07FU_AF444582_refs
1130	withinsampleotu_83__130531__A055__ITS1F	Fungi	Basidiomycota	Agaricostilbomycetes			Sporobolomyces			Fungi	Basidiomycota	Microbotryomycetes	Sporidiobolales				1e-76	SH031034.07FU_AJ582959_reps_singleton
1131	dereplicated_1573__130531__A107__ITS1F	Fungi	Basidiomycota	Agaricostilbomycetes			Sterigmatomyces	Sterigmatomyces halophilus		Fungi	Basidiomycota	Agaricostilbomycetes	Agaricostilbales	Agaricostilbaceae	Sterigmatomyces	Sterigmatomyces halophilus	7e-110	SH216152.07FU_AF444556_refs
1132	dereplicated_1352__130531__A042__ITS1F	Fungi	Basidiomycota	Agaricostilbomycetes						Fungi	Basidiomycota	Agaricostilbomycetes	Agaricostilbales	Chionosphaeraceae	Kurtzmanomyces	Kurtzmanomyces insolitus	5e-27	SH202607.07FU_AF444594_refs
1133	withinsampleotu_50__130531__A079__ITS1F	Fungi	Basidiomycota	Agaricostilbomycetes						Fungi	Basidiomycota	Agaricostilbomycetes	Agaricostilbales	Agaricostilbaceae	Bensingtonia		4e-25	SH197234.07FU_JN620351_reps
1134	dereplicated_210__130531__A139__ITS1F	Fungi	Basidiomycota	Cystobasidiomycetes	Erythrobasidiales	Erythrobasidiaceae	Rhodotorula	Rhodotorula aurantiaca		Fungi	Basidiomycota	Microbotryomycetes	Sporidiobolales	Incertae sedis	Rhodotorula	Rhodotorula aurantiaca	3e-90	SH207116.07FU_AF444538_refs
1135	amongsampleotu_157__clustering_97	Fungi	Basidiomycota	Cystobasidiomycetes	Erythrobasidiales	Erythrobasidiaceae	Sporobolomyces	Sporobolomyces gracilis		Fungi	Basidiomycota	Microbotryomycetes	Sporidiobolales	Incertae sedis	Sporobolomyces		8e-94	SH205946.07FU_EU002879_reps
1136	amongsampleotu_341__clustering_97	Fungi	Basidiomycota	Cystobasidiomycetes	Erythrobasidiales	Erythrobasidiaceae				Fungi	Basidiomycota	Microbotryomycetes	Sporidiobolales	Incertae sedis	Sporobolomyces	Sporobolomyces elongatus	4e-40	SH013566.07FU_KJ706839_reps_singleton
1137	amongsampleotu_462__clustering_97	Fungi	Basidiomycota	Cystobasidiomycetes	Erythrobasidiales	Erythrobasidiaceae				Fungi	Basidiomycota	Microbotryomycetes	Sporidiobolales	Incertae sedis	Sporobolomyces	Sporobolomyces vermiculatus	7e-88	SH115469.07FU_AB030335_refs
1138	dereplicated_176__130531__A086__ITS1F	Fungi	Basidiomycota	Cystobasidiomycetes	Erythrobasidiales	Erythrobasidiaceae				Fungi	Basidiomycota	Cystobasidiomycetes	Erythrobasidiales	Incertae sedis	Erythrobasidium		3e-81	SH206021.07FU_JX998770_reps
1139	dereplicated_203__130531__A139__ITS1F	Fungi	Basidiomycota	Cystobasidiomycetes	Erythrobasidiales	Erythrobasidiaceae				Fungi	Basidiomycota	Cystobasidiomycetes	Erythrobasidiales	Incertae sedis	Erythrobasidium	Erythrobasidium hasegawianum	1e-64	SH194739.07FU_AB030352_refs
1140	amongsampleotu_131__clustering_97	Fungi	Basidiomycota	Cystobasidiomycetes						Fungi	Basidiomycota	Microbotryomycetes	Sporidiobolales	Incertae sedis	Sporobolomyces	Sporobolomyces elongatus	1e-21	SH194740.07FU_AF444561_refs
1141	amongsampleotu_136__clustering_97	Fungi	Basidiomycota	Cystobasidiomycetes						Fungi							5e-21	SH466772.07FU_KC966308_reps_singleton
1142	amongsampleotu_236__clustering_97	Fungi	Basidiomycota	Cystobasidiomycetes						Fungi	Basidiomycota	Microbotryomycetes					1e-89	SH466170.07FU_AJ877107_reps_singleton
1143	amongsampleotu_390__clustering_97	Fungi	Basidiomycota	Cystobasidiomycetes						Fungi	Basidiomycota	Cystobasidiomycetes	Erythrobasidiales	Incertae sedis	Erythrobasidium		2e-23	SH206021.07FU_JX998770_reps
1144	amongsampleotu_49__clustering_97	Fungi	Basidiomycota	Cystobasidiomycetes						Fungi	Basidiomycota	Cystobasidiomycetes	Erythrobasidiales	Incertae sedis	Erythrobasidium		8e-23	SH206021.07FU_JX998770_reps
1145	amongsampleotu_535__clustering_97	Fungi	Basidiomycota	Cystobasidiomycetes						Fungi	Basidiomycota	Microbotryomycetes	Sporidiobolales	Incertae sedis	Sporobolomyces	Sporobolomyces phyllomatis	5e-30	SH207119.07FU_AF444515_refs
1146	amongsampleotu_541__clustering_97	Fungi	Basidiomycota	Cystobasidiomycetes						Fungi	Ascomycota						3e-16	SH477426.07FU_FN562038_reps_singleton
1147	amongsampleotu_667__clustering_97	Fungi	Basidiomycota	Cystobasidiomycetes						Fungi	Basidiomycota	Cystobasidiomycetes	Erythrobasidiales				1e-55	SH462579.07FU_JF495257_reps_singleton
1148	amongsampleotu_684__clustering_97	Fungi	Basidiomycota	Cystobasidiomycetes						Fungi	Basidiomycota	Microbotryomycetes	Sporidiobolales	Incertae sedis	Rhodotorula		8e-26	SH462880.07FU_HM559719_reps_singleton
1149	amongsampleotu_71__clustering_97	Fungi	Basidiomycota	Cystobasidiomycetes						Fungi	Glomeromycota	Glomeromycetes	Glomerales				7e-51	SH022249.07FU_KF296803_reps_singleton
1150	amongsampleotu_906__clustering_97	Fungi	Basidiomycota	Cystobasidiomycetes						Fungi	Basidiomycota	Cystobasidiomycetes	Erythrobasidiales				8e-60	SH462579.07FU_JF495257_reps_singleton
1151	amongsampleotu_919__clustering_97	Fungi	Basidiomycota	Cystobasidiomycetes						Fungi	Ascomycota						3e-16	SH477426.07FU_FN562038_reps_singleton
1152	amongsampleotu_934__clustering_97	Fungi	Basidiomycota	Cystobasidiomycetes						Fungi	Ascomycota						2e-17	SH477426.07FU_FN562038_reps_singleton
1153	amongsampleotu_941__clustering_97	Fungi	Basidiomycota	Cystobasidiomycetes						Fungi	Basidiomycota	Microbotryomycetes	Sporidiobolales	Incertae sedis	Rhodotorula		2e-32	SH462880.07FU_HM559719_reps_singleton
1154	dereplicated_207__130531__A026__ITS1F	Fungi	Basidiomycota	Cystobasidiomycetes						Fungi							8e-29	SH020335.07FU_KF274414_reps_singleton
1155	dereplicated_392__130531__A068__ITS1F	Fungi	Basidiomycota	Cystobasidiomycetes						Fungi							1e-17	SH484342.07FU_KF359676_reps_singleton
1156	dereplicated_447__130531__A109__ITS1F	Fungi	Basidiomycota	Cystobasidiomycetes						Fungi	Basidiomycota	Cystobasidiomycetes	Naohideales	Incertae sedis	Naohidea	Naohidea sebacea	3e-56	SH473058.07FU_DQ911616_reps_singleton
1157	withinsampleotu_90__130531__A072__ITS1F	Fungi	Basidiomycota	Cystobasidiomycetes						Fungi							1e-18	SH466772.07FU_KC966308_reps_singleton
1158	withinsampleotu_135__130531__A105__ITS1F	Fungi	Basidiomycota	Dacrymycetes	Dacrymycetales	Dacrymycetaceae	Dacrymyces			Fungi	Basidiomycota	Dacrymycetes	Dacrymycetales	Dacrymycetaceae	Dacrymyces	Dacrymyces minor	7e-32	SH024099.07FU_AB712458_reps_singleton
1159	dereplicated_141__130531__A133__ITS1F	Fungi	Basidiomycota	Dacrymycetes	Dacrymycetales					Fungi	Basidiomycota	Dacrymycetes	Dacrymycetales	Dacrymycetaceae	Cerinomyces	Cerinomyces canadensis	5e-54	SH457021.07FU_AB712441_reps_singleton
1160	dereplicated_2127__130531__A022__ITS1F	Fungi	Basidiomycota	Dacrymycetes	Dacrymycetales					Fungi	Basidiomycota	Tremellomycetes	Tremellales	Incertae sedis	Cryptococcus	Cryptococcus curvatus	8e-16	SH086040.07FU_AF410467_refs
1161	withinsampleotu_64__130921__A117__ITS1F	Fungi	Basidiomycota	Dacrymycetes	Dacrymycetales					Fungi	Basidiomycota	Dacrymycetes	Dacrymycetales	Dacrymycetaceae	Cerinomyces	Cerinomyces canadensis	6e-63	SH457021.07FU_AB712441_reps_singleton
1162	dereplicated_397__130531__A113__ITS1F	Fungi	Basidiomycota	Exobasidiomycetes	Exobasidiales	Brachybasidiaceae	Meira	Meira argovae		Fungi	Basidiomycota	Exobasidiomycetes	Incertae sedis	Incertae sedis	Meira	Meira argovae	8e-56	SH188444.07FU_AY158675_refs
1163	amongsampleotu_842__clustering_97	Fungi	Basidiomycota	Exobasidiomycetes	Exobasidiales	Brachybasidiaceae	Meira			Fungi	Basidiomycota	Exobasidiomycetes	Incertae sedis	Incertae sedis	Meira	Meira geulakonigii	2e-29	SH188446.07FU_AY158674_refs
1164	dereplicated_1034__130531__A038__ITS1F	Fungi	Basidiomycota	Exobasidiomycetes	Exobasidiales	Brachybasidiaceae	Meira			Fungi	Basidiomycota	Exobasidiomycetes	Incertae sedis	Incertae sedis	Meira		1e-33	SH188442.07FU_JX171180_reps
1165	dereplicated_2518__130531__A039__ITS1F	Fungi	Basidiomycota	Exobasidiomycetes	Exobasidiales	Brachybasidiaceae	Meira			Fungi	Basidiomycota	Exobasidiomycetes	Incertae sedis	Incertae sedis	Meira	Meira geulakonigii	1e-27	SH188446.07FU_AY158674_refs
1166	dereplicated_829__130531__A038__ITS1F	Fungi	Basidiomycota	Exobasidiomycetes	Exobasidiales	Brachybasidiaceae	Meira			Fungi	Basidiomycota	Exobasidiomycetes	Incertae sedis	Incertae sedis	Meira	Meira nashicola	8e-41	SH188445.07FU_AB185159_refs
1167	withinsampleotu_40__130531__A066__ITS1F	Fungi	Basidiomycota	Exobasidiomycetes	Exobasidiales	Brachybasidiaceae	Meira			Fungi	Basidiomycota	Exobasidiomycetes	Incertae sedis	Incertae sedis	Meira	Meira nashicola	4e-39	SH188445.07FU_AB185159_refs
1168	withinsampleotu_75__130531__A038__ITS1F	Fungi	Basidiomycota	Exobasidiomycetes	Exobasidiales	Cryptobasidiaceae	Acaromyces	Acaromyces ingoldii		Fungi	Basidiomycota	Exobasidiomycetes	Incertae sedis	Incertae sedis	Acaromyces	Acaromyces ingoldii	9e-50	SH217939.07FU_AY158671_refs
1169	amongsampleotu_609__clustering_97	Fungi	Basidiomycota	Exobasidiomycetes	Exobasidiales	Exobasidiaceae	Exobasidium	Exobasidium reticulatum		Fungi	Basidiomycota	Exobasidiomycetes	Exobasidiales	Exobasidiaceae	Exobasidium	Exobasidium reticulatum	9e-29	SH204871.07FU_JX560484_reps
1170	amongsampleotu_687__clustering_97	Fungi	Basidiomycota	Exobasidiomycetes	Exobasidiales					No blast hit							None	None
1171	dereplicated_484__130531__A124__ITS1F	Fungi	Basidiomycota	Exobasidiomycetes	Microstromatales					No blast hit							None	None
1172	withinsampleotu_60__130531__A085__ITS1F	Fungi	Basidiomycota	Exobasidiomycetes	Microstromatales					Fungi	Basidiomycota	Exobasidiomycetes	Microstromatales	Microstromataceae	Sympodiomycopsis	Sympodiomycopsis paphiopedili	7e-17	SH202215.07FU_DQ317631_refs
1173	amongsampleotu_263__clustering_97	Fungi	Basidiomycota	Microbotryomycetes	Sporidiobolales		Rhodosporidium			Fungi	Basidiomycota	Microbotryomycetes	Sporidiobolales	Incertae sedis	Rhodosporidium	Rhodosporidium fluviale	9e-106	SH194502.07FU_AY015432_refs
1174	amongsampleotu_90__clustering_97	Fungi	Basidiomycota	Microbotryomycetes	Sporidiobolales		Sporidiobolus	Sporidiobolus ruineniae		Fungi	Basidiomycota	Microbotryomycetes	Sporidiobolales				2e-107	SH194501.07FU_HQ670680_reps
1175	amongsampleotu_181__clustering_97	Fungi	Basidiomycota	Microbotryomycetes	Sporidiobolales		Sporobolomyces	Sporobolomyces carnicolor		Fungi	Basidiomycota	Microbotryomycetes	Sporidiobolales	Incertae sedis			6e-110	SH194979.07FU_JN942195_reps
1176	withinsampleotu_51__130531__A105__ITS1F	Fungi	Basidiomycota	Microbotryomycetes	Sporidiobolales		Sporobolomyces	Sporobolomyces poonsookiae		Fungi	Basidiomycota	Microbotryomycetes	Sporidiobolales	Incertae sedis	Sporobolomyces	Sporobolomyces poonsookiae	6e-107	SH194505.07FU_AB030327_refs
1177	amongsampleotu_521__clustering_97	Fungi	Basidiomycota	Microbotryomycetes	Sporidiobolales		Sporobolomyces			Fungi	Basidiomycota	Microbotryomycetes	Sporidiobolales	Incertae sedis	Sporobolomyces	Sporobolomyces odoratus	2e-113	SH194508.07FU_HQ014449_reps
1178	amongsampleotu_143__clustering_97	Fungi	Basidiomycota	Microbotryomycetes	Sporidiobolales					Fungi	Basidiomycota	Microbotryomycetes	Sporidiobolales	Incertae sedis	Rhodosporidium	Rhodosporidium lusitaniae	2e-69	SH194509.07FU_AY015430_refs
1179	amongsampleotu_857__clustering_97	Fungi	Basidiomycota	Microbotryomycetes			Rhodotorula	Rhodotorula foliorum		Fungi	Basidiomycota	Microbotryomycetes	Sporidiobolales	Incertae sedis	Rhodotorula	Rhodotorula foliorum	8e-100	SH219977.07FU_AF444633_refs
1180	withinsampleotu_60__130531__A125__ITS1F	Fungi	Basidiomycota	Microbotryomycetes			Rhodotorula	Rhodotorula javanica		Fungi	Basidiomycota	Microbotryomycetes	Sporidiobolales	Incertae sedis	Rhodotorula		3e-53	SH458288.07FU_FJ873598_reps_singleton
1181	amongsampleotu_606__clustering_97	Fungi	Basidiomycota	Microbotryomycetes			Rhodotorula			Fungi	Basidiomycota	Microbotryomycetes	Sporidiobolales	Incertae sedis	Rhodotorula	Rhodotorula pustula	7e-45	SH199341.07FU_AF444531_refs
1182	dereplicated_584__130531__A119__ITS1F	Fungi	Basidiomycota	Microbotryomycetes			Sporobolomyces	Sporobolomyces bannaensis		Fungi	Basidiomycota	Microbotryomycetes	Sporidiobolales	Incertae sedis	Sporobolomyces	Sporobolomyces bannaensis	5e-98	SH194981.07FU_AY274824_refs
1183	amongsampleotu_41__clustering_97	Fungi	Basidiomycota	Microbotryomycetes						Fungi	Basidiomycota	Microbotryomycetes	Sporidiobolales	Incertae sedis	Rhodotorula		4e-77	SH458288.07FU_FJ873598_reps_singleton
1184	amongsampleotu_666__clustering_97	Fungi	Basidiomycota	Microbotryomycetes						Fungi							4e-15	SH484342.07FU_KF359676_reps_singleton
1185	amongsampleotu_93__clustering_97	Fungi	Basidiomycota	Microbotryomycetes						Fungi	Basidiomycota	Microbotryomycetes	Sporidiobolales	Incertae sedis	Rhodotorula		2e-45	SH458288.07FU_FJ873598_reps_singleton
1186	amongsampleotu_400__clustering_97	Fungi	Basidiomycota	Pucciniomycetes	Septobasidiales	Septobasidiaceae	Septobasidium			Fungi	Basidiomycota						1e-55	SH029161.07FU_JX999053_reps_singleton
1187	amongsampleotu_717__clustering_97	Fungi	Basidiomycota	Pucciniomycetes	Septobasidiales	Septobasidiaceae				Fungi	Basidiomycota	Pucciniomycetes	Septobasidiales	Septobasidiaceae	Septobasidium		6e-17	SH010569.07FU_KJ832031_reps_singleton
1188	amongsampleotu_140__clustering_97	Fungi	Basidiomycota	Pucciniomycetes						Fungi	Basidiomycota						7e-63	SH029161.07FU_JX999053_reps_singleton
1189	amongsampleotu_211__clustering_97	Fungi	Basidiomycota	Pucciniomycetes						Fungi	Basidiomycota	Pucciniomycetes	Septobasidiales	Septobasidiaceae	Septobasidium	Septobasidium fumigatum	3e-25	SH010565.07FU_DQ241451_reps_singleton
1190	amongsampleotu_553__clustering_97	Fungi	Basidiomycota	Pucciniomycetes						Fungi	Basidiomycota	Pucciniomycetes	Septobasidiales	Septobasidiaceae	Septobasidium	Septobasidium ramorum	5e-61	SH029157.07FU_DQ241450_reps_singleton
1191	amongsampleotu_681__clustering_97	Fungi	Basidiomycota	Pucciniomycetes						Fungi	Basidiomycota						6e-48	SH029161.07FU_JX999053_reps_singleton
1192	amongsampleotu_696__clustering_97	Fungi	Basidiomycota	Pucciniomycetes						Fungi	Basidiomycota	Pucciniomycetes	Septobasidiales	Septobasidiaceae	Septobasidium	Septobasidium fumigatum	2e-72	SH010565.07FU_DQ241451_reps_singleton
1193	amongsampleotu_950__clustering_97	Fungi	Basidiomycota	Pucciniomycetes						Fungi	Basidiomycota	Pucciniomycetes	Septobasidiales	Septobasidiaceae	Septobasidium	Septobasidium bogoriense	2e-26	SH029158.07FU_HM209414_reps_singleton
1194	amongsampleotu_958__clustering_97	Fungi	Basidiomycota	Pucciniomycetes						Fungi	Basidiomycota	Pucciniomycetes	Septobasidiales	Septobasidiaceae			3e-65	SH029165.07FU_U65610_reps_singleton
1195	dereplicated_1685__130531__A017__ITS1F	Fungi	Basidiomycota	Pucciniomycetes						Fungi	Basidiomycota						1e-54	SH029161.07FU_JX999053_reps_singleton
1196	dereplicated_532__130531__A035__ITS1F	Fungi	Basidiomycota	Pucciniomycetes						Fungi	Basidiomycota						2e-75	SH029161.07FU_JX999053_reps_singleton
1197	dereplicated_589__130531__A051__ITS1F	Fungi	Basidiomycota	Pucciniomycetes						Fungi	Basidiomycota	Pucciniomycetes	Septobasidiales	Septobasidiaceae			5e-42	SH029165.07FU_U65610_reps_singleton
1198	withinsampleotu_111__130531__A023__ITS1F	Fungi	Basidiomycota	Pucciniomycetes						Fungi	Basidiomycota	Pucciniomycetes	Septobasidiales	Septobasidiaceae			9e-44	SH029164.07FU_HM141012_reps_singleton
1199	withinsampleotu_77__130531__A111__ITS1F	Fungi	Basidiomycota	Pucciniomycetes						Fungi	Basidiomycota	Pucciniomycetes	Septobasidiales	Septobasidiaceae	Septobasidium	Septobasidium fumigatum	2e-48	SH010565.07FU_DQ241451_reps_singleton
1200	amongsampleotu_508__clustering_97	Fungi	Basidiomycota	Tremellomycetes	Filobasidiales		Cryptococcus	Cryptococcus magnus		Fungi							1e-95	SH017635.07FU_KF800219_reps_singleton
1201	amongsampleotu_158__clustering_97	Fungi	Basidiomycota	Tremellomycetes	Filobasidiales		Cryptococcus			Fungi	Basidiomycota	Tremellomycetes	Tremellales	Incertae sedis	Cryptococcus	Cryptococcus magnus	1e-101	SH382101.07FU_AF190008_refs
1202	amongsampleotu_154__clustering_97	Fungi	Basidiomycota	Tremellomycetes	Tremellales	Tremellaceae	Tremella			Fungi	Basidiomycota	Agaricomycetes	Polyporales	Xenasmataceae	Xenasma	Xenasma tulasnelloideum	2e-26	SH099558.07FU_UDB016396_refs_singleton
1203	dereplicated_885__130531__A127__ITS1F	Fungi	Basidiomycota	Tremellomycetes	Tremellales	Tremellaceae	Tremella			Fungi	Basidiomycota	Tremellomycetes	Tremellales	Incertae sedis	Tremella		1e-18	SH203749.07FU_FN428949_reps
1204	dereplicated_906__130531__A111__ITS1F	Fungi	Basidiomycota	Tremellomycetes	Tremellales	Tremellaceae	Tremella			Fungi	Basidiomycota	Tremellomycetes	Tremellales	Incertae sedis	Tremella	Tremella leptogii	2e-69	SH000295.07FU_JN053476_reps_singleton
1205	withinsampleotu_141__130531__A017__ITS1F	Fungi	Basidiomycota	Tremellomycetes	Tremellales	Tremellaceae	Tremella			Fungi	Basidiomycota	Agaricomycetes	Polyporales	Xenasmataceae	Xenasma	Xenasma tulasnelloideum	4e-15	SH099558.07FU_UDB016396_refs_singleton
1206	amongsampleotu_271__clustering_97	Fungi	Basidiomycota	Tremellomycetes	Tremellales		Bullera	Bullera sakaeratica		Fungi	Basidiomycota	Tremellomycetes	Tremellales	Incertae sedis	Bullera	Bullera sakaeratica	1e-98	SH176866.07FU_AY217651_refs
1207	amongsampleotu_302__clustering_97	Fungi	Basidiomycota	Tremellomycetes	Tremellales		Bullera			Fungi	Basidiomycota	Tremellomycetes	Tremellales	Incertae sedis	Mingxiaea	Mingxiaea panici	6e-85	SH001964.07FU_AY188386_reps_singleton
1208	amongsampleotu_1000__clustering_97	Fungi	Basidiomycota	Tremellomycetes	Tremellales		Cryptococcus	Cryptococcus flavus		Fungi	Basidiomycota	Tremellomycetes	Tremellales	Incertae sedis	Cryptococcus	Cryptococcus flavus	2e-72	SH181617.07FU_AF444338_refs
1209	amongsampleotu_715__clustering_97	Fungi	Basidiomycota	Tremellomycetes	Tremellales		Cryptococcus	Cryptococcus podzolicus		Fungi	Basidiomycota	Tremellomycetes	Tremellales				1e-85	SH005079.07FU_EU090896_reps_singleton
1210	amongsampleotu_577__clustering_97	Fungi	Basidiomycota	Tremellomycetes	Tremellales		Cryptococcus			Fungi	Basidiomycota	Tremellomycetes	Tremellales	Incertae sedis			8e-53	SH205048.07FU_JN581131_reps
1211	amongsampleotu_198__clustering_97	Fungi	Basidiomycota	Tremellomycetes	Tremellales		Derxomyces			Fungi	Basidiomycota	Tremellomycetes	Tremellales	Incertae sedis	Bullera		9e-100	SH028640.07FU_AY313024_reps_singleton
1212	amongsampleotu_291__clustering_97	Fungi	Basidiomycota	Tremellomycetes	Tremellales		Fellomyces			Fungi	Basidiomycota	Tremellomycetes	Tremellales	Incertae sedis	Fellomyces	Fellomyces thailandicus	4e-80	SH176360.07FU_AJ608647_refs
1213	amongsampleotu_354__clustering_97	Fungi	Basidiomycota	Tremellomycetes	Tremellales		Hannaella	Hannaella luteola		Fungi	Basidiomycota	Tremellomycetes	Tremellales	Incertae sedis	Hannaella	Hannaella luteola	5e-73	SH180500.07FU_AF444323_refs
1214	amongsampleotu_162__clustering_97	Fungi	Basidiomycota	Tremellomycetes	Tremellales		Hannaella	Hannaella sinensis		Fungi	Basidiomycota	Tremellomycetes	Tremellales	Incertae sedis	Hannaella	Hannaella sinensis	6e-82	SH180504.07FU_AF444468_refs
1215	dereplicated_1250__130921__A138__ITS1F	Fungi	Basidiomycota	Tremellomycetes	Tremellales		Hannaella	Hannaella sinensis		Fungi	Basidiomycota	Tremellomycetes	Tremellales	Incertae sedis	Hannaella	Hannaella sinensis	1e-70	SH180504.07FU_AF444468_refs
1216	dereplicated_875__130921__A138__ITS1F	Fungi	Basidiomycota	Tremellomycetes	Tremellales		Hannaella	Hannaella sinensis		Fungi	Basidiomycota	Tremellomycetes	Tremellales	Incertae sedis	Hannaella	Hannaella sinensis	5e-79	SH180504.07FU_AF444468_refs
1217	amongsampleotu_988__clustering_97	Fungi	Basidiomycota	Tremellomycetes	Tremellales		Hannaella	Hannaella zeae		Fungi	Basidiomycota	Tremellomycetes	Tremellales	Incertae sedis	Hannaella	Hannaella siamensis	1e-73	SH180506.07FU_AB922850_reps
1218	withinsampleotu_79__130921__A117__ITS1F	Fungi	Basidiomycota	Tremellomycetes	Tremellales		Hannaella	Hannaella zeae		Fungi	Basidiomycota	Tremellomycetes	Tremellales	Incertae sedis	Hannaella	Hannaella zeae	7e-66	SH180505.07FU_AJ965481_reps
1219	amongsampleotu_705__clustering_97	Fungi	Basidiomycota	Tremellomycetes	Tremellales		Hannaella			Fungi	Basidiomycota	Tremellomycetes	Tremellales	Incertae sedis	Cryptococcus		9e-78	SH180502.07FU_FJ153174_reps
1220	amongsampleotu_982__clustering_97	Fungi	Basidiomycota	Tremellomycetes	Tremellales		Hannaella			Fungi	Basidiomycota	Tremellomycetes	Tremellales	Incertae sedis	Hannaella	Hannaella phetchabunensis	2e-81	SH180507.07FU_KF675304_reps
1221	dereplicated_2213__130531__A105__ITS1F	Fungi	Basidiomycota	Tremellomycetes	Tremellales		Hannaella			Fungi	Ascomycota	Dothideomycetes	Pleosporales				2e-13	SH199058.07FU_JX981477_reps
1222	dereplicated_1393__130531__A072__ITS1F	Fungi	Basidiomycota	Tremellomycetes	Tremellales		Kockovaella			Fungi	Basidiomycota	Tremellomycetes	Tremellales	Incertae sedis	Kockovaella	Kockovaella barringtoniae	5e-67	SH001470.07FU_AB052631_reps_singleton
1223	dereplicated_599__130531__A017__ITS1F	Fungi	Basidiomycota	Tremellomycetes	Tremellales		Kockovaella			Fungi	Basidiomycota	Tremellomycetes	Tremellales	Incertae sedis	Kockovaella	Kockovaella barringtoniae	2e-78	SH001470.07FU_AB052631_reps_singleton
1224	withinsampleotu_68__130531__A105__ITS1F	Fungi	Basidiomycota	Tremellomycetes	Tremellales		Kwoniella			Fungi	Basidiomycota	Tremellomycetes					5e-58	SH020545.07FU_AM901961_reps_singleton
1225	amongsampleotu_100__clustering_97	Fungi	Basidiomycota	Tremellomycetes	Tremellales					Fungi	Basidiomycota	Tremellomycetes	Tremellales	Incertae sedis			3e-102	SH205048.07FU_JN581131_reps
1226	amongsampleotu_1010__clustering_97	Fungi	Basidiomycota	Tremellomycetes	Tremellales					Fungi	Basidiomycota	Tremellomycetes	Tremellales	Incertae sedis	Derxomyces		5e-14	SH481906.07FU_AB508840_reps_singleton
1227	amongsampleotu_102__clustering_97	Fungi	Basidiomycota	Tremellomycetes	Tremellales					Fungi	Basidiomycota	Tremellomycetes	Tremellales	Incertae sedis	Fellomyces	Fellomyces thailandicus	2e-45	SH176360.07FU_AJ608647_refs
1228	amongsampleotu_225__clustering_97	Fungi	Basidiomycota	Tremellomycetes	Tremellales					Fungi	Basidiomycota	Tremellomycetes	Tremellales	Incertae sedis	Derxomyces	Derxomyces linzhiensis	1e-30	SH025443.07FU_EU517058_reps_singleton
1229	amongsampleotu_241__clustering_97	Fungi	Basidiomycota	Tremellomycetes	Tremellales					Fungi	Basidiomycota	Tremellomycetes	Tremellales	Incertae sedis	Cryptococcus	Cryptococcus laurentii	2e-14	SH205047.07FU_JQ247574_reps
1230	amongsampleotu_255__clustering_97	Fungi	Basidiomycota	Tremellomycetes	Tremellales					Fungi	Basidiomycota	Tremellomycetes	Tremellales	Incertae sedis			1e-89	SH180501.07FU_KC193597_reps
1231	amongsampleotu_320__clustering_97	Fungi	Basidiomycota	Tremellomycetes	Tremellales					Fungi	Basidiomycota	Tremellomycetes	Tremellales	Incertae sedis		Incertae sedis	2e-82	SH205048.07FU_JN581131_reps
1232	amongsampleotu_321__clustering_97	Fungi	Basidiomycota	Tremellomycetes	Tremellales					Fungi	Basidiomycota	Tremellomycetes	Tremellales	Incertae sedis	Fellomyces	Fellomyces chinensis	7e-29	SH227117.07FU_AF444460_refs
1233	amongsampleotu_362__clustering_97	Fungi	Basidiomycota	Tremellomycetes	Tremellales					Fungi	Basidiomycota	Tremellomycetes	Tremellales	Incertae sedis	Cryptococcus	Cryptococcus bestiolae	1e-102	SH214581.07FU_AY917101_refs
1234	amongsampleotu_37__clustering_97	Fungi	Basidiomycota	Tremellomycetes	Tremellales					Fungi	Basidiomycota	Tremellomycetes	Tremellales	Incertae sedis	Bullera		2e-32	SH214374.07FU_AB325678_reps
1235	amongsampleotu_471__clustering_97	Fungi	Basidiomycota	Tremellomycetes	Tremellales					Fungi	Basidiomycota	Tremellomycetes	Tremellales	Incertae sedis	Kockovaella	Kockovaella barringtoniae	5e-33	SH001470.07FU_AB052631_reps_singleton
1236	amongsampleotu_477__clustering_97	Fungi	Basidiomycota	Tremellomycetes	Tremellales					Fungi	Basidiomycota	Tremellomycetes	Tremellales	Incertae sedis	Derxomyces	Derxomyces linzhiensis	5e-30	SH025443.07FU_EU517058_reps_singleton
1237	amongsampleotu_537__clustering_97	Fungi	Basidiomycota	Tremellomycetes	Tremellales					Fungi	Basidiomycota	Tremellomycetes	Tremellales	Incertae sedis	Kwoniella	Kwoniella botswanensis	1e-30	SH291323.07FU_HF545756_refs
1238	amongsampleotu_563__clustering_97	Fungi	Basidiomycota	Tremellomycetes	Tremellales					Fungi	Basidiomycota	Tremellomycetes	Tremellales	Incertae sedis	Fellomyces	Fellomyces fuzhouensis	2e-32	SH176370.07FU_AF444401_reps
1239	amongsampleotu_67__clustering_97	Fungi	Basidiomycota	Tremellomycetes	Tremellales					Fungi	Basidiomycota	Agaricomycetes	Agaricales	Lyophyllaceae	Ossicaulis	Ossicaulis lachnopus	2e-23	SH221258.07FU_HE649956_refs
1240	amongsampleotu_956__clustering_97	Fungi	Basidiomycota	Tremellomycetes	Tremellales					Fungi	Basidiomycota	Agaricomycetes	Agaricales	Tricholomataceae	Cantharellula	Cantharellula foetida	6e-14	SH003211.07FU_HQ533021_reps_singleton
1241	amongsampleotu_965__clustering_97	Fungi	Basidiomycota	Tremellomycetes	Tremellales					Fungi	Basidiomycota	Tremellomycetes	Tremellales	Incertae sedis	Kockovaella	Kockovaella cucphuongensis	2e-87	SH176364.07FU_AB042224_reps
1242	amongsampleotu_972__clustering_97	Fungi	Basidiomycota	Tremellomycetes	Tremellales					Fungi	Basidiomycota	Agaricomycetes	Agaricales	Entolomataceae	Entoloma		2e-20	SH033097.07FU_KC261491_reps_singleton
1243	dereplicated_208__130531__A080__ITS1F	Fungi	Basidiomycota	Tremellomycetes	Tremellales					Fungi	Basidiomycota	Agaricomycetes	Russulales	Russulaceae			1e-24	SH221832.07FU_KF386751_reps
1244	dereplicated_215__130531__A004__ITS1F	Fungi	Basidiomycota	Tremellomycetes	Tremellales					Fungi	Basidiomycota	Tremellomycetes	Tremellales	Incertae sedis	Dioszegia	Dioszegia hungarica	2e-81	SH182101.07FU_KC966100_reps
1245	dereplicated_288__130531__A142__ITS1F	Fungi	Basidiomycota	Tremellomycetes	Tremellales					Fungi	Basidiomycota	Tremellomycetes	Tremellales	Incertae sedis			6e-79	SH205048.07FU_JN581131_reps
1246	dereplicated_409__130531__A053__ITS1F	Fungi	Basidiomycota	Tremellomycetes	Tremellales					Fungi	Basidiomycota	Tremellomycetes	Tremellales	Incertae sedis	Derxomyces	Derxomyces linzhiensis	1e-24	SH025443.07FU_EU517058_reps_singleton
1247	dereplicated_742__130531__A078__ITS1F	Fungi	Basidiomycota	Tremellomycetes	Tremellales					Fungi	Basidiomycota	Tremellomycetes	Tremellales	Incertae sedis	Fellomyces		4e-24	SH176373.07FU_AJ608660_reps
1248	dereplicated_883__130531__A061__ITS1F	Fungi	Basidiomycota	Tremellomycetes	Tremellales					Fungi	Basidiomycota	Tremellomycetes	Tremellales	Incertae sedis	Bandoniozyma	Bandoniozyma visegradensis	8e-16	SH020876.07FU_HQ660084_reps_singleton
1249	dereplicated_897__130531__A111__ITS1F	Fungi	Basidiomycota	Tremellomycetes	Tremellales					Fungi	Basidiomycota	Tremellomycetes	Tremellales	Incertae sedis	Fellomyces	Fellomyces thailandicus	7e-57	SH176360.07FU_AJ608647_refs
1250	withinsampleotu_13__130921__A128__ITS1F	Fungi	Basidiomycota	Tremellomycetes	Tremellales					Fungi	Basidiomycota	Tremellomycetes	Trichosporonales	Trichosporonaceae	Cryptotrichosporon	Cryptotrichosporon anacardii	3e-34	SH211446.07FU_AY549985_refs
1251	withinsampleotu_144__130531__A017__ITS1F	Fungi	Basidiomycota	Tremellomycetes	Tremellales					Fungi	Basidiomycota	Tremellomycetes	Tremellales	Incertae sedis	Fellomyces	Fellomyces fuzhouensis	4e-21	SH176370.07FU_AF444401_reps
1252	withinsampleotu_19__130531__A143__ITS1F	Fungi	Basidiomycota	Tremellomycetes	Tremellales					Fungi	Basidiomycota	Tremellomycetes	Tremellales	Incertae sedis	Auriculibuller	Auriculibuller fuscus	8e-78	SH205049.07FU_AF444668_refs
1253	withinsampleotu_90__130531__A077__ITS1F	Fungi	Basidiomycota	Tremellomycetes	Tremellales					Fungi	Basidiomycota	Tremellomycetes	Tremellales	Incertae sedis			1e-58	SH205048.07FU_JN581131_reps
1254	withinsampleotu_94__130531__A038__ITS1F	Fungi	Basidiomycota	Tremellomycetes	Tremellales					Fungi	Basidiomycota	Tremellomycetes	Tremellales				2e-53	SH017317.07FU_GU993521_reps_singleton
1255	amongsampleotu_114__clustering_97	Fungi	Basidiomycota	Tremellomycetes						Fungi	Basidiomycota	Tremellomycetes	Tremellales	Incertae sedis	Bullera		1e-37	SH214374.07FU_AB325678_reps
1256	amongsampleotu_674__clustering_97	Fungi	Basidiomycota	Tremellomycetes						Fungi	Basidiomycota	Tremellomycetes	Tremellales	Incertae sedis	Cryptococcus	Cryptococcus tepidarius	2e-38	SH004902.07FU_AB094045_reps_singleton
1257	amongsampleotu_932__clustering_97	Fungi	Basidiomycota	Tremellomycetes						Fungi	Basidiomycota	Tremellomycetes	Trichosporonales	Trichosporonaceae	Cryptotrichosporon	Cryptotrichosporon anacardii	2e-32	SH211446.07FU_AY549985_refs
1258	dereplicated_1173__130531__A018__ITS1F	Fungi	Basidiomycota	Tremellomycetes						Fungi	Basidiomycota						4e-24	SH005284.07FU_HE998724_reps_singleton
1259	dereplicated_1898__130531__A022__ITS1F	Fungi	Basidiomycota	Tremellomycetes						Fungi	Basidiomycota	Tremellomycetes	Tremellales	Incertae sedis	Bullera		2e-81	SH181607.07FU_AY313034_refs
1260	dereplicated_1450__130531__A043__ITS1F	Fungi	Basidiomycota	Ustilaginomycetes	Ustilaginales	Ustilaginaceae	Ustilago			Fungi	Basidiomycota	Ustilaginomycetes	Ustilaginales	Ustilaginaceae	Pseudozyma	Pseudozyma churashimaensis	1e-89	SH217108.07FU_AB704895_reps
1261	amongsampleotu_159__clustering_97	Fungi	Basidiomycota	Ustilaginomycetes	Ustilaginales					Fungi	Basidiomycota	Ustilaginomycetes	Ustilaginales	Anthracoideaceae	Schizonella	Schizonella cocconii	1e-28	SH028550.07FU_FM212666_reps_singleton
1262	amongsampleotu_113__clustering_97	Fungi	Basidiomycota							Fungi	Basidiomycota	Agaricomycetes	Agaricales				7e-20	SH471553.07FU_JF960601_reps_singleton
1263	amongsampleotu_119__clustering_97	Fungi	Basidiomycota							Fungi	Basidiomycota	Microbotryomycetes	Sporidiobolales	Incertae sedis	Sporobolomyces		2e-26	SH014454.07FU_AY313068_reps_singleton
1264	amongsampleotu_138__clustering_97	Fungi	Basidiomycota							Fungi	Ascomycota	Pezizomycetes	Pezizales	Pezizaceae			3e-22	SH012924.07FU_FJ626916_reps_singleton
1265	amongsampleotu_186__clustering_97	Fungi	Basidiomycota							Fungi	Basidiomycota	Agaricomycetes	Agaricales	Incertae sedis	Sedecula	Sedecula pulvinata	1e-24	SH007730.07FU_KJ882287_reps_singleton
1266	amongsampleotu_351__clustering_97	Fungi	Basidiomycota							Fungi	Basidiomycota	Agaricomycetes	Agaricales	Marasmiaceae	Rectipilus	Rectipilus idahoensis	4e-12	SH011482.07FU_AY571057_reps_singleton
1267	amongsampleotu_385__clustering_97	Fungi	Basidiomycota							Fungi							9e-35	SH020334.07FU_KF274466_reps_singleton
1268	amongsampleotu_387__clustering_97	Fungi	Basidiomycota							Fungi	Basidiomycota	Agaricomycetes	Agaricales	Marasmiaceae	Crinipellis	Crinipellis brunneipurpurea	5e-24	SH130053.07FU_FJ167646_refs_singleton
1269	amongsampleotu_406__clustering_97	Fungi	Basidiomycota							Fungi	Basidiomycota	Agaricomycetes	Agaricales	Amanitaceae	Amanita	Amanita gemmata	2e-20	SH003288.07FU_EU569282_reps_singleton
1270	amongsampleotu_474__clustering_97	Fungi	Basidiomycota							Fungi	Basidiomycota	Microbotryomycetes	Sporidiobolales	Incertae sedis	Rhodotorula		8e-26	SH462880.07FU_HM559719_reps_singleton
1271	amongsampleotu_482__clustering_97	Fungi	Basidiomycota							Fungi	Ascomycota						6e-14	SH477426.07FU_FN562038_reps_singleton
1272	amongsampleotu_483__clustering_97	Fungi	Basidiomycota							Fungi	Basidiomycota	Agaricomycetes	Agaricales	Entolomataceae	Entoloma		7e-23	SH033097.07FU_KC261491_reps_singleton
1273	amongsampleotu_487__clustering_97	Fungi	Basidiomycota							Fungi	Basidiomycota	Tremellomycetes	Tremellales	Incertae sedis	Derxomyces	Derxomyces anomalus	3e-25	SH459219.07FU_AF453289_reps_singleton
1274	amongsampleotu_532__clustering_97	Fungi	Basidiomycota							Fungi	Basidiomycota	Microbotryomycetes	Sporidiobolales				2e-32	SH205944.07FU_EF434081_reps
1275	amongsampleotu_566__clustering_97	Fungi	Basidiomycota							Fungi	Basidiomycota	Agaricomycetes	Agaricales	Marasmiaceae	Rectipilus	Rectipilus idahoensis	1e-18	SH011482.07FU_AY571057_reps_singleton
1276	amongsampleotu_670__clustering_97	Fungi	Basidiomycota							Fungi	Basidiomycota	Microbotryomycetes	Sporidiobolales	Incertae sedis	Rhodotorula	Rhodotorula pini	5e-24	SH206607.07FU_JN882335_refs
1277	amongsampleotu_700__clustering_97	Fungi	Basidiomycota							Fungi	Basidiomycota	Agaricomycetes	Hymenochaetales	Hymenochaetaceae	Inonotus	Inonotus hispidus	2e-20	SH033726.07FU_AM269784_reps_singleton
1278	amongsampleotu_72__clustering_97	Fungi	Basidiomycota							Fungi	Basidiomycota	Pucciniomycetes	Septobasidiales	Septobasidiaceae	Septobasidium	Septobasidium grandisporum	4e-21	SH010566.07FU_DQ241453_reps_singleton
1279	amongsampleotu_96__clustering_97	Fungi	Basidiomycota							Fungi	Basidiomycota	Tremellomycetes	Tremellales	Incertae sedis	Bullera		1e-30	SH214374.07FU_AB325678_reps
1280	amongsampleotu_967__clustering_97	Fungi	Basidiomycota							Fungi	Basidiomycota						3e-22	SH455873.07FU_HE605267_reps_singleton
1281	dereplicated_1261__130531__A046__ITS1F	Fungi	Basidiomycota							Fungi	Basidiomycota	Agaricomycetes	Russulales	Stereaceae	Gloeocystidiellum		5e-117	SH187819.07FU_KC514809_reps
1282	dereplicated_1428__130531__A035__ITS1F	Fungi	Basidiomycota							Fungi	Basidiomycota	Agaricomycetes	Agaricales	Marasmiaceae	Rectipilus	Rectipilus idahoensis	4e-12	SH011482.07FU_AY571057_reps_singleton
1283	dereplicated_1577__130531__A035__ITS1F	Fungi	Basidiomycota							Fungi	Basidiomycota	Agaricomycetes	Agaricales	Entolomataceae	Entoloma		2e-20	SH031363.07FU_KJ845722_reps_singleton
1284	dereplicated_1617__130531__A022__ITS1F	Fungi	Basidiomycota							Fungi	Basidiomycota	Microbotryomycetes	Sporidiobolales	Incertae sedis	Sporobolomyces		9e-26	SH014454.07FU_AY313068_reps_singleton
1285	dereplicated_1763__130531__A017__ITS1F	Fungi	Basidiomycota							Fungi	Basidiomycota	Agaricomycetes	Atheliales	Atheliaceae	Fibulorhizoctonia		2e-24	SH471021.07FU_JN168682_reps_singleton
1286	dereplicated_425__130531__A017__ITS1F	Fungi	Basidiomycota							Fungi	Basidiomycota	Microbotryomycetes	Sporidiobolales	Incertae sedis	Sporobolomyces		2e-76	SH014454.07FU_AY313068_reps_singleton
1287	dereplicated_690__130921__A131__ITS1F	Fungi	Basidiomycota							Fungi	Ascomycota						2e-16	SH477426.07FU_FN562038_reps_singleton
1288	dereplicated_836__130531__A017__ITS1F	Fungi	Basidiomycota							Fungi							2e-20	SH459121.07FU_KF274328_reps_singleton
1289	dereplicated_912__130531__A017__ITS1F	Fungi	Basidiomycota							Fungi	Basidiomycota	Microbotryomycetes	Sporidiobolales	Incertae sedis	Rhodotorula		3e-25	SH462880.07FU_HM559719_reps_singleton
1290	dereplicated_924__130531__A116__ITS1F	Fungi	Basidiomycota							Fungi	Basidiomycota	Agaricomycetes	Agaricales	Cortinariaceae			6e-17	SH033499.07FU_KC679831_reps_singleton
1291	withinsampleotu_112__130921__A121__ITS1F	Fungi	Basidiomycota							Fungi	Basidiomycota	Cystobasidiomycetes	Erythrobasidiales	Incertae sedis	Erythrobasidium		8e-56	SH206021.07FU_JX998770_reps
1292	withinsampleotu_17__130921__A123__ITS1F	Fungi	Basidiomycota							Fungi	Basidiomycota	Cystobasidiomycetes	Erythrobasidiales	Incertae sedis	Erythrobasidium		2e-85	SH206021.07FU_JX998770_reps
1293	withinsampleotu_71__130531__A115__ITS1F	Fungi	Basidiomycota							Fungi	Basidiomycota	Microbotryomycetes	Sporidiobolales	Incertae sedis	Sporobolomyces		2e-29	SH470244.07FU_AB520305_reps_singleton
1294	amongsampleotu_185__clustering_97	Fungi								Fungi	Ascomycota	Archaeorhizomycetes					2e-63	SH024132.07FU_JX456862_reps_singleton
1295	amongsampleotu_199__clustering_97	Fungi								Fungi							4e-21	SH209748.07FU_JX456704_reps
1296	amongsampleotu_216__clustering_97	Fungi								Fungi	Ascomycota	Dothideomycetes	Pleosporales				1e-43	SH023373.07FU_DQ914713_reps_singleton
1297	amongsampleotu_238__clustering_97	Fungi								Fungi							5e-24	SH463342.07FU_KF412272_reps_singleton
1298	amongsampleotu_265__clustering_97	Fungi								Fungi	Basidiomycota	Exobasidiomycetes	Incertae sedis	Incertae sedis	Meira		1e-09	SH198249.07FU_JX575186_reps
1299	amongsampleotu_272__clustering_97	Fungi								Fungi	Ascomycota	Sordariomycetes	Xylariales	Xylariaceae	Emarcea	Emarcea castanopsidicola	5e-46	SH001226.07FU_AY603496_reps_singleton
1300	amongsampleotu_278__clustering_97	Fungi								Fungi	Ascomycota	Sordariomycetes	Xylariales	Incertae sedis	Microdochium		2e-29	SH016596.07FU_FJ613832_reps_singleton
1301	amongsampleotu_285__clustering_97	Fungi								Fungi	Ascomycota	Dothideomycetes	Pleosporales	Pleosporaceae			1e-18	SH208453.07FU_JQ247343_reps
1302	amongsampleotu_316__clustering_97	Fungi								Fungi	Ascomycota	Dothideomycetes	Pleosporales	Cucurbitariaceae			8e-23	SH194427.07FU_AF502635_reps
1303	amongsampleotu_324__clustering_97	Fungi								Fungi	Ascomycota	Dothideomycetes					3e-19	SH186932.07FU_GQ153093_reps
1304	amongsampleotu_336__clustering_97	Fungi								Fungi	Ascomycota	Leotiomycetes	Incertae sedis	Myxotrichaceae	Oidiodendron		6e-33	SH029386.07FU_HQ608061_reps_singleton
1305	amongsampleotu_394__clustering_97	Fungi								Fungi	Ascomycota	Archaeorhizomycetes	Archaeorhizomycetales				5e-21	SH222248.07FU_JQ346868_reps
1306	amongsampleotu_405__clustering_97	Fungi								Fungi	Ascomycota	Archaeorhizomycetes	Archaeorhizomycetales	Archaeorhizomycetaceae	Archaeorhizomyces		7e-60	SH222010.07FU_GU174298_reps
1307	amongsampleotu_409__clustering_97	Fungi								Fungi	Basidiomycota	Tremellomycetes	Tremellales	Incertae sedis	Cryptococcus		2e-81	SH205065.07FU_EF056299_reps
1308	amongsampleotu_478__clustering_97	Fungi								Fungi							1e-21	SH463342.07FU_KF412272_reps_singleton
1309	amongsampleotu_492__clustering_97	Fungi								Fungi	Ascomycota	Dothideomycetes	Capnodiales				1e-34	SH214165.07FU_AY843074_reps
1310	amongsampleotu_494__clustering_97	Fungi								Fungi	Ascomycota	Sordariomycetes	Diaporthales	Diaporthaceae	Phomopsis		3e-112	SH200997.07FU_KF227826_reps
1311	amongsampleotu_501__clustering_97	Fungi								Fungi	Ascomycota	Dothideomycetes					3e-96	SH181865.07FU_KC977998_reps
1312	amongsampleotu_505__clustering_97	Fungi								Fungi							2e-42	SH206458.07FU_AY843083_reps
1313	amongsampleotu_518__clustering_97	Fungi								Fungi	Ascomycota	Dothideomycetes	Capnodiales	Teratosphaeriaceae			1e-39	SH008379.07FU_JQ905827_reps_singleton
1314	amongsampleotu_540__clustering_97	Fungi								Fungi	Ascomycota	Dothideomycetes	Pleosporales	Incertae sedis	Phoma		3e-90	SH207243.07FU_EF127878_reps
1315	amongsampleotu_543__clustering_97	Fungi								Fungi	Ascomycota	Sordariomycetes					5e-61	SH020388.07FU_JN890263_reps_singleton
1316	amongsampleotu_545__clustering_97	Fungi								Fungi	Ascomycota	Lecanoromycetes	Peltigerales	Pannariaceae			3e-25	SH019449.07FU_KF823588_reps_singleton
1317	amongsampleotu_572__clustering_97	Fungi								Fungi	Basidiomycota	Tremellomycetes	Tremellales	Incertae sedis	Cryptococcus		3e-25	SH028180.07FU_JX268526_reps_singleton
1318	amongsampleotu_618__clustering_97	Fungi								Fungi	Ascomycota	Lecanoromycetes	Teloschistales	Caliciaceae	Calicium	Calicium salicinum	8e-20	SH209511.07FU_AF297961_reps
1319	amongsampleotu_632__clustering_97	Fungi								Fungi	Ascomycota	Dothideomycetes	Pleosporales				6e-64	SH021815.07FU_FJ554134_reps_singleton
1320	amongsampleotu_652__clustering_97	Fungi								Fungi	Ascomycota	Dothideomycetes	Pleosporales				2e-129	SH200687.07FU_GQ851852_reps
1321	amongsampleotu_664__clustering_97	Fungi								Fungi	Ascomycota	Dothideomycetes	Pleosporales	Incertae sedis	Pyrenochaeta		1e-24	SH019034.07FU_GU083195_reps_singleton
1322	amongsampleotu_688__clustering_97	Fungi								Fungi	Ascomycota	Lecanoromycetes	Lecanorales	Parmeliaceae	Evernia	Evernia prunastri	1e-21	SH217657.07FU_HQ650611_reps
1323	amongsampleotu_689__clustering_97	Fungi								Fungi	Ascomycota	Dothideomycetes	Botryosphaeriales	Botryosphaeriaceae	Phyllosticta	Phyllosticta vaccinii	7e-23	SH210433.07FU_KC193585_refs
1324	amongsampleotu_714__clustering_97	Fungi								Fungi	Basidiomycota	Agaricomycetes	Thelephorales	Thelephoraceae	Pseudotomentella	Pseudotomentella vepallidospora	2e-20	SH184421.07FU_AF274773_reps
1325	amongsampleotu_737__clustering_97	Fungi								Fungi	Ascomycota	Sordariomycetes	Xylariales	Xylariaceae	Hypoxylon	Hypoxylon notatum	7e-94	SH219094.07FU_FN252445_refs
1326	amongsampleotu_744__clustering_97	Fungi								Fungi	Basidiomycota	Agaricomycetes	Polyporales				1e-61	SH185172.07FU_GQ851813_reps
1327	amongsampleotu_746__clustering_97	Fungi								Fungi							7e-50	SH174604.07FU_HE584937_reps
1328	amongsampleotu_757__clustering_97	Fungi								Fungi	Ascomycota	Dothideomycetes	Pleosporales				3e-13	SH199058.07FU_JX981477_reps
1329	amongsampleotu_775__clustering_97	Fungi								Fungi	Basidiomycota	Agaricomycetes	Russulales				3e-118	SH015708.07FU_GU053897_reps_singleton
1330	amongsampleotu_819__clustering_97	Fungi								Fungi	Basidiomycota	Agaricomycetes	Polyporales	Polyporaceae			3e-81	SH198782.07FU_KF541329_reps
1331	amongsampleotu_838__clustering_97	Fungi								Fungi	Ascomycota	Dothideomycetes	Capnodiales	Davidiellaceae	Cladosporium	Cladosporium velox	3e-37	SH127905.07FU_DQ780361_refs
1332	amongsampleotu_873__clustering_97	Fungi								Fungi	Ascomycota	Dothideomycetes					6e-39	SH005067.07FU_EU977271_reps_singleton
1333	amongsampleotu_887__clustering_97	Fungi								Fungi	Ascomycota	Leotiomycetes	Helotiales				2e-26	SH202357.07FU_JN593369_reps
1334	amongsampleotu_904__clustering_97	Fungi								Fungi	Basidiomycota	Agaricomycetes	Corticiales	Corticiaceae	Waitea	Waitea circinata	2e-17	SH007148.07FU_JQ350867_reps_singleton
1335	amongsampleotu_913__clustering_97	Fungi								Fungi	Ascomycota	Sordariomycetes	Xylariales	Hyponectriaceae	Cainiella	Cainiella borealis	8e-10	SH017593.07FU_JF701921_reps_singleton
1336	amongsampleotu_97__clustering_97	Fungi								Fungi	Ascomycota	Sordariomycetes	Xylariales	Xylariaceae	Hypoxylon	Hypoxylon rubiginosum	5e-117	SH207058.07FU_FN252449_refs
1337	amongsampleotu_980__clustering_97	Fungi								Fungi	Basidiomycota	Tremellomycetes	Tremellales				2e-66	SH468746.07FU_EF619884_reps_singleton
1338	amongsampleotu_981__clustering_97	Fungi								Fungi	Ascomycota	Sordariomycetes	Xylariales	Xylariaceae	Hypoxylon	Hypoxylon rubiginosum	3e-68	SH207058.07FU_FN252449_refs
1339	amongsampleotu_989__clustering_97	Fungi								Fungi	Ascomycota	Sordariomycetes					5e-54	SH222031.07FU_EU686911_reps
1340	amongsampleotu_997__clustering_97	Fungi								Fungi	Ascomycota	Dothideomycetes	Pleosporales				3e-15	SH199058.07FU_JX981477_reps
1341	amongsampleotu_999__clustering_97	Fungi								Fungi	Ascomycota	Dothideomycetes	Pleosporales				2e-13	SH199058.07FU_JX981477_reps
1342	dereplicated_1023__130531__A001__ITS1F	Fungi								Fungi	Ascomycota	Dothideomycetes	Pleosporales				2e-13	SH199058.07FU_JX981477_reps
1343	dereplicated_1053__130531__A001__ITS1F	Fungi								Fungi	Ascomycota	Sordariomycetes	Xylariales	Amphisphaeriaceae			1e-18	SH470496.07FU_HQ656801_reps_singleton
1344	dereplicated_1331__130531__A039__ITS1F	Fungi								Fungi	Ascomycota	Dothideomycetes	Myriangiales	Myriangiaceae	Myriangium		3e-25	SH205433.07FU_EF464585_reps
1345	dereplicated_1685__130531__A085__ITS1F	Fungi								Fungi	Ascomycota	Dothideomycetes	Capnodiales	Mycosphaerellaceae	Mycosphaerella	Mycosphaerella iridis	1e-08	SH021462.07FU_AY251088_reps_singleton
1346	dereplicated_1995__130531__A064__ITS1F	Fungi								Fungi	Basidiomycota	Tremellomycetes	Tremellales	Incertae sedis	Cryptococcus		3e-19	SH027098.07FU_EU386359_reps_singleton
1347	dereplicated_221__130531__A030__ITS1F	Fungi								Fungi	Basidiomycota	Agaricomycetes	Agaricales	Clavariaceae			4e-22	SH022235.07FU_JN890014_reps_singleton
1348	dereplicated_2256__130531__A022__ITS1F	Fungi								Fungi	Ascomycota	Sordariomycetes	Xylariales				1e-37	SH206682.07FU_KF435344_reps
1349	dereplicated_2263__130531__A039__ITS1F	Fungi								Fungi	Ascomycota						1e-101	SH217942.07FU_JQ246357_reps
1350	dereplicated_2352__130531__A017__ITS1F	Fungi								Fungi	Basidiomycota	Agaricomycetes	Agaricales	Cortinariaceae			1e-80	SH009444.07FU_FR852001_reps_singleton
1351	dereplicated_2363__130531__A017__ITS1F	Fungi								Fungi	Ascomycota	Eurotiomycetes	Chaetothyriales	Herpotrichiellaceae			6e-14	SH484062.07FU_JN889957_reps_singleton
1352	dereplicated_25__130531__A068__ITS1F	Fungi								Fungi	Basidiomycota	Agaricomycetes	Corticiales	Corticiaceae			1e-102	SH175964.07FU_KF675471_reps
1353	dereplicated_266__130921__A121__ITS1F	Fungi								Fungi	Basidiomycota	Agaricomycetes	Polyporales				6e-48	SH466254.07FU_FJ820500_reps_singleton
1354	dereplicated_394__130531__A074__ITS1F	Fungi								Fungi	Ascomycota	Dothideomycetes	Pleosporales				8e-14	SH199058.07FU_JX981477_reps
1355	dereplicated_439__130531__A065__ITS1F	Fungi								Fungi							2e-14	SH020320.07FU_KC966358_reps_singleton
1356	dereplicated_514__130531__A005__ITS1F	Fungi								Fungi	Ascomycota						5e-27	SH459737.07FU_AJ972834_reps_singleton
1357	dereplicated_515__130531__A019__ITS1F	Fungi								Fungi	Basidiomycota	Tremellomycetes	Tremellales				3e-77	SH468746.07FU_EF619884_reps_singleton
1358	dereplicated_556__130531__A049__ITS1F	Fungi								Fungi	Ascomycota	Dothideomycetes	Pleosporales				2e-13	SH199058.07FU_JX981477_reps
1359	dereplicated_563__130531__A060__ITS1F	Fungi								Fungi	Ascomycota	Lecanoromycetes	Peltigerales	Pannariaceae	Kroswia	Kroswia crystallifera	5e-18	SH024879.07FU_KF704254_reps_singleton
1360	dereplicated_568__130531__A025__ITS1F	Fungi								Fungi	Ascomycota	Dothideomycetes	Pleosporales				2e-13	SH199058.07FU_JX981477_reps
1361	dereplicated_661__130531__A022__ITS1F	Fungi								Fungi							1e-21	SH219326.07FU_KF274489_reps
1362	dereplicated_679__130921__A114__ITS1F	Fungi								Fungi	Ascomycota	Dothideomycetes	Pleosporales	Incertae sedis	Clavariopsis	Clavariopsis aquatica	2e-26	SH198660.07FU_GQ411318_reps
1363	dereplicated_684__130531__A005__ITS1F	Fungi								Fungi							2e-23	SH005245.07FU_KF800549_reps_singleton
1364	dereplicated_803__130921__A118__ITS1F	Fungi								Fungi							2e-20	SH463342.07FU_KF412272_reps_singleton
1365	dereplicated_842__130531__A043__ITS1F	Fungi								Fungi	Ascomycota	Dothideomycetes	Pleosporales				2e-13	SH199058.07FU_JX981477_reps
1366	dereplicated_85__130531__A060__ITS1F	Fungi								Fungi	Ascomycota	Sordariomycetes					7e-39	SH215739.07FU_KC507201_reps
1367	dereplicated_869__130531__A069__ITS1F	Fungi								Fungi							2e-19	SH031125.07FU_KF412396_reps_singleton
1368	dereplicated_929__130531__A125__ITS1F	Fungi								Fungi	Ascomycota	Sordariomycetes	Diaporthales	Diaporthaceae	Diaporthe	Diaporthe kochmanii	2e-66	SH084689.07FU_JF431295_refs
1369	dereplicated_96__130531__A068__ITS1F	Fungi								Fungi	Ascomycota	Dothideomycetes	Pleosporales				2e-13	SH199058.07FU_JX981477_reps
1370	dereplicated_960__130531__A024__ITS1F	Fungi								Fungi	Ascomycota	Sordariomycetes	Diaporthales	Diaporthaceae	Diaporthe		1e-79	SH185544.07FU_KJ476152_reps
1371	withinsampleotu_101__130531__A022__ITS1F	Fungi								Fungi	Ascomycota	Dothideomycetes	Pleosporales				3e-13	SH199058.07FU_JX981477_reps
1372	withinsampleotu_11__130531__A026__ITS1F	Fungi								Fungi	Basidiomycota	Agaricomycetes	Russulales	Peniophoraceae	Metulodontia	Metulodontia nivea	2e-33	SH474612.07FU_UDB016434_reps_singleton
1373	withinsampleotu_129__130531__A043__ITS1F	Fungi								Fungi	Ascomycota	Sordariomycetes					1e-86	SH005265.07FU_JQ411351_reps_singleton
1374	withinsampleotu_140__130921__A122__ITS1F	Fungi								Fungi	Basidiomycota	Dacrymycetes	Dacrymycetales	Dacrymycetaceae	Dacrymyces	Dacrymyces ancyleus	4e-24	SH005221.07FU_AB712448_reps_singleton
1375	withinsampleotu_149__130531__A043__ITS1F	Fungi								No blast hit							None	None
1376	withinsampleotu_150__130531__A022__ITS1F	Fungi								Fungi	Ascomycota	Dothideomycetes	Pleosporales				2e-13	SH199058.07FU_JX981477_reps
1377	withinsampleotu_159__130531__A039__ITS1F	Fungi								Fungi	Ascomycota	Sordariomycetes	Incertae sedis	Apiosporaceae			9e-94	SH211150.07FU_AB220280_reps
1378	withinsampleotu_21__130531__A008__ITS1F	Fungi								Fungi							8e-76	SH029117.07FU_HM222952_reps_singleton
1379	withinsampleotu_223__130921__A122__ITS1F	Fungi								Fungi	Ascomycota	Incertae sedis	Incertae sedis	Incertae sedis	Spiroplana	Spiroplana centripeta	3e-24	SH202904.07FU_HQ696661_reps
1380	withinsampleotu_23__130531__A053__ITS1F	Fungi								Fungi	Ascomycota	Sordariomycetes	Incertae sedis	Glomerellaceae	Colletotrichum		6e-08	SH195671.07FU_DQ463363_reps
1381	withinsampleotu_35__130531__A066__ITS1F	Fungi								Fungi	Basidiomycota	Agaricomycetes	Auriculariales	Incertae sedis	Auricularia	Auricularia fuscosuccinea	1e-18	SH194573.07FU_JX065144_reps
1382	withinsampleotu_40__130531__A030__ITS1F	Fungi								Fungi	Basidiomycota	Tremellomycetes	Tremellales	Incertae sedis	Bullera		3e-34	SH181607.07FU_AY313034_refs
1383	withinsampleotu_44__130531__A053__ITS1F	Fungi								Fungi	Ascomycota	Sordariomycetes	Incertae sedis	Apiosporaceae	Arthrinium		1e-60	SH025182.07FU_HQ316569_reps_singleton
1384	withinsampleotu_50__130531__A038__ITS1F	Fungi								Fungi	Ascomycota	Leotiomycetes	Helotiales				1e-21	SH007571.07FU_DQ309146_reps_singleton
1385	withinsampleotu_51__130921__A116__ITS1F	Fungi								Fungi	Ascomycota	Dothideomycetes	Capnodiales	Mycosphaerellaceae	Pseudocercospora	Pseudocercospora sphaerellae-eugeniae	5e-61	SH025591.07FU_KC731558_reps_singleton
1386	withinsampleotu_56__130531__A025__ITS1F	Fungi								Fungi	Ascomycota	Pezizomycetes	Pezizales	Discinaceae	Hydnotrya		5e-15	SH218051.07FU_HM057218_reps
1387	withinsampleotu_59__130531__A018__ITS1F	Fungi								Fungi	Ascomycota	Leotiomycetes	Helotiales				2e-16	SH211718.07FU_HM069467_reps
1388	withinsampleotu_60__130921__A122__ITS1F	Fungi								Fungi	Ascomycota						8e-91	SH217942.07FU_JQ246357_reps
1389	withinsampleotu_87__130531__A084__ITS1F	Fungi								Fungi	Ascomycota	Sordariomycetes	Diaporthales	Diaporthaceae	Diaporthe	Diaporthe discoidispora	1e-92	SH090470.07FU_KJ490624_refs
1390	withinsampleotu_97__130531__A061__ITS1F	Fungi								Fungi	Basidiomycota	Tremellomycetes	Tremellales	Incertae sedis	Cryptococcus	Cryptococcus laurentii	6e-57	SH204071.07FU_FN428902_reps
1391	withinsampleotu_98__130531__A107__ITS1F	Fungi								Fungi	Ascomycota	Dothideomycetes	Pleosporales	Cucurbitariaceae	Curreya	Curreya grandicipis	3e-109	SH455957.07FU_KJ174444_reps_singleton
1392	amongsampleotu_417__clustering_97	Fungi	Glomeromycota	Glomeromycetes	Diversisporales	Acaulosporaceae	Acaulospora	Acaulospora alpina		Fungi	Glomeromycota	Glomeromycetes	Diversisporales	Acaulosporaceae			4e-24	SH018551.07FU_KF206441_reps_singleton
1393	dereplicated_1606__130921__A122__ITS1F	Fungi	Glomeromycota	Glomeromycetes	Diversisporales	Acaulosporaceae	Acaulospora			Fungi	Basidiomycota	Agaricomycetes	Incertae sedis	Incertae sedis	Loreleia	Loreleia marchantiae	2e-19	SH463321.07FU_U66432_reps_singleton
1394	dereplicated_1338__130921__A137__ITS1F	Fungi			Mortierellales	Mortierellaceae	Mortierella			Fungi	Ascomycota	Dothideomycetes	Pleosporales				8e-13	SH199058.07FU_JX981477_reps
1395	withinsampleotu_172__130921__A122__ITS1F	Fungi			Mortierellales	Mortierellaceae	Mortierella			Fungi	Zygomycota	Incertae sedis	Mortierellales	Mortierellaceae	Mortierella	Mortierella kuhlmanii	4e-108	SH090066.07FU_HQ630294_refs
1396	dereplicated_2351__130531__A064__ITS1F	Fungi			Mucorales	Choanephoraceae	Blakeslea	Blakeslea trispora		Fungi	Zygomycota	Incertae sedis	Mucorales	Choanephoraceae	Blakeslea	Blakeslea trispora	4e-67	SH190294.07FU_JN206229_refs
1397	amongsampleotu_103__clustering_97	Fungi								Fungi	Ascomycota	Archaeorhizomycetes	Archaeorhizomycetales	Archaeorhizomycetaceae	Archaeorhizomyces		7e-23	SH215128.07FU_GU055693_reps
1398	amongsampleotu_104__clustering_97	Fungi								Fungi	Ascomycota	Taphrinomycetes	Taphrinales	Taphrinaceae	Taphrina		3e-22	SH193613.07FU_GQ999402_reps
1399	amongsampleotu_115__clustering_97	Fungi								Fungi	Ascomycota	Archaeorhizomycetes	Archaeorhizomycetales	Archaeorhizomycetaceae	Archaeorhizomyces		2e-57	SH025552.07FU_GU174290_reps_singleton
1400	amongsampleotu_126__clustering_97	Fungi								Fungi	Basidiomycota	Agaricomycetes	Boletales	Sclerodermataceae	Scleroderma		6e-14	SH182467.07FU_FJ840457_refs
1401	amongsampleotu_130__clustering_97	Fungi								Fungi	Ascomycota	Dothideomycetes	Capnodiales	Mycosphaerellaceae	Ramularia	Ramularia rumicis-crispi	1e-18	SH026489.07FU_JN662315_reps_singleton
1402	amongsampleotu_142__clustering_97	Fungi								Fungi	Basidiomycota	Tremellomycetes	Tremellales	Incertae sedis	Cryptococcus		7e-26	SH028180.07FU_JX268526_reps_singleton
1403	amongsampleotu_15__clustering_97	Fungi								Fungi							3e-25	SH023775.07FU_KF297089_reps_singleton
1404	amongsampleotu_176__clustering_97	Fungi								Fungi							3e-25	SH000882.07FU_JQ919941_reps_singleton
1405	amongsampleotu_178__clustering_97	Fungi								Fungi	Ascomycota	Archaeorhizomycetes					9e-41	SH024132.07FU_JX456862_reps_singleton
1406	amongsampleotu_19__clustering_97	Fungi								Fungi	Ascomycota	Eurotiomycetes	Eurotiales	Elaphomycetaceae	Elaphomyces		1e-21	SH218202.07FU_AF461581_reps
1407	amongsampleotu_210__clustering_97	Fungi								Fungi	Ascomycota	Archaeorhizomycetes	Archaeorhizomycetales	Archaeorhizomycetaceae	Archaeorhizomyces		5e-24	SH180494.07FU_JQ711841_reps
1408	amongsampleotu_212__clustering_97	Fungi								Fungi	Ascomycota	Archaeorhizomycetes					1e-64	SH024132.07FU_JX456862_reps_singleton
1409	amongsampleotu_239__clustering_97	Fungi								Fungi	Ascomycota	Archaeorhizomycetes	Archaeorhizomycetales	Archaeorhizomycetaceae	Archaeorhizomyces		3e-25	SH025553.07FU_GU174419_reps_singleton
1410	amongsampleotu_251__clustering_97	Fungi								Fungi	Ascomycota	Eurotiomycetes					7e-23	SH030120.07FU_AY969844_reps_singleton
1411	amongsampleotu_252__clustering_97	Fungi								Fungi	Basidiomycota	Agaricomycetes	Russulales	Russulaceae	Russula		8e-16	SH180266.07FU_HM356011_reps
1412	amongsampleotu_270__clustering_97	Fungi								Fungi	Ascomycota						3e-78	SH204844.07FU_KC288117_reps
1413	amongsampleotu_274__clustering_97	Fungi								Fungi	Basidiomycota	Agaricomycetes	Russulales	Russulaceae	Russula		8e-16	SH180266.07FU_HM356011_reps
1414	amongsampleotu_322__clustering_97	Fungi								Fungi							4e-80	SH205435.07FU_HE584941_reps
1415	amongsampleotu_325__clustering_97	Fungi								Fungi							3e-90	SH205435.07FU_HE584941_reps
1416	amongsampleotu_338__clustering_97	Fungi								Fungi	Ascomycota	Dothideomycetes	Pleosporales	Pleosporaceae	Epicoccum	Epicoccum nigrum	6e-104	SH117088.07FU_FJ426996_refs
1417	amongsampleotu_349__clustering_97	Fungi								Fungi	Ascomycota	Archaeorhizomycetes	Archaeorhizomycetales	Archaeorhizomycetaceae	Archaeorhizomyces		3e-53	SH025553.07FU_GU174419_reps_singleton
1418	amongsampleotu_370__clustering_97	Fungi								Fungi	Ascomycota	Dothideomycetes					2e-23	SH025194.07FU_JQ747688_reps_singleton
1419	amongsampleotu_374__clustering_97	Fungi								Fungi	Basidiomycota	Tremellomycetes	Tremellales	Incertae sedis	Derxomyces		1e-34	SH215981.07FU_EU517059_refs
1420	amongsampleotu_395__clustering_97	Fungi								Fungi							2e-23	SH031124.07FU_KF412415_reps_singleton
1421	amongsampleotu_403__clustering_97	Fungi								Fungi	Basidiomycota	Pucciniomycetes	Pucciniales				2e-26	SH020483.07FU_AB520435_reps_singleton
1422	amongsampleotu_407__clustering_97	Fungi								Fungi	Ascomycota	Archaeorhizomycetes	Archaeorhizomycetales	Archaeorhizomycetaceae	Archaeorhizomyces		2e-20	SH180489.07FU_JN006469_reps
1423	amongsampleotu_441__clustering_97	Fungi								Fungi	Ascomycota	Dothideomycetes	Pleosporales				7e-42	SH200449.07FU_DQ420983_reps
1424	amongsampleotu_46__clustering_97	Fungi								Fungi							7e-26	SH031125.07FU_KF412396_reps_singleton
1425	amongsampleotu_472__clustering_97	Fungi								Fungi	Ascomycota	Archaeorhizomycetes	Archaeorhizomycetales	Archaeorhizomycetaceae	Archaeorhizomyces		5e-21	SH222037.07FU_GU174301_reps
1426	amongsampleotu_476__clustering_97	Fungi								Fungi	Ascomycota	Archaeorhizomycetes	Archaeorhizomycetales	Archaeorhizomycetaceae	Archaeorhizomyces		7e-51	SH025553.07FU_GU174419_reps_singleton
1427	amongsampleotu_484__clustering_97	Fungi								Fungi	Ascomycota	Lecanoromycetes	Teloschistales	Physciaceae	Rinodina	Rinodina oleae	2e-23	SH005012.07FU_AJ544186_reps_singleton
1428	amongsampleotu_486__clustering_97	Fungi								Fungi	Ascomycota	Archaeorhizomycetes	Archaeorhizomycetales	Archaeorhizomycetaceae	Archaeorhizomyces		7e-26	SH004230.07FU_KF412402_reps_singleton
1429	amongsampleotu_489__clustering_97	Fungi								Fungi							9e-22	SH461802.07FU_KC965175_reps_singleton
1430	amongsampleotu_493__clustering_97	Fungi								Fungi	Ascomycota	Dothideomycetes	Pleosporales				3e-13	SH199058.07FU_JX981477_reps
1431	amongsampleotu_498__clustering_97	Fungi								Fungi	Ascomycota	Lecanoromycetes	Lecanorales	Lecanoraceae	Circinaria	Circinaria gyrosa	9e-23	SH191460.07FU_JQ797540_refs
1432	amongsampleotu_502__clustering_97	Fungi								Fungi	Ascomycota	Dothideomycetes	Pleosporales				4e-111	SH025653.07FU_KF800188_reps_singleton
1433	amongsampleotu_528__clustering_97	Fungi								Fungi	Ascomycota	Dothideomycetes	Capnodiales				7e-27	SH000269.07FU_KC978020_reps_singleton
1434	amongsampleotu_542__clustering_97	Fungi								Fungi	Ascomycota	Archaeorhizomycetes	Archaeorhizomycetales	Archaeorhizomycetaceae	Archaeorhizomyces		8e-23	SH180489.07FU_JN006469_reps
1435	amongsampleotu_549__clustering_97	Fungi								Fungi	Ascomycota	Leotiomycetes	Helotiales				2e-23	SH211718.07FU_HM069467_reps
1436	amongsampleotu_555__clustering_97	Fungi								Fungi							5e-27	SH463342.07FU_KF412272_reps_singleton
1437	amongsampleotu_558__clustering_97	Fungi								Fungi	Ascomycota	Archaeorhizomycetes	Archaeorhizomycetales	Archaeorhizomycetaceae	Archaeorhizomyces		3e-22	SH032855.07FU_GU174345_reps_singleton
1438	amongsampleotu_562__clustering_97	Fungi								Fungi	Ascomycota	Archaeorhizomycetes	Archaeorhizomycetales	Archaeorhizomycetaceae	Archaeorhizomyces		5e-24	SH180490.07FU_DQ481985_reps
1439	amongsampleotu_568__clustering_97	Fungi								Fungi	Ascomycota	Dothideomycetes	Capnodiales	Mycosphaerellaceae	Passalora	Passalora californica	9e-20	SH116565.07FU_HQ728116_refs
1440	amongsampleotu_598__clustering_97	Fungi								Fungi	Ascomycota	Lecanoromycetes	Agyriales	Agyriaceae	Trapeliopsis	Trapeliopsis flexuosa	6e-24	SH114025.07FU_HQ650634_refs_singleton
1441	amongsampleotu_63__clustering_97	Fungi								Fungi	Ascomycota	Archaeorhizomycetes	Archaeorhizomycetales	Archaeorhizomycetaceae	Archaeorhizomyces		3e-28	SH025553.07FU_GU174419_reps_singleton
1442	amongsampleotu_649__clustering_97	Fungi								Fungi	Ascomycota	Dothideomycetes	Incertae sedis	Incertae sedis	Asteromella	Asteromella pistaciarum	1e-61	SH205318.07FU_FR681903_reps
1443	amongsampleotu_658__clustering_97	Fungi								Fungi	Ascomycota						9e-66	SH204844.07FU_KC288117_reps
1444	amongsampleotu_679__clustering_97	Fungi								Fungi	Ascomycota	Dothideomycetes	Capnodiales	Teratosphaeriaceae	Devriesia	Devriesia thermodurans	3e-19	SH200710.07FU_AY692087_refs
1445	amongsampleotu_68__clustering_97	Fungi								Fungi	Ascomycota	Archaeorhizomycetes	Archaeorhizomycetales	Archaeorhizomycetaceae	Archaeorhizomyces		1e-42	SH222009.07FU_GU174326_reps
1446	amongsampleotu_680__clustering_97	Fungi								Fungi	Basidiomycota	Agaricomycetes	Boletales	Boletaceae	Boletus	Boletus reticuloceps	8e-26	SH190425.07FU_EU231968_refs
1447	amongsampleotu_683__clustering_97	Fungi								Fungi	Ascomycota	Archaeorhizomycetes	Archaeorhizomycetales	Archaeorhizomycetaceae	Archaeorhizomyces		2e-17	SH005316.07FU_HQ022233_reps_singleton
1448	amongsampleotu_685__clustering_97	Fungi								Fungi	Ascomycota	Leotiomycetes	Helotiales				7e-29	SH203526.07FU_HQ021838_reps
1449	amongsampleotu_7__clustering_97	Fungi								Fungi	Ascomycota	Sordariomycetes	Hypocreales	Incertae sedis	Acremonium	Acremonium charticola	8e-23	SH122287.07FU_KC253940_refs_singleton
1450	amongsampleotu_706__clustering_97	Fungi								Fungi	Ascomycota	Dothideomycetes	Pleosporales				2e-10	SH199058.07FU_JX981477_reps
1451	amongsampleotu_731__clustering_97	Fungi								Fungi							3e-21	SH481717.07FU_JX042806_reps_singleton
1452	amongsampleotu_734__clustering_97	Fungi								Fungi	Ascomycota	Dothideomycetes	Myriangiales				2e-104	SH205432.07FU_AY546072_reps
1453	amongsampleotu_750__clustering_97	Fungi								Fungi	Ascomycota	Sordariomycetes	Incertae sedis	Incertae sedis	Custingophora	Custingophora olivacea	4e-22	SH018924.07FU_AM267269_reps_singleton
1454	amongsampleotu_760__clustering_97	Fungi								Fungi	Ascomycota	Dothideomycetes	Pleosporales				2e-20	SH180712.07FU_HQ637315_reps
1455	amongsampleotu_8__clustering_97	Fungi								Fungi	Ascomycota	Lecanoromycetes	Lecanorales	Ramalinaceae	Ramalina		8e-20	SH004296.07FU_GU827303_reps_singleton
1456	amongsampleotu_802__clustering_97	Fungi								Fungi	Ascomycota	Sordariomycetes	Xylariales				2e-26	SH026172.07FU_KF887081_reps_singleton
1457	amongsampleotu_821__clustering_97	Fungi								Fungi	Ascomycota	Dothideomycetes	Trypetheliales	Trypetheliaceae	Trypethelium	Trypethelium aeneum	2e-17	SH463237.07FU_KC592278_reps_singleton
1458	amongsampleotu_837__clustering_97	Fungi								Fungi	Ascomycota	Leotiomycetes	Helotiales				9e-47	SH203524.07FU_KF617659_reps
1459	amongsampleotu_84__clustering_97	Fungi								Fungi	Ascomycota						3e-84	SH020697.07FU_FJ375933_reps_singleton
1460	amongsampleotu_846__clustering_97	Fungi								Fungi	Ascomycota						1e-14	SH477426.07FU_FN562038_reps_singleton
1461	amongsampleotu_865__clustering_97	Fungi								Fungi							4e-77	SH013656.07FU_EU360460_reps_singleton
1462	amongsampleotu_900__clustering_97	Fungi								Fungi	Ascomycota	Dothideomycetes	Pleosporales				2e-13	SH199058.07FU_JX981477_reps
1463	amongsampleotu_903__clustering_97	Fungi								Fungi	Ascomycota	Sordariomycetes	Xylariales	Xylariaceae			1e-27	SH020278.07FU_FJ425672_reps_singleton
1464	amongsampleotu_91__clustering_97	Fungi								Fungi	Ascomycota	Archaeorhizomycetes	Archaeorhizomycetales	Archaeorhizomycetaceae	Archaeorhizomyces		3e-22	SH005316.07FU_HQ022233_reps_singleton
1465	amongsampleotu_926__clustering_97	Fungi								Fungi	Basidiomycota	Tremellomycetes	Tremellales				4e-40	SH028179.07FU_AM999593_reps_singleton
1466	amongsampleotu_930__clustering_97	Fungi								Fungi	Ascomycota	Dothideomycetes	Pleosporales				3e-90	SH020700.07FU_HQ108005_reps_singleton
1467	amongsampleotu_95__clustering_97	Fungi								Fungi	Ascomycota	Dothideomycetes	Incertae sedis	Incertae sedis	Zymoseptoria	Zymoseptoria brevis	8e-29	SH195824.07FU_JF700867_refs
1468	amongsampleotu_952__clustering_97	Fungi								No blast hit							None	None
1469	amongsampleotu_964__clustering_97	Fungi								Fungi	Ascomycota	Archaeorhizomycetes	Archaeorhizomycetales	Archaeorhizomycetaceae	Archaeorhizomyces		7e-26	SH025553.07FU_GU174419_reps_singleton
1470	amongsampleotu_975__clustering_97	Fungi								Fungi	Ascomycota	Dothideomycetes	Pleosporales				6e-14	SH199058.07FU_JX981477_reps
1471	amongsampleotu_978__clustering_97	Fungi								Fungi	Ascomycota	Archaeorhizomycetes	Archaeorhizomycetales	Archaeorhizomycetaceae	Archaeorhizomyces		2e-23	SH025553.07FU_GU174419_reps_singleton
1472	amongsampleotu_985__clustering_97	Fungi								Fungi	Basidiomycota	Tremellomycetes	Tremellales	Incertae sedis	Derxomyces		5e-14	SH481906.07FU_AB508840_reps_singleton
1473	amongsampleotu_994__clustering_97	Fungi								Fungi	Ascomycota	Dothideomycetes	Pleosporales				5e-14	SH199058.07FU_JX981477_reps
1474	dereplicated_1080__130921__A122__ITS1F	Fungi								Fungi	Ascomycota	Archaeorhizomycetes	Archaeorhizomycetales				6e-17	SH222248.07FU_JQ346868_reps
1475	dereplicated_111__130531__A061__ITS1F	Fungi								Fungi	Basidiomycota	Agaricomycetes	Hymenochaetales	Hymenochaetaceae	Inonotus	Inonotus leporinus	6e-24	SH210428.07FU_FJ775542_refs
1476	dereplicated_1111__130531__A046__ITS1F	Fungi								Fungi	Ascomycota	Lecanoromycetes	Peltigerales	Pannariaceae			5e-18	SH178828.07FU_EU885302_reps
1477	dereplicated_1118__130531__A036__ITS1F	Fungi								Fungi	Ascomycota	Sordariomycetes	Magnaporthales	Magnaporthaceae	Mycoleptodiscus		4e-25	SH216145.07FU_JX243875_reps
1478	dereplicated_1585__130921__A122__ITS1F	Fungi								Fungi							6e-14	SH463342.07FU_KF412272_reps_singleton
1479	dereplicated_1613__130531__A105__ITS1F	Fungi								Fungi	Ascomycota	Dothideomycetes	Pleosporales	Tetraplosphaeriaceae	Tetraplosphaeria	Tetraplosphaeria sasicola	4e-18	SH019353.07FU_KJ780764_reps_singleton
1480	dereplicated_167__130921__A126__ITS1F	Fungi								Fungi	Ascomycota	Orbiliomycetes					2e-23	SH029114.07FU_GU931753_reps_singleton
1481	dereplicated_1682__130531__A032__ITS1F	Fungi								Fungi	Ascomycota	Sordariomycetes	Chaetosphaeriales	Chaetosphaeriaceae	Chaetosphaeria	Chaetosphaeria callimorpha	3e-09	SH020386.07FU_AF178555_reps_singleton
1482	dereplicated_17__130531__A053__ITS1F	Fungi								Fungi							1e-19	SH021245.07FU_DQ279836_reps_singleton
1483	dereplicated_171__130531__A137__ITS1F	Fungi								Fungi	Ascomycota	Sordariomycetes	Sordariales				2e-69	SH215785.07FU_KF435954_reps
1484	dereplicated_2055__130531__A107__ITS1F	Fungi								No blast hit							None	None
1485	dereplicated_2123__130531__A022__ITS1F	Fungi								Fungi	Basidiomycota	Microbotryomycetes	Sporidiobolales	Incertae sedis	Rhodotorula	Rhodotorula cresolica	4e-21	SH193439.07FU_AF444570_refs
1486	dereplicated_443__130921__A142__ITS1F	Fungi								Fungi	Ascomycota	Archaeorhizomycetes	Archaeorhizomycetales	Archaeorhizomycetaceae	Archaeorhizomyces		3e-22	SH180928.07FU_AF461620_reps
1487	dereplicated_451__130921__A120__ITS1F	Fungi								Fungi	Ascomycota	Pezizomycetes	Pezizales	Tuberaceae	Tuber		9e-13	SH005867.07FU_EF661992_reps_singleton
1488	dereplicated_524__130531__A043__ITS1F	Fungi								Fungi	Ascomycota	Sordariomycetes	Xylariales	Xylariaceae	Xylaria		4e-31	SH204285.07FU_KF385287_reps
1489	dereplicated_606__130921__A122__ITS1F	Fungi								Fungi	Ascomycota	Archaeorhizomycetes	Archaeorhizomycetales	Archaeorhizomycetaceae	Archaeorhizomyces		2e-29	SH180925.07FU_GQ160037_reps
1490	dereplicated_653__130531__A046__ITS1F	Fungi								Fungi	Ascomycota	Dothideomycetes	Pleosporales				6e-79	SH020700.07FU_HQ108005_reps_singleton
1491	dereplicated_658__130921__A126__ITS1F	Fungi								Fungi	Ascomycota	Sordariomycetes	Hypocreales				2e-88	SH026422.07FU_JF819145_reps_singleton
1492	dereplicated_665__130921__A137__ITS1F	Fungi								Fungi	Ascomycota	Archaeorhizomycetes	Archaeorhizomycetales				4e-18	SH222248.07FU_JQ346868_reps
1493	dereplicated_669__130531__A001__ITS1F	Fungi								Fungi	Ascomycota	Sordariomycetes	Hypocreales	Nectriaceae	Volutella		9e-23	SH214980.07FU_UDB004184_reps
1494	dereplicated_741__130531__A002__ITS1F	Fungi								Fungi							6e-21	SH027175.07FU_KC222811_reps_singleton
1495	dereplicated_762__130531__A025__ITS1F	Fungi								Fungi	Ascomycota	Sordariomycetes	Xylariales	Xylariaceae	Xylaria		1e-18	SH181978.07FU_GQ999531_reps
1496	dereplicated_79__130531__A111__ITS1F	Fungi								Fungi	Ascomycota	Dothideomycetes	Capnodiales	Mycosphaerellaceae	Mycosphaerella		6e-48	SH212144.07FU_JX436786_reps
1497	dereplicated_791__130531__A003__ITS1F	Fungi								Fungi	Basidiomycota						4e-24	SH455873.07FU_HE605267_reps_singleton
1498	dereplicated_812__130531__A001__ITS1F	Fungi								Fungi	Ascomycota	Dothideomycetes	Pleosporales	Sporormiaceae			6e-23	SH482536.07FU_DQ914699_reps_singleton
1499	dereplicated_82__130531__A030__ITS1F	Fungi								Fungi	Ascomycota	Sordariomycetes	Xylariales	Xylariaceae			2e-29	SH194852.07FU_EU482271_reps
1500	dereplicated_90__130531__A118__ITS1F	Fungi								Fungi	Ascomycota	Sordariomycetes	Xylariales	Xylariaceae			1e-24	SH194852.07FU_EU482271_reps
1501	withinsampleotu_13__130531__A051__ITS1F	Fungi								Fungi							5e-24	SH020302.07FU_FJ237057_reps_singleton
1502	withinsampleotu_132__130531__A043__ITS1F	Fungi								Fungi							2e-50	SH174604.07FU_HE584937_reps
1503	withinsampleotu_164__130531__A035__ITS1F	Fungi								Fungi	Ascomycota	Dothideomycetes	Pleosporales				1e-11	SH199058.07FU_JX981477_reps
1504	withinsampleotu_174__130921__A118__ITS1F	Fungi								Fungi	Ascomycota	Incertae sedis	Incertae sedis	Incertae sedis	Phaeoisaria		2e-16	SH030518.07FU_AB725393_reps_singleton
1505	withinsampleotu_20__130531__A019__ITS1F	Fungi								Fungi	Ascomycota	Incertae sedis	Incertae sedis	Incertae sedis	Torula	Torula caligans	3e-22	SH212864.07FU_JX984722_reps
1506	withinsampleotu_21__130921__A126__ITS1F	Fungi								Fungi	Ascomycota	Archaeorhizomycetes	Archaeorhizomycetales	Archaeorhizomycetaceae	Archaeorhizomyces		7e-29	SH025553.07FU_GU174419_reps_singleton
1507	withinsampleotu_221__130921__A122__ITS1F	Fungi								Fungi	Ascomycota	Eurotiomycetes	Chaetothyriales	Herpotrichiellaceae			1e-27	SH023322.07FU_HM230873_reps_singleton
1508	withinsampleotu_3__130921__A126__ITS1F	Fungi								Fungi	Ascomycota	Archaeorhizomycetes	Archaeorhizomycetales	Archaeorhizomycetaceae	Archaeorhizomyces		3e-22	SH180489.07FU_JN006469_reps
1509	withinsampleotu_31__130531__A070__ITS1F	Fungi								Fungi	Ascomycota	Dothideomycetes	Pleosporales				8e-14	SH199058.07FU_JX981477_reps
1510	withinsampleotu_38__130531__A115__ITS1F	Fungi								Fungi	Ascomycota	Dothideomycetes	Pleosporales				2e-26	SH218247.07FU_KF436139_reps
1511	withinsampleotu_38__130921__A122__ITS1F	Fungi								Fungi	Ascomycota	Archaeorhizomycetes	Archaeorhizomycetales	Archaeorhizomycetaceae	Archaeorhizomyces		5e-24	SH019958.07FU_JF691051_reps_singleton
1512	withinsampleotu_42__130531__A074__ITS1F	Fungi								Fungi	Ascomycota						8e-14	SH477426.07FU_FN562038_reps_singleton
1513	withinsampleotu_46__130921__A131__ITS1F	Fungi								Fungi	Ascomycota	Saccharomycetes	Saccharomycetales	Trichomonascaceae	Blastobotrys	Blastobotrys raffinosifermentans	2e-16	SH444255.07FU_DQ898172_refs
1514	withinsampleotu_47__130531__A121__ITS1F	Fungi								Fungi							8e-20	SH021245.07FU_DQ279836_reps_singleton
1515	withinsampleotu_48__130531__A003__ITS1F	Fungi								Fungi	Ascomycota						3e-78	SH013466.07FU_AY969401_reps_singleton
1516	withinsampleotu_48__130531__A078__ITS1F	Fungi								Fungi	Ascomycota	Lecanoromycetes	Peltigerales	Lobariaceae	Lobariella	Lobariella parmelioides	1e-18	SH187127.07FU_KC011060_refs
1517	withinsampleotu_51__130531__A003__ITS1F	Fungi								Fungi	Ascomycota	Taphrinomycetes	Taphrinales	Taphrinaceae	Taphrina	Taphrina populi-salicis	9e-19	SH007160.07FU_AF492113_reps_singleton
1518	withinsampleotu_56__130531__A059__ITS1F	Fungi								Fungi	Ascomycota	Sordariomycetes	Hypocreales	Incertae sedis	Stachybotrys		1e-60	SH017863.07FU_HQ022508_reps_singleton
1519	withinsampleotu_84__130531__A082__ITS1F	Fungi								Fungi	Ascomycota	Lecanoromycetes	Lecanorales	Psoraceae	Protoblastenia	Protoblastenia terricola	3e-19	SH182275.07FU_AY425641_refs
1520	withinsampleotu_9__130531__A002__ITS1F	Fungi								Fungi	Ascomycota	Sordariomycetes	Hypocreales				9e-23	SH458554.07FU_EU687065_reps_singleton
1521	withinsampleotu_90__130921__A138__ITS1F	Fungi								Fungi	Ascomycota	Archaeorhizomycetes	Archaeorhizomycetales	Archaeorhizomycetaceae	Archaeorhizomyces		5e-24	SH180494.07FU_JQ711841_reps
1522	withinsampleotu_91__130531__A046__ITS1F	Fungi								Fungi	Ascomycota	Incertae sedis	Incertae sedis	Incertae sedis	Geastrumia	Geastrumia polystigmatis	3e-16	SH007686.07FU_FJ438389_reps_singleton
1523	withinsampleotu_95__130531__A033__ITS1F	Fungi								Fungi							4e-15	SH484342.07FU_KF359676_reps_singleton
1524	withinsampleotu_98__130531__A017__ITS1F	Fungi								Fungi	Ascomycota	Dothideomycetes	Capnodiales				1e-15	SH000215.07FU_JF691078_reps_singleton
