# Supplementary material for: Vertical Structure of Phyllosphere Fungal Communities in a Tropical Forest in Thailand Uncovered by High-Throughput Sequencing
Source: PLoS One. 2016 Nov 18;11(11):e0166669. doi: 10.1371/journal.pone.0166669 (PMC5115777; doi:10.1371/journal.pone.0166669)
Supplement: S3 Table — (XLSX) [file pone.0166669.s009.xlsx]

## Sheet: unidentified_229OTUs_top50wante
Order	OTU unidentified at the phylum level in Claident	GenBank/UNITE accession number	Species hypothesis accession number	Automatically chosen RepS	singleton/non-singleton	Cluster code	Kingdom	Phylum	Class	Percent identity	Alignment length	Number of mismatches	Number of gap opens	Start position in query	End position in query	Start position in target	End position in target	E-value	Bit score
1294	amongsampleotu_185__clustering_97	JX456862	SH024132.07FU	reps	singleton	UCL7_004371	Fungi	Ascomycota	Archaeorhizomycetes	93.78	209	10	3	1	207	32	239	7e-86	311
1295	amongsampleotu_199__clustering_97	JX456862	SH024132.07FU	reps	singleton	UCL7_004371	Fungi	Ascomycota	Archaeorhizomycetes	83.09	207	29	5	1	202	32	237	2e-47	183
1296	amongsampleotu_216__clustering_97	KF466226	SH010564.07FU	reps	singleton	UCL7_001663	Fungi			89.4	151	10	6	95	240	72	221	5e-48	185
1297	amongsampleotu_238__clustering_97	JX456862	SH024132.07FU	reps	singleton	UCL7_004371	Fungi	Ascomycota	Archaeorhizomycetes	83.17	208	29	6	1	204	32	237	4e-48	185
1298	amongsampleotu_265__clustering_97	No hit
1299	amongsampleotu_272__clustering_97	GU054051	SH473408.07FU	reps	singleton	UCL7_009432	Fungi			80.23	258	29	14	1	255	15	253	1e-44	174
1300	amongsampleotu_278__clustering_97	GU054051	SH473408.07FU	reps	singleton	UCL7_009432	Fungi			81.12	249	29	13	1	245	15	249	2e-47	183
1301	amongsampleotu_285__clustering_97	KC966118	SH005459.07FU	reps	singleton	UCL7_001008	Fungi			83.84	99	8	8	128	223	349	442	1e-18	87.9
1302	amongsampleotu_316__clustering_97	AJ877190	SH468921.07FU	reps	singleton	UCL7_008791	Fungi	Ascomycota	Dothideomycetes	82.89	152	22	3	78	225	73	224	2e-32	134
1303	amongsampleotu_324__clustering_97	JX376212	SH525971.07FU	reps	non-singleton	UCL7_010899	Fungi			80.4	250	22	19	1	244	40	268	7e-42	165
1304	amongsampleotu_336__clustering_97	KC966007	SH459632.07FU	reps	singleton	UCL7_007464	Fungi			79.51	244	33	14	1	230	10	250	1e-39	158
1305	amongsampleotu_394__clustering_97	JX456815	SH486939.07FU	reps	singleton	UCL7_011365	Fungi			85.25	217	21	8	1	215	32	239	2e-56	213
1306	amongsampleotu_405__clustering_97	JX456663	SH463377.07FU	reps	singleton	UCL7_007999	Fungi			83.82	204	20	12	1	199	32	227	5e-47	182
1307	amongsampleotu_409__clustering_97	KC965534	SH486771.07FU	reps	singleton	UCL7_011341	Fungi			84.26	197	21	10	1	196	10	197	1e-47	183
1308	amongsampleotu_478__clustering_97	JX456862	SH024132.07FU	reps	singleton	UCL7_004371	Fungi	Ascomycota	Archaeorhizomycetes	82.69	208	28	7	1	203	32	236	7e-46	178
1309	amongsampleotu_492__clustering_97	JF519052	SH176628.07FU	reps	non-singleton	UCL7_000358	Fungi	Ascomycota	Dothideomycetes	81.3	262	37	11	1	254	10	267	5e-53	202
1310	amongsampleotu_494__clustering_97	GQ924910	SH486001.07FU	reps	singleton	UCL7_011231	Fungi			92.16	204	11	5	53	253	4	205	2e-77	283
1311	amongsampleotu_501__clustering_97	KU195510	SH487613.07FU	reps	singleton	UCL7_000358	Fungi			81.01	258	29	14	1	241	32	286	1e-48	187
1312	amongsampleotu_505__clustering_97	KF466226	SH010564.07FU	reps	singleton	UCL7_001663	Fungi			88.59	149	11	6	95	238	72	219	3e-45	176
1313	amongsampleotu_518__clustering_97	KF617431	SH484132.07FU	reps	singleton	UCL7_010964	Fungi	Ascomycota	Dothideomycetes	97.83	46	1	0	1	46	10	55	2e-16	80.5
1314	amongsampleotu_540__clustering_97	KF800321	SH468151.07FU	reps	singleton	UCL7_008681	Fungi			95.54	224	6	3	1	222	205	426	3e-99	355
1315	amongsampleotu_543__clustering_97	JX456795	SH460052.07FU	reps	singleton	UCL7_007524	Fungi	Ascomycota	Sordariomycetes	78.63	248	18	21	1	217	32	275	6e-32	132
1316	amongsampleotu_545__clustering_97	KT161108	SH491304.07FU	reps	singleton	UCL7_004723	Fungi	Ascomycota		80.7	228	29	13	1	219	31	252	2e-41	163
1317	amongsampleotu_572__clustering_97	HQ211770	SH463195.07FU	reps	singleton	UCL7_007973	Fungi	Basidiomycota		76.04	192	32	11	1	187	32	214	1e-18	87.9
1318	amongsampleotu_618__clustering_97	HM069465	SH459023.07FU	reps	singleton	UCL7_007377	Fungi	Ascomycota	Dothideomycetes	100	44	0	0	1	44	106	149	7e-17	82.4
1319	amongsampleotu_632__clustering_97	KF675584	SH484055.07FU	reps	singleton	UCL7_010953	Fungi			92.9	169	9	2	99	264	69	237	3e-65	243
1320	amongsampleotu_652__clustering_97	AY969329	SH209498.07FU	reps	non-singleton	UCL7_004316	Fungi	Ascomycota		84.87	152	16	6	126	273	247	395	3e-36	147
1321	amongsampleotu_664__clustering_97	KT161108	SH491304.07FU	reps	singleton	UCL7_004723	Fungi	Ascomycota		81.98	222	28	9	1	217	31	245	8e-46	178
1322	amongsampleotu_688__clustering_97	AY970226	SH017724.07FU	reps	singleton	UCL7_002929	Fungi	Ascomycota	Eurotiomycetes	100	49	0	0	207	255	205	253	1e-19	91.6
1323	amongsampleotu_689__clustering_97	KJ411452	SH471063.07FU	reps	singleton	UCL7_009097	Fungi			96.55	58	0	1	155	210	198	255	8e-21	95.3
1324	amongsampleotu_714__clustering_97	KF274230	SH000298.07FU	reps	singleton	UCL7_000095	Fungi			81.44	194	15	16	1	185	44	225	3e-34	139
1325	amongsampleotu_737__clustering_97	KC965750	SH024130.07FU	reps	singleton	UCL7_004370	Fungi			89.36	94	5	4	1	93	8	97	2e-26	113
1326	amongsampleotu_744__clustering_97	KF617663	SH457658.07FU	reps	singleton	UCL7_007182	Fungi	Basidiomycota	Agaricomycetes	90.29	103	4	6	1	99	10	110	2e-31	130
1327	amongsampleotu_746__clustering_97	HE584937	SH174604.07FU	reps	non-singleton	UCL7_000112	Fungi			93.59	156	9	1	1	155	380	535	4e-62	231
1328	amongsampleotu_757__clustering_97	KC965703	SH469418.07FU	reps	singleton	UCL7_008862	Fungi			82.11	123	10	6	1	123	10	120	1e-20	95.3
1329	amongsampleotu_775__clustering_97	KT224914	SH494207.07FU	reps	singleton	UCL7_010488	Fungi			98.08	52	1	0	214	265	194	245	1e-19	91.6
1330	amongsampleotu_819__clustering_97	FJ213523	SH466541.07FU	reps	singleton	UCL7_008451	Fungi			85.11	282	31	10	3	278	35	311	1e-75	278
1331	amongsampleotu_838__clustering_97	KF800681	SH461767.07FU	reps	singleton	UCL7_007769	Fungi	Ascomycota		86.46	192	18	5	1	188	205	392	1e-53	204
1332	amongsampleotu_873__clustering_97	KU195510	SH487613.07FU	reps	singleton	UCL7_000358	Fungi			87.74	106	9	4	1	104	32	135	1e-28	121
1333	amongsampleotu_887__clustering_97	JX042848	SH460941.07FU	reps	singleton	UCL7_007651	Fungi	Ascomycota		91.3	92	5	1	1	89	10	101	4e-29	122
1333	amongsampleotu_887__clustering_97	JX042848	SH460941.07FU	reps	singleton	UCL7_007651	Fungi	Ascomycota		98.08	52	1	0	211	262	173	224	1e-19	91.6
1334	amongsampleotu_904__clustering_97	No hit
1335	amongsampleotu_913__clustering_97	No hit
1336	amongsampleotu_97__clustering_97	KJ411525	SH469530.07FU	reps	singleton	UCL7_008878	Fungi			77.78	261	31	23	5	248	1	251	5e-33	135
1337	amongsampleotu_980__clustering_97	KF800679	SH459142.07FU	reps	singleton	UCL7_007394	Fungi			82.32	198	16	13	1	185	205	396	1e-38	154
1338	amongsampleotu_981__clustering_97	KF617751	SH004874.07FU	reps	singleton	UCL7_000900	Fungi	Ascomycota	Sordariomycetes	91.11	90	5	2	1	90	10	96	4e-28	119
1339	amongsampleotu_989__clustering_97	KC965456	SH469278.07FU	reps	singleton	UCL7_008842	Fungi	Ascomycota	Sordariomycetes	94.67	75	3	1	1	75	10	83	4e-27	115
1340	amongsampleotu_997__clustering_97	FJ553139	SH475984.07FU	reps	singleton	UCL7_009800	Fungi	Basidiomycota	Agaricomycetes	81.3	123	19	2	1	123	327	445	2e-21	97.1
1341	amongsampleotu_999__clustering_97	AM901897	SH200067.07FU	reps	non-singleton	UCL7_002834	Fungi	Ascomycota	Dothideomycetes	89.72	107	9	2	1	105	187	293	3e-33	135
1342	dereplicated_1023__130531__A001__ITS1F	HQ211710	SH196419.07FU	reps	non-singleton	UCL7_002340	Fungi	Ascomycota		81.73	104	15	4	1	104	32	131	1e-17	84.2
1343	dereplicated_1053__130531__A001__ITS1F	KJ411525	SH469530.07FU	reps	singleton	UCL7_008878	Fungi			89.77	88	6	2	5	92	1	85	3e-25	110
1344	dereplicated_1331__130531__A039__ITS1F	GU054051	SH473408.07FU	reps	singleton	UCL7_009432	Fungi			79.84	243	30	16	1	236	15	245	3e-40	159
1345	dereplicated_1685__130531__A085__ITS1F	KF800681	SH461767.07FU	reps	singleton	UCL7_007769	Fungi	Ascomycota		87.28	173	9	10	1	168	205	369	3e-48	185
1346	dereplicated_1995__130531__A064__ITS1F	AJ581081	SH473016.07FU	reps	singleton	UCL7_009376	Fungi	Basidiomycota		90.14	71	4	3	155	225	131	198	4e-19	89.8
1347	dereplicated_221__130531__A030__ITS1F	KF617668	SH475627.07FU	reps	singleton	UCL7_009749	Fungi			77.15	267	36	17	1	248	10	270	7e-32	132
1348	dereplicated_2256__130531__A022__ITS1F	EU482201	SH208504.07FU	reps	non-singleton	UCL7_004136	Fungi			82.46	228	25	5	23	237	4	229	5e-48	185
1349	dereplicated_2263__130531__A039__ITS1F	KF800681	SH461767.07FU	reps	singleton	UCL7_007769	Fungi	Ascomycota		97.95	244	0	5	1	244	205	443	5e-118	418
1350	dereplicated_2352__130531__A017__ITS1F	KC965641	SH461571.07FU	reps	singleton	UCL7_007741	Fungi			94.21	242	9	5	1	240	10	248	6e-102	364
1351	dereplicated_2363__130531__A017__ITS1F	KF752692	SH013266.07FU	reps	singleton	UCL7_002134	Fungi			86.24	109	12	3	7	113	403	510	5e-27	115
1352	dereplicated_25__130531__A068__ITS1F	KF800250	SH475669.07FU	reps	singleton	UCL7_009755	Fungi	Basidiomycota	Agaricomycetes	82.27	282	28	17	1	270	205	476	1e-59	224
1353	dereplicated_266__130921__A121__ITS1F	KF617663	SH457658.07FU	reps	singleton	UCL7_007182	Fungi	Basidiomycota	Agaricomycetes	87.59	137	9	5	1	131	10	144	4e-38	152
1354	dereplicated_394__130531__A074__ITS1F	No hit
1355	dereplicated_439__130531__A065__ITS1F	KF800554	SH464308.07FU	reps	singleton	UCL7_008132	Fungi			75.19	270	37	22	1	240	205	474	2e-22	100
1356	dereplicated_514__130531__A005__ITS1F	AJ972834	SH459737.07FU	reps	singleton	UCL7_007479	Fungi	Ascomycota		98.44	64	1	0	165	228	170	233	2e-26	113
1357	dereplicated_515__130531__A019__ITS1F	KF800679	SH459142.07FU	reps	singleton	UCL7_007394	Fungi			82.44	205	16	13	1	192	205	402	7e-41	161
1358	dereplicated_556__130531__A049__ITS1F	EU292404	SH193383.07FU	reps	non-singleton	UCL7_002043	Fungi			100	47	0	0	1	47	10	56	9e-19	87.9
1359	dereplicated_563__130531__A060__ITS1F	KU195510	SH487613.07FU	reps	singleton	UCL7_000358	Fungi			86.42	81	8	3	1	79	32	111	5e-18	86.1
1360	dereplicated_568__130531__A025__ITS1F	HQ211710	SH196419.07FU	reps	non-singleton	UCL7_002340	Fungi	Ascomycota		81.55	103	15	4	1	102	32	131	5e-17	82.4
1361	dereplicated_661__130531__A022__ITS1F	KF274489	SH219326.07FU	reps	non-singleton	UCL7_006297	Fungi			95.52	67	2	1	121	186	188	254	3e-24	106
1362	dereplicated_679__130921__A114__ITS1F	KC966368	SH205514.07FU	reps	non-singleton	UCL7_003714	Fungi	Ascomycota		100	59	0	0	140	198	447	505	3e-25	110
1363	dereplicated_684__130531__A005__ITS1F	AJ581081	SH473016.07FU	reps	singleton	UCL7_009376	Fungi	Basidiomycota		79.9	194	18	14	1	178	18	206	3e-29	122
1364	dereplicated_803__130921__A118__ITS1F	JX456862	SH024132.07FU	reps	singleton	UCL7_004371	Fungi	Ascomycota	Archaeorhizomycetes	82.86	210	28	6	1	204	32	239	6e-47	182
1365	dereplicated_842__130531__A043__ITS1F	KC965300	SH458687.07FU	reps	singleton	UCL7_007329	Fungi			87.93	116	9	4	1	116	10	120	5e-32	132
1366	dereplicated_85__130531__A060__ITS1F	KR016148	SH491583.07FU	reps	singleton	UCL7_005562	Fungi			99.06	212	0	2	36	245	1	212	2e-106	379
1367	dereplicated_869__130531__A069__ITS1F	KP889486	SH494894.07FU	reps	singleton	UCL7_000791	Fungi			80.98	184	22	13	1	178	32	208	1e-32	134
1368	dereplicated_929__130531__A125__ITS1F	GQ924913	SH459422.07FU	reps	singleton	UCL7_007434	Fungi			92.78	180	9	4	40	218	1	177	1e-69	257
1369	dereplicated_96__130531__A068__ITS1F	KF617270	SH468928.07FU	reps	singleton	UCL7_008792	Fungi	Ascomycota	Dothideomycetes	84.21	114	10	5	1	109	10	120	9e-24	104
1370	dereplicated_960__130531__A024__ITS1F	GQ924913	SH459422.07FU	reps	singleton	UCL7_007434	Fungi			93.88	147	8	1	51	197	13	158	1e-58	220
1371	withinsampleotu_101__130531__A022__ITS1F	KF274159	SH456083.07FU	reps	singleton	UCL7_006957	Fungi			82.69	104	12	5	1	104	44	141	1e-18	87.9
1372	withinsampleotu_11__130531__A026__ITS1F	AY805627	SH484314.07FU	reps	singleton	UCL7_010990	Fungi	Basidiomycota	Agaricomycetes	90.16	122	10	1	153	274	432	313	1e-39	158
1372	withinsampleotu_11__130531__A026__ITS1F	AY805627	SH484314.07FU	reps	singleton	UCL7_010990	Fungi	Basidiomycota	Agaricomycetes	93.1	58	4	0	79	136	486	429	6e-18	86.1
1373	withinsampleotu_129__130531__A043__ITS1F	JF340245	SH022328.07FU	reps	singleton	UCL7_003923	Fungi	Ascomycota	Sordariomycetes	94.67	75	4	0	1	75	19	93	2e-27	117
1374	withinsampleotu_140__130921__A122__ITS1F	KF836742	SH485770.07FU	reps	singleton	UCL7_011198	Fungi	Basidiomycota		98.21	56	1	0	129	184	211	266	5e-22	99
1375	withinsampleotu_149__130531__A043__ITS1F	JF340245	SH022328.07FU	reps	singleton	UCL7_003923	Fungi	Ascomycota	Sordariomycetes	93.9	82	3	2	1	81	19	99	2e-29	122
1376	withinsampleotu_150__130531__A022__ITS1F	GQ268555	SH470055.07FU	reps	singleton	UCL7_008953	Fungi	Ascomycota	Dothideomycetes	92.65	68	3	2	1	66	34	101	1e-21	97.1
1377	withinsampleotu_159__130531__A039__ITS1F	EU687037	SH472771.07FU	reps	singleton	UCL7_009341	Fungi			91.46	82	5	2	180	260	124	204	1e-25	111
1378	withinsampleotu_21__130531__A008__ITS1F	HM222952	SH029117.07FU	reps	singleton	UCL7_005796	Fungi			91.63	251	19	2	19	268	13	262	3e-96	346
1379	withinsampleotu_223__130921__A122__ITS1F	EU917081	SH019472.07FU	reps	singleton	UCL7_003299	Fungi	Ascomycota	Dothideomycetes	92	75	4	2	80	153	182	255	9e-24	104
1380	withinsampleotu_23__130531__A053__ITS1F	JX376212	SH525971.07FU	reps	non-singleton	UCL7_010899	Fungi			85.87	92	6	6	1	90	40	126	9e-20	91.6
1381	withinsampleotu_35__130531__A066__ITS1F	GU328593	SH476705.07FU	reps	singleton	UCL7_009903	Fungi	Basidiomycota	Agaricomycetes	81.51	119	15	7	1	114	32	148	1e-19	91.6
1382	withinsampleotu_40__130531__A030__ITS1F	KC965534	SH486771.07FU	reps	singleton	UCL7_011341	Fungi			82.23	197	21	10	1	191	10	198	9e-40	158
1383	withinsampleotu_44__130531__A053__ITS1F	GU054051	SH473408.07FU	reps	singleton	UCL7_009432	Fungi			93.94	66	2	2	1	65	15	79	4e-22	99
1384	withinsampleotu_50__130531__A038__ITS1F	EU917081	SH019472.07FU	reps	singleton	UCL7_003299	Fungi	Ascomycota	Dothideomycetes	85.23	176	12	10	1	175	10	172	4e-43	169
1385	withinsampleotu_51__130921__A116__ITS1F	AJ877190	SH468921.07FU	reps	singleton	UCL7_008791	Fungi	Ascomycota	Dothideomycetes	83.54	164	20	7	78	235	73	235	2e-36	147
1386	withinsampleotu_56__130531__A025__ITS1F	DQ421287	SH475977.07FU	reps	singleton	UCL7_009799	Fungi	Ascomycota	Orbiliomycetes	77.74	274	38	16	1	252	32	304	3e-36	147
1387	withinsampleotu_59__130531__A018__ITS1F	KC965960	SH475284.07FU	reps	singleton	UCL7_009700	Fungi			92.73	55	4	0	1	55	10	64	2e-16	80.5
1388	withinsampleotu_60__130921__A122__ITS1F	KF800681	SH461767.07FU	reps	singleton	UCL7_007769	Fungi	Ascomycota		95.14	247	6	4	1	244	205	448	5e-108	385
1389	withinsampleotu_87__130531__A084__ITS1F	GQ924913	SH459422.07FU	reps	singleton	UCL7_007434	Fungi			92.35	196	11	4	40	234	1	193	3e-75	276
1390	withinsampleotu_97__130531__A061__ITS1F	KC965534	SH486771.07FU	reps	singleton	UCL7_011341	Fungi			81.77	181	21	10	1	178	10	181	8e-35	141
1391	withinsampleotu_98__130531__A107__ITS1F	GQ921762	SH467381.07FU	reps	singleton	UCL7_008571	Fungi			80	140	21	6	109	244	98	234	3e-21	97.1
1394	dereplicated_1338__130921__A137__ITS1F	KC965969	SH481339.07FU	reps	singleton	UCL7_010565	Fungi	Zygomycota		91.3	92	8	0	1	92	10	101	2e-30	126
1395	withinsampleotu_172__130921__A122__ITS1F	FN391331	SH205223.07FU	reps	non-singleton	UCL7_003666	Fungi	Ascomycota		87.03	239	19	10	1	235	27	257	3e-70	259
1396	dereplicated_2351__130531__A064__ITS1F	KF297276	SH458162.07FU	reps	singleton	UCL7_007254	Fungi			97.83	46	0	1	1	46	10	54	6e-16	78.7
1397	amongsampleotu_103__clustering_97	HQ022011	SH468753.07FU	reps	singleton	UCL7_008767	Fungi	Ascomycota	Archaeorhizomycetes	85.71	189	20	7	25	207	1	188	3e-50	193
1398	amongsampleotu_104__clustering_97	JQ760149	SH472568.07FU	reps	singleton	UCL7_009312	Fungi	Ascomycota	Dothideomycetes	93.06	72	3	2	148	218	140	210	1e-23	104
1399	amongsampleotu_115__clustering_97	GU174420	SH483376.07FU	reps	singleton	UCL7_010856	Fungi	Ascomycota	Archaeorhizomycetes	84.8	204	23	4	1	204	32	227	6e-52	198
1400	amongsampleotu_126__clustering_97	No hit
1401	amongsampleotu_130__clustering_97	KT328740	SH488004.07FU	reps	singleton	UCL7_007500	Fungi			79.92	239	30	16	1	227	10	242	3e-40	159
1402	amongsampleotu_142__clustering_97	AY969477	SH468991.07FU	reps	singleton	UCL7_008801	Fungi	Basidiomycota	Agaricomycetes	90.62	64	6	0	137	200	147	210	4e-18	86.1
1403	amongsampleotu_15__clustering_97	KF297059	SH475452.07FU	reps	singleton	UCL7_009724	Fungi			98.36	61	1	0	159	219	218	278	1e-24	108
1404	amongsampleotu_176__clustering_97	AB828208	SH481535.07FU	reps	singleton	UCL7_010593	Fungi			98.33	60	0	1	162	221	428	370	1e-23	104
1405	amongsampleotu_178__clustering_97	JX456862	SH024132.07FU	reps	singleton	UCL7_004371	Fungi	Ascomycota	Archaeorhizomycetes	88.94	208	16	5	1	204	32	236	1e-67	250
1406	amongsampleotu_19__clustering_97	AM901855	SH459891.07FU	reps	singleton	UCL7_007501	Fungi	Ascomycota		80.25	238	30	12	1	229	188	417	2e-41	163
1407	amongsampleotu_210__clustering_97	JX456862	SH024132.07FU	reps	singleton	UCL7_004371	Fungi	Ascomycota	Archaeorhizomycetes	82.38	210	31	5	1	206	32	239	7e-46	178
1408	amongsampleotu_212__clustering_97	JX456862	SH024132.07FU	reps	singleton	UCL7_004371	Fungi	Ascomycota	Archaeorhizomycetes	94.17	206	11	1	1	205	32	237	2e-86	313
1409	amongsampleotu_239__clustering_97	KP889486	SH494894.07FU	reps	singleton	UCL7_000791	Fungi			81.68	202	27	10	1	199	32	226	3e-40	159
1410	amongsampleotu_251__clustering_97	JX456815	SH486939.07FU	reps	singleton	UCL7_011365	Fungi			87.32	213	20	6	1	211	32	239	1e-63	237
1411	amongsampleotu_252__clustering_97	FJ554100	SH467115.07FU	reps	singleton	UCL7_008533	Fungi	Ascomycota	Saccharomycetes	100	42	0	0	1	42	311	352	6e-16	78.7
1412	amongsampleotu_270__clustering_97	DQ420827	SH459898.07FU	reps	singleton	UCL7_007502	Fungi	Ascomycota	Dothideomycetes	84.58	227	23	12	1	221	32	252	6e-57	215
1413	amongsampleotu_274__clustering_97	FJ554100	SH467115.07FU	reps	singleton	UCL7_008533	Fungi	Ascomycota	Saccharomycetes	100	42	0	0	1	42	311	352	6e-16	78.7
1414	amongsampleotu_322__clustering_97	JQ905750	SH470125.07FU	reps	singleton	UCL7_008963	Fungi	Ascomycota	Dothideomycetes	84.54	207	16	12	50	240	1	207	1e-49	191
1415	amongsampleotu_325__clustering_97	JQ905750	SH470125.07FU	reps	singleton	UCL7_008963	Fungi	Ascomycota	Dothideomycetes	84.21	209	14	13	50	240	1	208	5e-48	185
1416	amongsampleotu_338__clustering_97	KF800321	SH468151.07FU	reps	singleton	UCL7_008681	Fungi			93.42	228	10	4	1	227	205	428	2e-92	333
1417	amongsampleotu_349__clustering_97	GU174420	SH483376.07FU	reps	singleton	UCL7_010856	Fungi	Ascomycota	Archaeorhizomycetes	88.83	206	12	9	1	205	32	227	3e-65	243
1418	amongsampleotu_370__clustering_97	JN890253	SH467892.07FU	reps	singleton	UCL7_008644	Fungi			98.15	54	1	0	189	242	240	293	9e-21	95.3
1419	amongsampleotu_374__clustering_97	UDB014722	SH490867.07FU	reps	singleton	UCL7_007947				100	49	0	0	187	235	282	330	1e-19	91.6
1420	amongsampleotu_395__clustering_97	JX456815	SH486939.07FU	reps	singleton	UCL7_011365	Fungi			89.35	216	15	6	1	214	32	241	6e-72	265
1421	amongsampleotu_403__clustering_97	AY971685	SH460843.07FU	reps	singleton	UCL7_007637	Fungi			86.8	197	18	8	10	203	109	300	2e-56	213
1422	amongsampleotu_407__clustering_97	GU174420	SH483376.07FU	reps	singleton	UCL7_010856	Fungi	Ascomycota	Archaeorhizomycetes	80.1	201	31	7	1	197	32	227	9e-35	141
1423	amongsampleotu_441__clustering_97	KM265825	SH490258.07FU	reps	singleton	UCL7_001663	Fungi			89.24	158	11	6	89	241	217	373	3e-50	193
1424	amongsampleotu_46__clustering_97	KP889486	SH494894.07FU	reps	singleton	UCL7_000791	Fungi			82.41	199	27	8	1	196	32	225	1e-42	167
1425	amongsampleotu_472__clustering_97	JX456815	SH486939.07FU	reps	singleton	UCL7_011365	Fungi			85.71	217	21	10	1	214	32	241	1e-58	220
1426	amongsampleotu_476__clustering_97	GU174420	SH483376.07FU	reps	singleton	UCL7_010856	Fungi	Ascomycota	Archaeorhizomycetes	88.24	204	13	10	3	205	34	227	2e-62	233
1427	amongsampleotu_484__clustering_97	FJ553846	SH473940.07FU	reps	singleton	UCL7_009508	Fungi	Ascomycota		92	75	4	2	114	186	881	955	1e-23	104
1428	amongsampleotu_486__clustering_97	JX456663	SH463377.07FU	reps	singleton	UCL7_007999	Fungi			79.8	198	24	11	1	184	32	227	2e-31	130
1429	amongsampleotu_489__clustering_97	KU559686	SH496015.07FU	reps	singleton	UCL7_007094	Fungi			94.03	67	2	2	100	165	141	206	1e-22	100
1430	amongsampleotu_493__clustering_97	KC965891	SH460017.07FU	reps	singleton	UCL7_007519	Fungi			97.78	45	1	0	1	45	10	54	9e-16	78.7
1431	amongsampleotu_498__clustering_97	JN120380	SH473996.07FU	reps	singleton	UCL7_009516	Fungi	Ascomycota		79.55	176	20	13	78	248	36	200	9e-26	111
1432	amongsampleotu_502__clustering_97	KC222830	SH486750.07FU	reps	singleton	UCL7_011338	Fungi			93.24	74	3	2	171	243	149	221	1e-24	108
1433	amongsampleotu_528__clustering_97	GU721296	SH176494.07FU	reps	non-singleton	UCL7_000331	Fungi			85.14	222	23	9	72	288	45	261	6e-58	219
1434	amongsampleotu_542__clustering_97	JX456815	SH486939.07FU	reps	singleton	UCL7_011365	Fungi			85	220	21	10	1	217	32	242	2e-56	213
1435	amongsampleotu_549__clustering_97	KC966153	SH472680.07FU	reps	singleton	UCL7_009328	Fungi			91.89	74	6	0	133	206	414	487	1e-23	104
1436	amongsampleotu_555__clustering_97	JX456862	SH024132.07FU	reps	singleton	UCL7_004371	Fungi	Ascomycota	Archaeorhizomycetes	82.69	208	29	7	1	203	32	237	7e-46	178
1437	amongsampleotu_558__clustering_97	KP889486	SH494894.07FU	reps	singleton	UCL7_000791	Fungi			82.84	204	24	11	1	202	32	226	3e-44	172
1438	amongsampleotu_562__clustering_97	GU174420	SH483376.07FU	reps	singleton	UCL7_010856	Fungi	Ascomycota	Archaeorhizomycetes	81.37	204	28	9	1	202	32	227	9e-40	158
1439	amongsampleotu_568__clustering_97	KF436056	SH465680.07FU	reps	singleton	UCL7_008328	Fungi	Ascomycota	Dothideomycetes	84.62	91	9	5	165	253	135	222	6e-18	86.1
1440	amongsampleotu_598__clustering_97	KF274078	SH194089.07FU	reps	non-singleton	UCL7_002118	Fungi			87.39	111	4	8	1	108	44	147	5e-28	119
1440	amongsampleotu_598__clustering_97	KF274078	SH194089.07FU	reps	non-singleton	UCL7_002118	Fungi			88.1	84	6	3	166	247	225	306	3e-21	97.1
1441	amongsampleotu_63__clustering_97	KP889486	SH494894.07FU	reps	singleton	UCL7_000791	Fungi			82.27	203	24	12	1	200	32	225	5e-42	165
1442	amongsampleotu_649__clustering_97	KJ411624	SH483901.07FU	reps	singleton	UCL7_010931	Fungi			86.73	98	10	1	1	95	18	115	3e-24	106
1443	amongsampleotu_658__clustering_97	DQ420827	SH459898.07FU	reps	singleton	UCL7_007502	Fungi	Ascomycota	Dothideomycetes	82.82	227	29	8	1	223	32	252	8e-51	195
1444	amongsampleotu_679__clustering_97	GU721296	SH176494.07FU	reps	non-singleton	UCL7_000331	Fungi			89.61	77	6	2	1	77	31	105	2e-21	97.1
1445	amongsampleotu_68__clustering_97	KP889486	SH494894.07FU	reps	singleton	UCL7_000791	Fungi			84	200	24	8	1	198	32	225	4e-48	185
1446	amongsampleotu_680__clustering_97	KF221094	SH471819.07FU	reps	singleton	UCL7_009205	Fungi	Basidiomycota		93.22	59	4	0	156	214	372	430	1e-18	87.9
1447	amongsampleotu_683__clustering_97	JX456815	SH486939.07FU	reps	singleton	UCL7_011365	Fungi			82.69	208	26	8	1	205	32	232	3e-45	176
1448	amongsampleotu_685__clustering_97	KF296722	SH019321.07FU	reps	singleton	UCL7_003261	Fungi	Ascomycota	Leotiomycetes	84.32	185	21	8	1	178	10	193	9e-45	174
1449	amongsampleotu_7__clustering_97	JQ905750	SH470125.07FU	reps	singleton	UCL7_008963	Fungi	Ascomycota	Dothideomycetes	98.15	54	1	0	174	227	161	214	8e-21	95.3
1450	amongsampleotu_706__clustering_97	No hit
1451	amongsampleotu_731__clustering_97	JX042806	SH481717.07FU	reps	singleton	UCL7_010619	Fungi			84.94	166	13	9	1	159	10	170	7e-40	158
1452	amongsampleotu_734__clustering_97	JQ905750	SH470125.07FU	reps	singleton	UCL7_008963	Fungi	Ascomycota	Dothideomycetes	83.74	203	20	12	50	240	1	202	2e-46	180
1453	amongsampleotu_750__clustering_97	JF340245	SH022328.07FU	reps	singleton	UCL7_003923	Fungi	Ascomycota	Sordariomycetes	100	51	0	0	200	250	209	259	9e-21	95.3
1453	amongsampleotu_750__clustering_97	JF340245	SH022328.07FU	reps	singleton	UCL7_003923	Fungi	Ascomycota	Sordariomycetes	100	43	0	0	1	43	19	61	3e-16	80.5
1454	amongsampleotu_760__clustering_97	JX367366	SH496956.07FU	reps	singleton	UCL7_009414	Fungi			92.21	77	4	2	1	76	40	115	1e-24	108
1455	amongsampleotu_8__clustering_97	EU686888	SH465701.07FU	reps	singleton	UCL7_008331	Fungi	Ascomycota	Sordariomycetes	98.04	51	1	0	178	228	170	220	4e-19	89.8
1456	amongsampleotu_802__clustering_97	HM162129	SH176735.07FU	reps	non-singleton	UCL7_000388	Fungi	Ascomycota		82.4	233	23	12	1	226	32	253	1e-48	187
1457	amongsampleotu_821__clustering_97	JX350569	SH492129.07FU	reps	singleton	UCL7_000388	Fungi			76.92	234	39	10	1	229	40	263	5e-28	119
1458	amongsampleotu_837__clustering_97	EU917081	SH019472.07FU	reps	singleton	UCL7_003299	Fungi	Ascomycota	Dothideomycetes	85.64	195	20	8	1	191	10	200	5e-52	198
1459	amongsampleotu_84__clustering_97	DQ420827	SH459898.07FU	reps	singleton	UCL7_007502	Fungi	Ascomycota	Dothideomycetes	86.16	224	19	12	1	216	32	251	6e-62	231
1460	amongsampleotu_846__clustering_97	GU328609	SH481514.07FU	reps	singleton	UCL7_010590	Fungi	Basidiomycota	Tremellomycetes	100	45	0	0	1	45	32	76	1e-17	84.2
1461	amongsampleotu_865__clustering_97	JX350569	SH492129.07FU	reps	singleton	UCL7_000388	Fungi			82.7	237	29	12	1	231	40	270	2e-52	200
1462	amongsampleotu_900__clustering_97	HQ607985	SH455719.07FU	reps	singleton	UCL7_006905	Fungi	Ascomycota	Eurotiomycetes	91.8	61	4	1	1	60	18	78	1e-17	84.2
1463	amongsampleotu_903__clustering_97	HM162129	SH176735.07FU	reps	non-singleton	UCL7_000388	Fungi	Ascomycota		79.65	226	32	13	1	220	32	249	2e-37	150
1464	amongsampleotu_91__clustering_97	JX456815	SH486939.07FU	reps	singleton	UCL7_011365	Fungi			85.45	213	20	8	1	208	32	238	7e-56	211
1465	amongsampleotu_926__clustering_97	JN032520	SH466128.07FU	reps	singleton	UCL7_008392	Fungi	Basidiomycota	Tremellomycetes	87.67	73	7	2	147	217	264	336	2e-17	84.2
1466	amongsampleotu_930__clustering_97	DQ420827	SH459898.07FU	reps	singleton	UCL7_007502	Fungi	Ascomycota	Dothideomycetes	84.58	214	21	11	1	206	32	241	4e-53	202
1467	amongsampleotu_95__clustering_97	KC965493	SH474129.07FU	reps	singleton	UCL7_009535	Fungi			84.4	218	26	8	1	213	10	224	1e-54	207
1468	amongsampleotu_952__clustering_97	No hit
1469	amongsampleotu_964__clustering_97	KP889486	SH494894.07FU	reps	singleton	UCL7_000791	Fungi			84.24	203	21	11	1	201	32	225	1e-48	187
1470	amongsampleotu_975__clustering_97	No hit
1471	amongsampleotu_978__clustering_97	GU174420	SH483376.07FU	reps	singleton	UCL7_010856	Fungi	Ascomycota	Archaeorhizomycetes	81.37	204	19	13	1	190	32	230	5e-37	148
1472	amongsampleotu_985__clustering_97	JX174732	SH215324.07FU	reps	non-singleton	UCL7_005454	Fungi			100	43	0	0	1	43	26	68	2e-16	80.5
1473	amongsampleotu_994__clustering_97	No hit
1474	dereplicated_1080__130921__A122__ITS1F	KP889486	SH494894.07FU	reps	singleton	UCL7_000791	Fungi			77.39	199	30	11	1	188	32	226	1e-23	104
1475	dereplicated_111__130531__A061__ITS1F	KF617663	SH457658.07FU	reps	singleton	UCL7_007182	Fungi	Basidiomycota	Agaricomycetes	87.5	120	7	7	1	115	10	126	7e-32	132
1475	dereplicated_111__130531__A061__ITS1F	KF617663	SH457658.07FU	reps	singleton	UCL7_007182	Fungi	Basidiomycota	Agaricomycetes	100	52	0	0	202	253	262	313	3e-21	97.1
1476	dereplicated_1111__130531__A046__ITS1F	KC966082	SH000636.07FU	reps	singleton	UCL7_000172	Fungi			95.92	49	2	0	206	254	193	241	3e-16	80.5
1477	dereplicated_1118__130531__A036__ITS1F	GQ268555	SH470055.07FU	reps	singleton	UCL7_008953	Fungi	Ascomycota	Dothideomycetes	79.15	259	37	12	1	244	34	290	2e-41	163
1478	dereplicated_1585__130921__A122__ITS1F	JQ951568	SH471952.07FU	reps	singleton	UCL7_009224	Fungi			90.16	61	4	1	124	182	308	368	7e-16	78.7
1479	dereplicated_1613__130531__A105__ITS1F	JX323281	SH496247.07FU	reps	singleton	UCL7_004723	Fungi			88.1	126	12	3	1	125	40	163	2e-36	147
1480	dereplicated_167__130921__A126__ITS1F	GU054178	SH478336.07FU	reps	singleton	UCL7_010136	Fungi			96	50	2	0	1	50	15	64	5e-17	82.4
1481	dereplicated_1682__130531__A032__ITS1F	AB847015	SH483005.07FU	reps	singleton	UCL7_010803	Fungi	Ascomycota	Sordariomycetes	86.87	99	9	4	1	97	22	118	8e-25	108
1482	dereplicated_17__130531__A053__ITS1F	No hit
1483	dereplicated_171__130531__A137__ITS1F	KF617751	SH004874.07FU	reps	singleton	UCL7_000900	Fungi	Ascomycota	Sordariomycetes	91.58	95	5	3	1	93	10	103	6e-31	128
1484	dereplicated_2055__130531__A107__ITS1F	No hit
1485	dereplicated_2123__130531__A022__ITS1F	KF274176	SH473149.07FU	reps	singleton	UCL7_009395	Fungi			79.61	206	28	12	1	199	44	242	4e-33	135
1486	dereplicated_443__130921__A142__ITS1F	GU174420	SH483376.07FU	reps	singleton	UCL7_010856	Fungi	Ascomycota	Archaeorhizomycetes	82.04	206	24	13	1	200	32	230	2e-41	163
1487	dereplicated_451__130921__A120__ITS1F	JX456663	SH463377.07FU	reps	singleton	UCL7_007999	Fungi			78.11	201	25	15	1	188	32	226	2e-25	110
1488	dereplicated_524__130531__A043__ITS1F	HM162129	SH176735.07FU	reps	non-singleton	UCL7_000388	Fungi	Ascomycota		80.87	230	31	10	1	225	32	253	5e-43	169
1489	dereplicated_606__130921__A122__ITS1F	KP889486	SH494894.07FU	reps	singleton	UCL7_000791	Fungi			80.49	205	27	11	1	202	32	226	7e-36	145
1490	dereplicated_653__130531__A046__ITS1F	DQ420827	SH459898.07FU	reps	singleton	UCL7_007502	Fungi	Ascomycota	Dothideomycetes	84.12	233	23	13	1	223	32	260	2e-56	213
1491	dereplicated_658__130921__A126__ITS1F	JX376212	SH525971.07FU	reps	non-singleton	UCL7_010899	Fungi			77.08	240	39	14	1	234	40	269	1e-29	124
1492	dereplicated_665__130921__A137__ITS1F	JX456815	SH486939.07FU	reps	singleton	UCL7_011365	Fungi			76.42	212	30	12	1	195	32	240	2e-21	97.1
1493	dereplicated_669__130531__A001__ITS1F	HM136639	SH466492.07FU	reps	singleton	UCL7_008444	Fungi			85.93	263	17	15	1	261	18	262	3e-71	263
1494	dereplicated_741__130531__A002__ITS1F	KF412375	SH222024.07FU	reps	non-singleton	UCL7_006750	Fungi	Ascomycota	Sordariomycetes	89.56	182	17	2	90	270	4	184	3e-61	230
1495	dereplicated_762__130531__A025__ITS1F	KJ411525	SH469530.07FU	reps	singleton	UCL7_008878	Fungi			92.13	89	4	3	5	91	1	88	3e-29	122
1496	dereplicated_79__130531__A111__ITS1F	KF297187	SH472687.07FU	reps	singleton	UCL7_009329	Fungi			89.22	102	8	3	92	192	153	252	9e-30	124
1497	dereplicated_791__130531__A003__ITS1F	HE605267	SH455873.07FU	reps	singleton	UCL7_006927	Fungi	Basidiomycota		95.52	67	2	1	133	198	134	200	3e-24	106
1498	dereplicated_812__130531__A001__ITS1F	JQ760070	SH203071.07FU	reps	non-singleton	UCL7_003278	Fungi	Ascomycota	Dothideomycetes	85.71	77	7	3	96	168	38	114	6e-16	78.7
1499	dereplicated_82__130531__A030__ITS1F	JX350569	SH492129.07FU	reps	singleton	UCL7_000388	Fungi			94.62	93	3	2	1	92	40	131	2e-35	143
1500	dereplicated_90__130531__A118__ITS1F	JX350569	SH492129.07FU	reps	singleton	UCL7_000388	Fungi			80.77	208	19	15	1	189	40	245	2e-35	143
1501	withinsampleotu_13__130531__A051__ITS1F	AY843160	SH458645.07FU	reps	singleton	UCL7_007323	Fungi	Ascomycota		87.78	90	8	3	124	210	132	221	5e-23	102
1502	withinsampleotu_132__130531__A043__ITS1F	HE584937	SH174604.07FU	reps	non-singleton	UCL7_000112	Fungi			96.39	166	4	2	1	165	380	544	3e-74	272
1503	withinsampleotu_164__130531__A035__ITS1F	No hit
1504	withinsampleotu_174__130921__A118__ITS1F	KF296870	SH017721.07FU	reps	singleton	UCL7_002928	Fungi			96.08	51	2	0	138	188	223	273	1e-17	84.2
1505	withinsampleotu_20__130531__A019__ITS1F	JN890253	SH467892.07FU	reps	singleton	UCL7_008644	Fungi			94.03	67	2	2	177	243	227	291	2e-22	100
1506	withinsampleotu_21__130921__A126__ITS1F	KP889486	SH494894.07FU	reps	singleton	UCL7_000791	Fungi			80.41	194	30	6	1	187	32	224	9e-35	141
1507	withinsampleotu_221__130921__A122__ITS1F	AY843146	SH461487.07FU	reps	singleton	UCL7_007729	Fungi	Ascomycota	Dothideomycetes	93.42	76	3	2	97	170	195	270	6e-26	111
1508	withinsampleotu_3__130921__A126__ITS1F	JX456815	SH486939.07FU	reps	singleton	UCL7_011365	Fungi			86.64	217	19	10	1	214	32	241	6e-62	231
1509	withinsampleotu_31__130531__A070__ITS1F	No hit
1510	withinsampleotu_38__130531__A115__ITS1F	KF436392	SH190406.07FU	reps	non-singleton	UCL7_001663	Fungi	Ascomycota	Dothideomycetes	86.18	152	14	7	92	241	215	361	1e-39	158
1511	withinsampleotu_38__130921__A122__ITS1F	JX456663	SH463377.07FU	reps	singleton	UCL7_007999	Fungi			82.86	210	20	11	1	208	32	227	1e-44	174
1512	withinsampleotu_42__130531__A074__ITS1F	KF296722	SH019321.07FU	reps	singleton	UCL7_003261	Fungi	Ascomycota	Leotiomycetes	80.99	242	33	9	1	240	10	240	2e-46	180
1513	withinsampleotu_46__130921__A131__ITS1F	JQ758686	SH462698.07FU	reps	singleton	UCL7_007902	Fungi	Ascomycota	Pezizomycetes	94.29	70	1	3	109	176	172	240	1e-23	104
1514	withinsampleotu_47__130531__A121__ITS1F	KC965750	SH024130.07FU	reps	singleton	UCL7_004370	Fungi			79.3	256	33	13	1	245	8	254	9e-41	161
1515	withinsampleotu_48__130531__A003__ITS1F	GU721296	SH176494.07FU	reps	non-singleton	UCL7_000331	Fungi			83.54	237	23	13	1	223	31	265	1e-54	207
1516	withinsampleotu_48__130531__A078__ITS1F	KU195516	SH497111.07FU	reps	singleton	UCL7_008857	Fungi			94.74	57	2	1	176	231	226	282	1e-18	87.9
1517	withinsampleotu_51__130531__A003__ITS1F	KF296896	SH017720.07FU	reps	singleton	UCL7_002928	Fungi			94.64	56	2	1	124	179	221	275	4e-18	86.1
1518	withinsampleotu_56__130531__A059__ITS1F	KJ834358	SH462474.07FU	reps	singleton	UCL7_007870	Fungi			94.23	104	3	3	1	103	18	119	3e-39	156
1519	withinsampleotu_84__130531__A082__ITS1F	HQ257424	SH455943.07FU	reps	singleton	UCL7_006937	Fungi	Ascomycota		98.04	51	0	1	159	209	127	176	1e-18	87.9
1520	withinsampleotu_9__130531__A002__ITS1F	JF340245	SH022328.07FU	reps	singleton	UCL7_003923	Fungi	Ascomycota	Sordariomycetes	76.65	257	35	18	1	249	19	258	5e-28	119
1521	withinsampleotu_90__130921__A138__ITS1F	KF412396	SH031125.07FU	reps	singleton	UCL7_006312	Fungi			96.83	63	1	1	152	213	120	182	1e-23	104
1522	withinsampleotu_91__130531__A046__ITS1F	HQ607985	SH455719.07FU	reps	singleton	UCL7_006905	Fungi	Ascomycota	Eurotiomycetes	78.88	232	21	17	1	208	18	245	6e-32	132
1523	withinsampleotu_95__130531__A033__ITS1F	KF274126	SH473296.07FU	reps	singleton	UCL7_009416	Fungi			100	45	0	0	1	45	44	88	2e-17	84.2
1524	withinsampleotu_98__130531__A017__ITS1F	GU721296	SH176494.07FU	reps	non-singleton	UCL7_000331	Fungi			86.21	87	9	3	70	155	45	129	1e-19	91.6
